# Supplementary material for: Redetermination of K2Mg3(OH)2(SO4)3(H2O)2 from single-crystal X-ray data revealing the correct hydrogen-atom positions
Source: Acta Crystallogr E Crystallogr Commun. 2021 Jan 1;77(Pt 1):62–5. doi: 10.1107/S2056989020016217 (PMC7784051; doi:10.1107/S2056989020016217)
Supplement: Supplementary file 1 [file e-77-00062-sup1.cif]

##############################################################################
#                                                                            #
# This CIF contains the data in a paper accepted for publication in          #
# Acta Crystallographica Section E. It conforms to the requirements of       #
# Notes for Authors for Acta Crystallographica Section E, and has been       #
# peer reviewed under the auspices of the IUCr Commission on Journals.       #
#                                                                            #
# Full details of the Crystallographic Information File format               #
# are given in the paper "The Crystallographic Information File (CIF):       #
# a New Standard Archive File for Crystallography" by S. R. Hall, F. H.      #
# Allen and I. D. Brown [Acta Cryst. (1991), A47, 655-685].                  #
#                                                                            #
# The current version of the core CIF dictionary is obtainable from          #
# ftp://ftp.iucr.org/pub/cif_core.dic.                                       #
#                                                                            #
# Software is freely available for graphical display of the structure(s)     #
# in this CIF. For information consult the CIF software page                 #
# http://www.iucr.org/resources/cif/software.                                #
#                                                                            #
# This file may be used for bona fide research purposes within the           #
# scientific community so long as proper attribution is given to the journal # 
# article from which it was obtained.                                        #
#                                                                            #
##############################################################################
data_I
_audit_creation_method     'SHELXL-2014/7'
_chemical_name_systematic
;
Dipotassium trimagnesium dihydroxide tris(sulfate) dihydrate
;
_chemical_name_common     ?
_chemical_formula_moiety     '4(K +), H12 Mg6 O32 S6 4-'
_chemical_formula_sum     'H6 K2 Mg3 O16 S3'
_chemical_formula_iupac     'K2 Mg3 (O H)2 (S O4)3 (H2 O)2'
_chemical_formula_weight     509.36
_chemical_melting_point     ?
_chemical_absolute_configuration     ?
_space_group_crystal_system     orthorhombic
_space_group_name_H-M_alt     'C m c 21'
_space_group_name_Hall     'C 2c -2'
loop_
    _space_group_symop_operation_xyz
    'x, y, z'
    '-x, -y, z+1/2'
    'x, -y, z+1/2'
    '-x, y, z'
    'x+1/2, y+1/2, z'
    '-x+1/2, -y+1/2, z+1/2'
    'x+1/2, -y+1/2, z+1/2'
    '-x+1/2, y+1/2, z'
_cell_length_a     17.8228(19)
_cell_length_b     7.4879(8)
_cell_length_c     9.7686(10)
_cell_angle_alpha     90
_cell_angle_beta     90
_cell_angle_gamma     90
_cell_volume     1303.7(2)
_cell_formula_units_Z     4
_cell_measurement_reflns_used     9959
_cell_measurement_theta_min     2.786
_cell_measurement_theta_max     32.990
_cell_measurement_temperature     100(2)
_exptl_crystal_description     plate
_exptl_crystal_colour     colourless
_exptl_crystal_size_max     0.10
_exptl_crystal_size_mid     0.08
_exptl_crystal_size_min     0.01
_exptl_crystal_density_diffrn     2.595
_exptl_crystal_density_meas     ?
_exptl_crystal_density_method     ?
_exptl_crystal_F_000     1024
_exptl_absorpt_coefficient_mu     1.447
_exptl_absorpt_correction_type     multi-scan
_exptl_absorpt_process_details
;
(<i>SADABS</i>; Krause <i>et al.</i>, 2015)
;
_exptl_absorpt_correction_T_min     0.668
_exptl_absorpt_correction_T_max     0.747
_diffrn_ambient_temperature     100(2)
_diffrn_source     ?
_diffrn_radiation_type     MoK\a
_diffrn_radiation_wavelength     0.71073
_diffrn_measurement_device_type     'Bruker APEXII CCD'
_diffrn_measurement_method     '\w- and \f-scans'
_diffrn_detector_area_resol_mean     ?
_diffrn_reflns_number     31799
_diffrn_reflns_av_R_equivalents     0.0420
_diffrn_reflns_av_unetI/netI     0.0196
_diffrn_reflns_theta_min     2.285
_diffrn_reflns_theta_max     33.060
_diffrn_reflns_theta_full     25.242
_diffrn_measured_fraction_theta_max     1.000
_diffrn_measured_fraction_theta_full     1.000
_diffrn_reflns_limit_h_min     -27
_diffrn_reflns_limit_h_max     27
_diffrn_reflns_limit_k_min     -11
_diffrn_reflns_limit_k_max     11
_diffrn_reflns_limit_l_min     -14
_diffrn_reflns_limit_l_max     14
_refine_special_details     ?
_reflns_number_total     2535
_reflns_number_gt     2430
_reflns_threshold_expression     'I > 2\s(I)'
_refine_ls_structure_factor_coef     Fsqd
_refine_ls_matrix_type     full
_refine_ls_R_factor_all     0.0184
_refine_ls_R_factor_gt     0.0165
_refine_ls_wR_factor_gt     0.0387
_refine_ls_wR_factor_ref     0.0393
_refine_ls_goodness_of_fit_ref     1.072
_refine_ls_restrained_S_all     1.072
_refine_ls_number_reflns     2535
_refine_ls_number_parameters     132
_refine_ls_number_restraints     1
_refine_ls_hydrogen_treatment     refall
_refine_ls_weighting_scheme     calc
_refine_ls_weighting_details
              'w=1/[\s^2^(Fo^2^)+(0.0167P)^2^+0.9127P] where P=(Fo^2^+2Fc^2^)/3'
_atom_sites_solution_hydrogens     difmap
_atom_sites_solution_primary     ?
_atom_sites_solution_secondary     ?
_refine_ls_shift/su_max     0.000
_refine_ls_shift/su_mean     0.000
_refine_diff_density_max     0.299
_refine_diff_density_min     -0.384
_refine_ls_extinction_method     none
_refine_ls_extinction_coef     .
_refine_ls_abs_structure_details
;
Flack <i>x</i> determined using 1125 quotients
[(<i>I</i>^+^)-(<i>I</i>^-^)]/[(<i>I</i>^+^)+(<i>I</i>^-^)]
(Parsons <i>et al.</i>, 2013)
;
_refine_ls_abs_structure_Flack     -0.010(13)
loop_
    _atom_type_symbol
    _atom_type_description
    _atom_type_scat_dispersion_real
    _atom_type_scat_dispersion_imag
    _atom_type_scat_source
    'O' 'O' 0.0106 0.0060
                         'International Tables Vol C Tables 4.2.6.8 and 6.1.1.4'
    'H' 'H' 0.0000 0.0000
                         'International Tables Vol C Tables 4.2.6.8 and 6.1.1.4'
    'Mg' 'Mg' 0.0486 0.0363
                         'International Tables Vol C Tables 4.2.6.8 and 6.1.1.4'
    'S' 'S' 0.1246 0.1234
                         'International Tables Vol C Tables 4.2.6.8 and 6.1.1.4'
    'K' 'K' 0.2009 0.2494
                         'International Tables Vol C Tables 4.2.6.8 and 6.1.1.4'
_computing_data_collection
;
APEX3 (Bruker, 2015)
;
_computing_cell_refinement
;
SAINT (Bruker, 2015)
;
_computing_data_reduction
;
SAINT (Bruker, 2015)
;
_computing_structure_solution     'coordinates taken from previous refinement'
_computing_structure_refinement
;
<i>SHELXL2014/7</i> (Sheldrick, 2015)
;
_computing_molecular_graphics
;
Atoms for Windows (Dowty, 2006)
;
_computing_publication_material
;
publCIF (Westrip, 2010)
;
loop_
    _atom_site_type_symbol
    _atom_site_label
    _atom_site_fract_x
    _atom_site_fract_y
    _atom_site_fract_z
    _atom_site_U_iso_or_equiv
    _atom_site_adp_type
    _atom_site_calc_flag
    _atom_site_occupancy
    _atom_site_disorder_assembly
    _atom_site_disorder_group
    K K1 0.19321(2) 0.04648(5) -0.26016(4) 0.00947(7) Uani d 1 . .
    Mg Mg1 0.0000 0.19893(11) 0.00487(10) 0.00514(15) Uani d 1 . .
    Mg Mg2 0.08605(4) 0.46648(8) 0.28489(7) 0.00532(11) Uani d 1 . .
    S S1 0.17492(2) 0.30375(5) 0.01513(5) 0.00452(7) Uani d 1 . .
    S S2 0.0000 0.18319(8) -0.31682(6) 0.00448(10) Uani d 1 . .
    O O1 0.11670(7) 0.16279(16) 0.00789(16) 0.0074(2) Uani d 1 . .
    O O2 0.17476(8) 0.40504(19) -0.11519(14) 0.0075(2) Uani d 1 . .
    O O3 0.24837(8) 0.21941(17) 0.03462(15) 0.0091(2) Uani d 1 . .
    O O4 0.15996(8) 0.42187(18) 0.13162(14) 0.0079(2) Uani d 1 . .
    O O5 0.0000 0.0697(2) -0.44063(19) 0.0067(3) Uani d 1 . .
    O O6 0.06775(8) 0.29624(17) -0.32058(15) 0.0086(2) Uani d 1 . .
    O O7 0.0000 0.0711(2) -0.1934(2) 0.0087(4) Uani d 1 . .
    O O8 0.0000 0.3133(2) 0.1979(2) 0.0055(3) Uani d 1 . .
    O O9 0.0000 0.4505(2) -0.0823(2) 0.0062(3) Uani d 1 . .
    O O10 0.12236(8) 0.23658(19) 0.39003(15) 0.0084(2) Uani d 1 . .
    H H1 0.0000 0.213(6) 0.241(5) 0.023(11) Uiso d 1 . .
    H H2 0.0000 0.509(7) -0.023(5) 0.031(13) Uiso d 1 . .
    H H3 0.092(2) 0.182(5) 0.433(3) 0.030(9) Uiso d 1 . .
    H H4 0.159(2) 0.246(6) 0.441(4) 0.046(12) Uiso d 1 . .
loop_
    _atom_site_aniso_label
    _atom_site_aniso_U_11
    _atom_site_aniso_U_22
    _atom_site_aniso_U_33
    _atom_site_aniso_U_12
    _atom_site_aniso_U_13
    _atom_site_aniso_U_23
    K1 0.01028(16) 0.00894(14) 0.00920(15) -0.00051(13) 0.00151(15) -0.00034(14)
    Mg1 0.0061(4) 0.0045(3) 0.0048(4) 0.000 0.000 0.0002(3)
    Mg2 0.0054(3) 0.0052(3) 0.0053(2) 0.00037(19) 0.0001(2) -0.0003(2)
    S1 0.00477(16) 0.00458(15) 0.00422(16) 0.00040(13) -0.00005(15) 0.00002(15)
    S2 0.0054(2) 0.0040(2) 0.0041(2) 0.000 0.000 -0.00057(19)
    O1 0.0063(5) 0.0060(5) 0.0101(6) -0.0022(4) 0.0003(5) -0.0007(5)
    O2 0.0087(6) 0.0093(6) 0.0044(6) -0.0004(5) -0.0007(4) 0.0021(4)
    O3 0.0057(5) 0.0100(6) 0.0114(6) 0.0025(4) 0.0006(5) 0.0013(5)
    O4 0.0092(6) 0.0084(6) 0.0061(6) -0.0016(5) 0.0022(5) -0.0028(4)
    O5 0.0087(8) 0.0062(8) 0.0053(8) 0.000 0.000 -0.0021(6)
    O6 0.0082(6) 0.0082(5) 0.0096(6) -0.0037(4) 0.0018(5) -0.0028(5)
    O7 0.0144(9) 0.0055(8) 0.0061(8) 0.000 0.000 0.0009(6)
    O8 0.0059(8) 0.0048(7) 0.0056(8) 0.000 0.000 0.0006(6)
    O9 0.0081(8) 0.0049(7) 0.0056(8) 0.000 0.000 -0.0005(6)
    O10 0.0077(6) 0.0084(6) 0.0093(6) -0.0006(5) -0.0008(5) 0.0020(5)
_geom_special_details
;
 All esds (except the esd in the dihedral angle between two l.s. planes)
 are estimated using the full covariance matrix.  The cell esds are taken
 into account individually in the estimation of esds in distances, angles
 and torsion angles; correlations between esds in cell parameters are only
 used when they are defined by crystal symmetry.  An approximate (isotropic)
 treatment of cell esds is used for estimating esds involving l.s. planes.
;
loop_
    _geom_bond_atom_site_label_1
    _geom_bond_atom_site_label_2
    _geom_bond_site_symmetry_2
    _geom_bond_distance
    _geom_bond_publ_flag
    K1 O4 6_554 2.8323(15) ?
    K1 O3 6_554 2.8594(15) ?
    K1 O10 3_554 2.8704(15) ?
    K1 O2 8_545 2.9436(14) ?
    K1 O6 . 2.9743(15) ?
    K1 O3 3_554 2.9915(15) ?
    K1 O2 . 3.0532(15) ?
    K1 O1 3_554 3.0740(15) ?
    K1 O1 . 3.0780(15) ?
    K1 O3 . 3.3068(15) ?
    Mg1 O9 . 2.067(2) ?
    Mg1 O8 . 2.071(2) ?
    Mg1 O5 2 2.081(2) ?
    Mg1 O1 4 2.0976(13) ?
    Mg1 O1 . 2.0977(13) ?
    Mg1 O7 . 2.160(2) ?
    Mg2 O4 . 2.0220(15) ?
    Mg2 O6 3_565 2.0796(14) ?
    Mg2 O2 3_565 2.0924(15) ?
    Mg2 O8 . 2.0952(14) ?
    Mg2 O9 2_565 2.1026(14) ?
    Mg2 O10 . 2.1064(15) ?
    S1 O4 . 1.4657(14) ?
    S1 O3 . 1.4659(14) ?
    S1 O2 . 1.4818(14) ?
    S1 O1 . 1.4818(13) ?
    S2 O7 . 1.469(2) ?
    S2 O6 . 1.4751(14) ?
    S2 O6 4 1.4751(14) ?
    S2 O5 . 1.4779(19) ?
    O10 H3 . 0.79(4) ?
    O10 H4 . 0.83(4) ?
loop_
    _geom_angle_atom_site_label_1
    _geom_angle_atom_site_label_2
    _geom_angle_atom_site_label_3
    _geom_angle_site_symmetry_1
    _geom_angle_site_symmetry_3
    _geom_angle
    _geom_angle_publ_flag
    O4 K1 O3 6_554 6_554 49.50(4) ?
    O4 K1 O10 6_554 3_554 131.23(4) ?
    O3 K1 O10 6_554 3_554 166.22(4) ?
    O4 K1 O2 6_554 8_545 58.07(4) ?
    O3 K1 O2 6_554 8_545 105.47(4) ?
    O10 K1 O2 3_554 8_545 80.80(4) ?
    O4 K1 O6 6_554 . 124.61(4) ?
    O3 K1 O6 6_554 . 75.47(4) ?
    O10 K1 O6 3_554 . 103.59(4) ?
    O2 K1 O6 8_545 . 157.33(4) ?
    O4 K1 O3 6_554 3_554 60.13(4) ?
    O3 K1 O3 6_554 3_554 79.54(4) ?
    O10 K1 O3 3_554 3_554 89.75(4) ?
    O2 K1 O3 8_545 3_554 79.64(4) ?
    O6 K1 O3 . 3_554 122.18(4) ?
    O4 K1 O2 6_554 . 101.48(4) ?
    O3 K1 O2 6_554 . 79.94(4) ?
    O10 K1 O2 3_554 . 111.40(4) ?
    O2 K1 O2 8_545 . 100.33(4) ?
    O6 K1 O2 . . 57.19(4) ?
    O3 K1 O2 3_554 . 158.66(4) ?
    O4 K1 O1 6_554 3_554 100.22(4) ?
    O3 K1 O1 6_554 3_554 87.55(4) ?
    O10 K1 O1 3_554 3_554 78.76(4) ?
    O2 K1 O1 8_545 3_554 121.72(4) ?
    O6 K1 O1 . 3_554 80.84(4) ?
    O3 K1 O1 3_554 3_554 46.57(4) ?
    O2 K1 O1 . 3_554 137.93(4) ?
    O4 K1 O1 6_554 . 134.68(4) ?
    O3 K1 O1 6_554 . 125.75(4) ?
    O10 K1 O1 3_554 . 65.12(4) ?
    O2 K1 O1 8_545 . 92.68(4) ?
    O6 K1 O1 . . 69.99(4) ?
    O3 K1 O1 3_554 . 154.68(4) ?
    O2 K1 O1 . . 46.28(3) ?
    O1 K1 O1 3_554 . 125.08(4) ?
    O4 K1 O3 6_554 . 91.01(4) ?
    O3 K1 O3 6_554 . 105.201(16) ?
    O10 K1 O3 3_554 . 88.56(4) ?
    O2 K1 O3 8_545 . 58.95(4) ?
    O6 K1 O3 . . 98.63(4) ?
    O3 K1 O3 3_554 . 138.28(5) ?
    O2 K1 O3 . . 44.26(3) ?
    O1 K1 O3 3_554 . 166.75(4) ?
    O1 K1 O3 . . 43.96(4) ?
    O9 Mg1 O8 . . 89.91(8) ?
    O9 Mg1 O5 . 2 170.48(9) ?
    O8 Mg1 O5 . 2 99.61(8) ?
    O9 Mg1 O1 . 4 97.08(4) ?
    O8 Mg1 O1 . 4 92.32(5) ?
    O5 Mg1 O1 2 4 82.63(4) ?
    O9 Mg1 O1 . . 97.08(4) ?
    O8 Mg1 O1 . . 92.32(5) ?
    O5 Mg1 O1 2 . 82.63(4) ?
    O1 Mg1 O1 4 . 165.09(8) ?
    O9 Mg1 O7 . . 91.97(8) ?
    O8 Mg1 O7 . . 178.12(9) ?
    O5 Mg1 O7 2 . 78.51(8) ?
    O1 Mg1 O7 4 . 87.44(5) ?
    O1 Mg1 O7 . . 87.44(5) ?
    O4 Mg2 O6 . 3_565 82.90(6) ?
    O4 Mg2 O2 . 3_565 85.94(6) ?
    O6 Mg2 O2 3_565 3_565 87.52(6) ?
    O4 Mg2 O8 . . 94.94(6) ?
    O6 Mg2 O8 3_565 . 98.73(7) ?
    O2 Mg2 O8 3_565 . 173.74(7) ?
    O4 Mg2 O9 . 2_565 168.75(7) ?
    O6 Mg2 O9 3_565 2_565 86.48(7) ?
    O2 Mg2 O9 3_565 2_565 97.32(6) ?
    O8 Mg2 O9 . 2_565 83.00(6) ?
    O4 Mg2 O10 . . 91.48(6) ?
    O6 Mg2 O10 3_565 . 171.10(7) ?
    O2 Mg2 O10 3_565 . 85.19(6) ?
    O8 Mg2 O10 . . 88.59(7) ?
    O9 Mg2 O10 2_565 . 99.50(7) ?
    O4 S1 O3 . . 108.76(8) ?
    O4 S1 O2 . . 110.97(8) ?
    O3 S1 O2 . . 109.50(8) ?
    O4 S1 O1 . . 109.84(8) ?
    O3 S1 O1 . . 108.94(8) ?
    O2 S1 O1 . . 108.80(8) ?
    O7 S2 O6 . . 110.39(7) ?
    O7 S2 O6 . 4 110.39(7) ?
    O6 S2 O6 . 4 109.88(11) ?
    O7 S2 O5 . . 110.07(11) ?
    O6 S2 O5 . . 108.03(7) ?
    O6 S2 O5 4 . 108.03(7) ?
    S1 O1 Mg1 . . 127.09(8) ?
    S1 O1 K1 . 3 90.99(6) ?
    Mg1 O1 K1 . 3 121.06(6) ?
    S1 O1 K1 . . 86.09(6) ?
    Mg1 O1 K1 . . 117.63(7) ?
    K1 O1 K1 3 . 106.63(4) ?
    S1 O2 Mg2 . 3_564 129.61(8) ?
    S1 O2 K1 . 8 126.58(7) ?
    Mg2 O2 K1 3_564 8 102.37(5) ?
    S1 O2 K1 . . 87.03(6) ?
    Mg2 O2 K1 3_564 . 105.63(5) ?
    K1 O2 K1 8 . 90.41(4) ?
    S1 O3 K1 . 6 98.75(7) ?
    S1 O3 K1 . 3 94.61(7) ?
    K1 O3 K1 6 3 93.32(4) ?
    S1 O3 K1 . . 77.88(6) ?
    K1 O3 K1 6 . 163.50(5) ?
    K1 O3 K1 3 . 103.02(4) ?
    S1 O4 Mg2 . . 142.48(9) ?
    S1 O4 K1 . 6 99.91(7) ?
    Mg2 O4 K1 . 6 108.16(6) ?
    S2 O5 Mg1 . 2_554 139.91(12) ?
    S2 O6 Mg2 . 3_564 127.33(9) ?
    S2 O6 K1 . . 104.45(7) ?
    Mg2 O6 K1 3_564 . 108.72(6) ?
    S2 O7 Mg1 . . 118.84(11) ?
    Mg1 O8 Mg2 . . 126.57(6) ?
    Mg1 O8 Mg2 . 4 126.57(6) ?
    Mg2 O8 Mg2 . 4 94.11(8) ?
    Mg1 O8 H1 . . 95(3) ?
    Mg2 O8 H1 . . 106.4(19) ?
    Mg2 O8 H1 4 . 106.4(19) ?
    Mg1 O9 Mg2 . 2_564 121.58(6) ?
    Mg1 O9 Mg2 . 3_564 121.58(6) ?
    Mg2 O9 Mg2 2_564 3_564 93.68(8) ?
    Mg1 O9 H2 . . 103(4) ?
    Mg2 O9 H2 2_564 . 108(3) ?
    Mg2 O9 H2 3_564 . 108(3) ?
    Mg2 O10 K1 . 3 119.30(6) ?
    Mg2 O10 H3 . . 118(3) ?
    K1 O10 H3 3 . 101(2) ?
    Mg2 O10 H4 . . 118(3) ?
    K1 O10 H4 3 . 92(3) ?
    H3 O10 H4 . . 105(4) ?
loop_
    _geom_hbond_atom_site_label_D
    _geom_hbond_atom_site_label_H
    _geom_hbond_atom_site_label_A
    _geom_hbond_site_symmetry_A
    _geom_hbond_distance_DH
    _geom_hbond_distance_HA
    _geom_hbond_distance_DA
    _geom_hbond_angle_DHA
    O8 H1 O7 2_555 0.86(4) 2.22(4) 3.068(2) 168(3)
    O9 H2 . . 0.73(5) ? ? ?
    O10 H3 O5 1_556 0.79(4) 2.22(4) 3.009(2) 171(3)
    O10 H3 O6 1_556 0.79(4) 2.59(3) 3.023(2) 116(3)
    O10 H4 O3 6 0.83(4) 1.90(4) 2.722(2) 171(4)
_shelx_space_group_comment
;
The symmetry employed for this shelxl refinement is uniquely defined
by the following loop, which should always be used as a source of
symmetry information in preference to the above space-group names.
They are only intended as comments.
;
_shelx_estimated_absorpt_T_min     ?
_shelx_estimated_absorpt_T_max     ?
_shelx_hkl_file
;
   0   2   0   57.09    2.18
   0   2   0   54.34    1.91
   0   2   0   56.53    1.82
   0   2   0   56.68    2.23
   0   2   0   56.73    2.39
   0   2   0   54.76    2.02
   0  -2   0   53.95    2.09
   0  -2   0   55.88    2.37
   0  -2   0   55.32    2.02
   0   2   0   59.71    2.07
   0   2   0   55.00    2.03
   0  -2   0   54.65    2.19
   0  -2   0   55.50    1.91
   0  -2   0   54.76    2.03
   0  -2   0   54.82    2.03
   0  -4   0  166.28    5.40
   0  -4   0  164.98    5.64
   0  -4   0  158.93    6.15
   0   4   0  162.79    5.61
   0   4   0  163.54    5.39
   0   4   0  160.99    5.60
   0   4   0  155.56    5.91
   0   4   0  163.84    5.39
   0  -4   0  166.30    5.91
   0   6   0   -0.13    0.53
   0   6   0    0.13    0.30
   0  -6   0    0.29    0.88
   0  -6   0    0.29    0.50
   0   6   0   -0.38    0.62
   0  -6   0    0.64    0.60
   0  -6   0    0.26    0.73
   0   6   0   -0.03    0.33
   0   6   0    0.19    0.74
   0   8   0  360.51   11.86
   0  -8   0  368.56   13.01
   0  -8   0  364.56   13.57
   0   8   0  344.51   13.08
   0   8   0  362.64   12.35
   0   8   0  359.07   12.35
   0  -8   0  370.59   12.53
   0  -8   0  356.85   12.19
   0   8   0  364.95   12.40
   0 -10   0    4.12    1.74
   0  10   0    3.63    1.44
   0  10   0    3.91    1.68
   0 -10   0    1.32    1.18
   0 -10   0    2.43    1.07
   0  10   0    3.26    1.16
   0  10   0    3.93    1.03
   1  -1   0   13.90    0.60
  -1   1   0   14.10    0.86
   1   1   0   14.56    0.65
  -1  -1   0   14.43    0.63
   1  -1   0   15.37    0.61
   1  -1   0   14.85    0.67
  -1   1   0   13.98    0.67
  -1   1   0   13.97    0.58
  -1   1   0   14.87    0.53
  -1   1   0   14.78    0.77
   1  -1   0   14.57    0.77
   1   1   0   13.85    0.61
  -1   1   0   14.52    0.62
  -1   1   0   14.64    0.62
  -1  -1   0   14.45    0.67
  -1  -1   0   14.56    0.63
  -1  -1   0   14.92    0.76
   1   1   0   15.81    0.76
   1  -1   0   14.86    0.66
   1   1   0   14.32    0.78
   1  -1   0   13.86    0.57
   1  -1   0   14.00    0.84
  -1  -1   0   13.67    0.56
  -1  -1   0   13.36    0.67
   1   1   0   12.80    0.68
  -1   1   0   13.37    0.65
  -1   1   0   14.31    0.66
   1   1   0   13.94    0.67
   1   1   0   13.74    0.57
  -1  -1   0   13.01    0.76
   1   1   0   14.66    0.58
  -1   3   0   36.57    1.87
  -1   3   0   38.38    1.66
   1   3   0   40.71    1.57
  -1   3   0   41.16    1.66
   1  -3   0   39.21    1.62
  -1   3   0   38.79    1.64
  -1  -3   0   38.80    2.04
  -1  -3   0   39.42    1.89
  -1  -3   0   39.47    1.47
   1   3   0   38.60    1.46
   1   3   0   37.67    1.38
  -1   3   0   38.38    1.46
   1  -3   0   38.53    2.08
  -1  -3   0   39.60    1.65
  -1  -3   0   37.20    1.56
  -1  -3   0   40.22    1.62
  -1   3   0   39.03    1.38
   1   3   0   38.79    1.63
   1  -3   0   39.44    1.47
   1   3   0   39.59    1.90
   1   3   0   38.20    1.60
   1  -3   0   40.08    1.82
  -1  -5   0    0.44    0.77
  -1  -5   0    0.40    0.51
  -1   5   0    0.94    0.28
  -1  -5   0    0.53    0.73
   1   5   0    0.55    0.34
  -1   5   0    1.41    0.57
   1   5   0    0.54    0.50
   1   5   0    0.35    0.34
   1   5   0    0.99    0.66
  -1  -5   0    0.54    0.52
   1  -5   0    1.66    0.74
   1  -5   0    1.32    0.83
   1   5   0    0.91    0.57
  -1   5   0    2.10    0.39
  -1   5   0    0.95    0.71
  -1   5   0    1.12    0.54
  -1   5   0    2.24    0.62
   1  -5   0    1.28    0.54
  -1   7   0   -0.34    0.58
  -1  -7   0    0.67    0.68
   1   7   0   -0.16    0.71
  -1  -7   0   -0.07    0.94
  -1  -7   0    0.59    0.59
   1  -7   0    0.03    0.52
  -1   7   0    0.79    0.73
  -1   7   0   -0.38    0.32
  -1   7   0   -1.11    0.69
   1  -7   0    0.14    0.89
  -1   7   0    0.00    0.56
   1   7   0    0.25    0.74
   1   7   0   -0.05    0.59
   1   7   0   -0.20    0.33
  -1  -7   0   -0.19    0.80
   1  -7   0    0.07    0.71
   1   7   0    0.10    0.34
   1  -7   0    0.17    1.01
  -1   7   0   -0.04    0.23
   1  -9   0    8.67    1.33
   1   9   0   12.40    1.56
  -1  -9   0    9.67    1.24
   1   9   0   11.09    1.30
  -1  -9   0    8.01    1.54
  -1  -9   0    8.28    1.86
   1   9   0   13.65    2.07
   1  -9   0    8.30    1.87
  -1   9   0   10.87    1.34
  -1  -9   0    9.72    1.52
  -1   9   0    7.83    1.60
   1   9   0   10.17    1.31
   1  -9   0    7.34    1.49
  -1   9   0   10.13    1.30
  -1   9   0   14.28    1.58
  -1  11   0    0.34    1.08
  -1 -11   0    1.65    1.19
   1 -11   0    0.39    1.11
  -1 -11   0    0.08    1.26
  -1  11   0    0.66    1.34
   1 -11   0   -0.12    1.68
  -1 -11   0   -1.84    1.42
   1  11   0    0.45    1.11
   1 -11   0    0.60    1.17
   1  11   0   -0.68    1.07
  -2   0   0    7.08    0.34
  -2   0   0    6.99    0.45
   2   0   0    6.79    0.40
   2   0   0    7.17    0.44
   2   0   0    7.03    0.32
   2   0   0    6.66    0.33
  -2   0   0    7.54    0.47
  -2   0   0    6.95    0.43
   2   0   0    7.60    0.41
  -2   0   0    7.91    0.48
   2   0   0    6.73    0.34
   2   0   0    6.89    0.41
   2   0   0    7.57    0.28
  -2   0   0    7.20    0.36
   2   0   0    7.06    0.32
   2   0   0    6.50    0.33
   2   0   0    7.91    0.48
  -2   0   0    6.99    0.41
  -2   0   0    7.25    0.34
   2  -2   0   14.18    0.74
   2   2   0   14.60    0.73
   2  -2   0   15.10    0.80
  -2  -2   0   14.93    1.08
  -2  -2   0   14.80    1.09
  -2  -2   0   15.42    0.83
  -2  -2   0   13.24    0.89
  -2   2   0   14.20    0.72
  -2   2   0   15.58    0.64
  -2   2   0   14.53    0.93
   2  -2   0   14.38    0.75
  -2   2   0   15.17    0.89
  -2   2   0   16.33    0.81
  -2  -2   0   14.19    0.70
   2   2   0   13.56    0.79
  -2   2   0   14.64    1.23
   2  -2   0   16.28    0.91
  -2   2   0   14.66    1.08
   2   2   0   14.16    0.89
  -2   2   0   14.58    0.80
  -2  -2   0   14.00    0.80
   2   2   0   15.99    0.89
   2   2   0   16.12    1.05
  -2  -2   0   14.95    0.87
   2  -2   0   14.70    1.05
   2  -2   0   14.03    1.20
  -2   2   0   14.69    0.89
  -2  -2   0   13.81    0.67
   2   2   0   15.31    0.86
   2  -2   0   13.60    0.88
   2   2   0   14.27    1.11
   2   2   0   14.86    0.73
   2  -4   0    2.18    0.81
  -2  -4   0    1.65    0.74
  -2   4   0    2.12    0.38
   2   4   0    1.85    0.58
   2   4   0    1.43    0.27
  -2  -4   0    1.17    0.27
   2  -4   0    1.72    0.38
  -2  -4   0    1.72    0.71
  -2  -4   0    2.54    0.58
  -2   4   0    0.77    0.59
  -2   4   0    0.65    0.48
   2   4   0    1.57    0.37
  -2   4   0    1.30    0.53
   2  -4   0    2.41    0.56
   2  -4   0    2.55    0.67
   2   4   0    1.59    0.48
  -2   4   0    1.46    0.55
   2   4   0    1.45    0.41
  -2  -4   0    0.74    0.50
  -2   6   0   34.52    1.50
   2  -6   0   38.04    2.25
   2  -6   0   36.01    2.61
  -2   6   0   31.36    2.24
  -2  -6   0   37.18    1.91
  -2   6   0   33.81    1.84
   2   6   0   31.72    1.77
   2  -6   0   37.31    1.92
   2   6   0   33.41    2.27
  -2  -6   0   37.41    2.59
   2   6   0   39.08    1.55
  -2   6   0   36.54    1.94
   2   6   0   36.09    1.92
  -2  -6   0   34.03    1.89
   2   6   0   33.10    1.60
  -2   6   0   36.79    1.91
  -2  -6   0   37.58    2.36
   2   8   0    4.80    0.94
   2  -8   0    5.23    1.07
   2  -8   0    6.03    1.67
   2  -8   0    4.99    1.24
   2   8   0    4.67    0.60
  -2   8   0    6.59    1.11
  -2   8   0    4.30    0.59
  -2   8   0    4.81    1.35
  -2  -8   0    3.58    0.98
  -2  -8   0    5.20    1.37
   2  -8   0    6.74    0.90
  -2   8   0    5.53    1.04
   2   8   0    5.13    1.04
  -2  -8   0    4.81    0.94
  -2   8   0    3.92    0.90
   2   8   0    5.56    1.40
  -2  -8   0    4.75    1.39
   2 -10   0    3.20    1.29
   2  10   0    2.23    1.20
  -2  10   0    1.68    1.10
   2  10   0    1.83    1.33
  -2  10   0    2.33    1.30
  -2 -10   0    1.80    1.04
   2 -10   0    3.46    1.19
  -2  10   0    3.75    1.04
  -2 -10   0    2.28    1.36
  -2  10   0    2.83    1.01
   2 -10   0    2.21    1.69
  -2 -10   0    1.82    1.58
   2 -10   0    0.83    0.93
   2  10   0    4.53    1.08
  -3   1   0   29.77    1.38
  -3   1   0   29.63    1.18
   3  -1   0   29.51    1.13
   3  -1   0   28.25    1.07
   3  -1   0   29.41    1.07
   3  -1   0   29.86    1.14
   3   1   0   25.49    1.12
  -3  -1   0   28.99    1.11
  -3  -1   0   26.56    1.19
   3  -1   0   26.56    1.34
   3   1   0   30.36    1.24
  -3   1   0   29.12    1.22
  -3  -1   0   28.19    1.27
  -3  -1   0   26.88    1.17
   3   1   0   28.64    1.23
  -3   1   0   28.33    1.36
   3  -1   0   29.45    1.32
   3   1   0   31.10    1.17
  -3  -1   0   30.74    1.13
  -3   1   0   29.13    1.07
  -3   1   0   30.92    1.09
   3   1   0   26.28    1.19
   3  -1   0   30.29    1.22
  -3  -1   0   27.99    1.18
  -3  -1   0   27.01    1.27
  -3  -1   0   28.58    1.26
   3   1   0   27.48    1.14
   3   1   0   28.21    1.14
   3   1   0   25.93    1.25
   3  -1   0   28.84    1.21
  -3   1   0   29.37    1.06
   3  -1   0   28.86    1.01
   3  -1   0   28.57    1.33
   3  -1   0   29.61    1.07
  -3   1   0   29.34    1.02
  -3   1   0   29.32    1.24
  -3   1   0   28.75    1.41
   3  -3   0  266.40    8.55
  -3  -3   0  264.79    8.76
  -3  -3   0  243.88    8.48
  -3   3   0  261.19    8.52
   3   3   0  246.18    8.33
  -3  -3   0  254.62    8.30
  -3  -3   0  255.72    8.28
   3  -3   0  257.58    8.40
  -3   3   0  253.69    8.30
   3  -3   0  236.56    8.91
   3   3   0  255.02    8.31
  -3  -3   0  253.93    8.49
  -3   3   0  254.27    8.71
  -3  -3   0  265.34    8.74
  -3   3   0  262.68    8.39
  -3   3   0  260.15    8.22
  -3   3   0  250.31    8.37
   3   3   0  245.84    8.54
   3  -3   0  259.62    8.30
   3   3   0  260.65    8.47
  -3   3   0  258.04    8.51
  -3   3   0  261.31    8.50
   3   3   0  261.29    8.40
   3   5   0    3.82    0.58
   3   5   0    3.64    0.62
   3   5   0    3.09    0.37
  -3   5   0    3.56    0.74
   3   5   0    3.96    0.49
  -3  -5   0    3.76    0.79
  -3   5   0    3.20    0.85
   3  -5   0    3.02    0.61
  -3  -5   0    3.38    0.92
   3  -5   0    3.01    0.77
   3   5   0    4.79    0.80
  -3   5   0    4.41    0.77
   3  -5   0    2.78    0.91
  -3  -5   0    2.72    0.89
  -3  -5   0    3.98    0.71
  -3   5   0    4.21    0.72
  -3   5   0    3.17    0.47
   3   7   0   57.09    2.74
   3  -7   0   54.55    3.62
   3   7   0   58.54    2.26
  -3   7   0   57.33    2.72
  -3   7   0   54.64    3.21
   3  -7   0   53.54    2.67
   3   7   0   56.26    3.21
   3   7   0   55.21    2.56
  -3   7   0   54.65    2.69
  -3  -7   0   55.44    3.43
  -3  -7   0   60.16    2.72
  -3  -7   0   59.33    3.31
   3   7   0   55.16    2.39
   3  -7   0   56.54    2.40
  -3   7   0   56.68    2.66
  -3   7   0   58.46    2.24
   3  -7   0   61.04    3.09
  -3  -7   0   58.66    2.82
  -3   9   0   16.10    2.28
   3   9   0   16.36    2.30
  -3  -9   0   17.34    2.20
  -3  -9   0   12.24    1.46
  -3  -9   0   14.58    1.77
   3  -9   0   13.09    1.58
   3   9   0   14.45    1.44
  -3   9   0   15.47    1.66
   3  -9   0   15.48    1.92
   3  -9   0   15.54    2.39
  -3  -9   0    8.52    1.85
  -3   9   0   16.95    1.71
   3   9   0   21.10    1.97
   3  -9   0   15.97    1.89
  -3   9   0   15.40    1.59
   3   9   0   15.77    1.56
   3 -11   0  112.23    5.65
   3  11   0  114.64    5.19
   3 -11   0  109.72    5.11
  -3  11   0  125.96    6.21
  -3 -11   0  113.92    6.44
  -3 -11   0  112.44    5.24
  -3 -11   0  118.41    6.04
   3 -11   0  120.41    6.83
   3  11   0  102.89    5.92
  -3  11   0  114.95    4.93
  -4   0   0   12.50    0.90
  -4   0   0   11.70    0.67
   4   0   0   12.08    0.83
   4   0   0   12.12    0.74
  -4   0   0   12.13    0.81
   4   0   0   12.46    0.50
   4   0   0   13.92    0.88
   4   0   0   13.39    0.90
   4   0   0   10.65    0.61
   4   0   0   11.74    0.63
   4   0   0   11.59    0.62
   4   0   0   11.40    0.61
   4   0   0   11.91    0.61
  -4   0   0   11.64    0.60
  -4   0   0   11.72    0.60
  -4   0   0   12.92    0.81
   4   0   0   11.85    0.77
  -4   0   0   12.73    0.53
  -4   0   0   12.17    0.78
   4   2   0    2.86    0.56
  -4   2   0    2.71    0.44
  -4  -2   0    2.63    0.70
   4  -2   0    2.79    0.27
   4  -2   0    3.51    0.73
   4  -2   0    3.49    0.44
   4   2   0    2.41    0.44
   4   2   0    5.19    0.70
  -4   2   0    3.32    0.74
  -4   2   0    2.49    0.42
  -4   2   0    3.33    0.60
   4  -2   0    3.09    0.29
   4  -2   0    3.67    0.42
  -4   2   0    3.27    0.59
  -4  -2   0    2.82    0.52
  -4  -2   0    3.19    0.52
  -4   2   0    4.43    0.45
   4   2   0    4.24    0.61
  -4  -2   0    3.36    0.62
  -4  -2   0    3.24    0.26
   4  -2   0    2.73    0.43
  -4  -2   0    3.62    0.54
  -4   2   0    3.93    0.46
   4  -2   0    3.59    0.70
  -4  -2   0    3.71    0.67
   4   2   0    3.85    0.54
  -4  -2   0    3.85    0.60
   4  -2   0    3.13    0.43
  -4   2   0    2.29    0.63
  -4  -2   0    2.30    0.43
   4  -2   0    2.85    0.35
   4  -4   0    1.32    0.55
  -4  -4   0    1.12    0.67
  -4   4   0    0.39    0.51
  -4  -4   0    0.41    0.58
   4   4   0    0.69    0.35
  -4  -4   0    0.81    0.37
  -4  -4   0    0.17    0.32
  -4   4   0    0.58    0.34
   4  -4   0    0.96    0.49
  -4   4   0    1.50    0.72
  -4   4   0    0.57    0.50
  -4   4   0    0.50    0.21
   4   4   0    0.81    0.62
   4   4   0    0.65    0.50
  -4  -4   0    1.12    0.72
  -4   4   0    0.50    0.48
   4   4   0    0.11    0.41
  -4  -4   0    0.52    0.52
   4   4   0    0.93    0.43
   4   4   0    0.44    0.30
  -4  -4   0    0.20    0.49
   4  -4   0    0.51    0.68
  -4  -6   0    1.51    0.93
  -4   6   0    0.62    0.64
   4   6   0    1.65    0.93
   4   6   0    0.32    0.45
  -4  -6   0    2.13    0.81
   4   6   0    1.62    0.43
   4  -6   0    1.28    0.98
  -4   6   0    1.44    0.74
  -4   6   0    1.26    0.41
   4  -6   0    0.94    0.65
  -4  -6   0    1.05    0.70
   4  -6   0    1.76    0.76
   4   6   0    0.78    0.53
  -4  -6   0    1.56    0.72
  -4  -6   0    0.21    0.88
  -4   6   0    0.98    0.65
  -4   6   0    0.90    0.82
   4   6   0    1.31    0.72
  -4   8   0   39.65    2.17
  -4  -8   0   38.88    2.33
  -4   8   0   39.62    2.29
  -4   8   0   37.01    2.80
  -4  -8   0   37.21    2.35
   4  -8   0   40.20    2.66
   4   8   0   37.20    1.68
   4  -8   0   35.76    3.22
   4  -8   0   34.92    2.19
  -4   8   0   38.84    2.32
  -4  -8   0   36.49    2.81
   4  -8   0   35.12    2.54
  -4  -8   0   43.44    3.12
   4   8   0   34.64    2.75
   4   8   0   40.69    2.36
   4   8   0   35.38    2.07
  -4  10   0    5.09    1.21
  -4 -10   0    3.05    1.42
  -4  10   0    5.88    1.25
   4  10   0    5.39    1.37
  -4  10   0    3.61    1.47
   4 -10   0    5.28    1.22
   4 -10   0    5.03    1.90
   4  10   0    6.88    1.77
  -4 -10   0    4.14    1.28
  -4  10   0    4.11    1.14
  -4 -10   0    3.58    1.66
  -4 -10   0    4.42    1.08
   4 -10   0    5.43    1.43
   5   1   0  227.68    7.27
   5   1   0  229.55    7.29
   5  -1   0  224.43    7.16
   5  -1   0  225.10    7.37
  -5   1   0  226.87    7.16
  -5  -1   0  225.79    7.42
   5   1   0  191.62    7.36
   5   1   0  217.06    7.41
  -5   1   0  234.83    7.49
   5  -1   0  229.69    7.50
   5  -1   0  229.62    7.19
   5   1   0  207.39    7.36
   5   1   0  233.92    7.34
   5  -1   0  228.82    7.38
   5  -1   0  230.04    7.20
  -5   1   0  226.30    7.15
  -5  -1   0  216.04    7.38
   5   1   0  218.35    7.43
   5  -1   0  230.37    7.55
   5  -1   0  223.89    7.36
  -5  -1   0  208.30    7.38
  -5  -1   0  219.36    7.17
  -5   1   0  218.90    7.52
  -5   1   0  226.62    7.40
  -5   1   0  221.86    7.18
  -5  -1   0  231.39    7.37
  -5  -1   0  222.44    7.24
   5  -1   0  215.70    7.47
   5  -1   0  230.38    7.18
  -5  -1   0  227.29    7.35
  -5  -1   0  208.76    7.35
  -5   1   0  223.36    7.38
  -5  -1   0  229.28    7.29
   5   1   0  214.75    7.33
  -5   1   0  228.60    7.53
  -5  -3   0  247.05    7.84
  -5  -3   0  264.40    8.47
  -5   3   0  251.89    8.01
  -5   3   0  261.51    8.02
  -5   3   0  252.53    8.01
  -5  -3   0  247.06    8.18
  -5  -3   0  230.01    8.23
   5   3   0  253.48    8.29
   5  -3   0  250.26    8.04
  -5   3   0  244.56    8.23
  -5   3   0  239.38    8.45
   5   3   0  225.82    8.32
  -5   3   0  244.66    8.10
  -5   3   0  246.40    8.24
  -5  -3   0  233.28    8.27
  -5  -3   0  223.37    8.17
   5   3   0  255.86    8.09
   5  -3   0  252.02    7.86
   5  -3   0  249.39    8.13
  -5  -3   0  244.97    8.08
   5  -3   0  241.26    8.67
   5   3   0  240.57    8.14
   5  -3   0  224.22    8.42
  -5  -5   0   13.81    1.33
  -5   5   0   13.17    1.24
   5   5   0   14.25    0.90
  -5   5   0   13.78    0.89
  -5  -5   0   14.19    1.52
  -5   5   0   13.28    1.50
  -5  -5   0   12.94    1.23
  -5  -5   0   14.21    1.27
   5   5   0   12.58    1.20
  -5   5   0   13.52    0.62
   5   5   0   12.91    1.30
  -5  -5   0   11.70    0.87
   5  -5   0   13.27    1.26
  -5  -5   0   14.50    1.57
   5   5   0   13.84    1.09
  -5   5   0   11.98    1.18
   5   5   0   13.44    1.04
   5  -5   0   13.91    1.70
  -5   5   0   13.48    1.08
   5  -5   0   14.73    1.07
   5   7   0    8.80    1.02
   5  -7   0    9.24    1.27
   5  -7   0    9.43    0.86
   5  -7   0   10.20    1.16
  -5   7   0    9.37    1.17
  -5  -7   0   11.18    1.30
   5   7   0    8.84    1.20
  -5  -7   0    8.23    1.44
  -5   7   0    8.33    1.16
   5   7   0   10.15    0.87
  -5   7   0    7.27    1.34
   5   7   0   12.89    1.76
  -5  -7   0    8.38    1.46
   5  -7   0   10.18    1.50
  -5  -7   0    8.60    1.19
   5   7   0    9.55    0.99
  -5   7   0    8.59    1.08
   5  -7   0    8.70    1.72
  -5   9   0   37.24    2.38
   5  -9   0   33.32    2.30
   5  -9   0   36.47    2.74
   5   9   0   35.68    3.00
  -5  -9   0   38.33    2.56
  -5  -9   0   34.45    2.36
  -5   9   0   35.75    3.00
  -5   9   0   38.39    2.43
   5   9   0   33.45    2.41
   5  -9   0   38.10    2.67
   5  -9   0   36.26    3.46
  -5  -9   0   40.64    3.28
  -5  -9   0   35.11    3.02
   5   9   0   33.85    2.19
  -5   9   0   34.30    2.22
  -5 -11   0   19.69    2.88
  -5  11   0   20.42    2.72
  -5 -11   0   20.80    2.79
   5  11   0   27.03    3.15
   5 -11   0   24.95    3.54
   5 -11   0   26.53    2.88
   5  11   0   22.20    2.29
  -5  11   0   21.35    3.03
   5 -11   0   20.70    2.16
  -5 -11   0   23.31    2.36
  -6   0   0  812.33   26.32
   6   0   0  802.72   26.16
   6   0   0  814.75   26.11
   6   0   0  836.23   26.10
   6   0   0  815.40   26.32
   6   0   0  802.41   26.09
   6   0   0  778.37   26.11
  -6   0   0  834.04   26.39
  -6   0   0  842.26   26.09
  -6   0   0  795.47   26.15
   6   0   0  825.66   26.01
   6   0   0  849.26   26.41
  -6   0   0  830.07   26.06
  -6   0   0  852.15   26.30
  -6   0   0  835.73   26.01
  -6  -2   0    4.48    0.61
   6   2   0    4.96    0.74
   6   2   0    5.03    0.62
  -6   2   0    5.94    0.47
   6  -2   0    4.22    0.47
  -6  -2   0    4.13    0.49
   6   2   0    5.25    0.72
  -6   2   0    4.35    0.57
  -6  -2   0    4.04    0.63
   6  -2   0    4.82    0.85
  -6   2   0    4.54    0.40
  -6  -2   0    4.61    0.75
  -6  -2   0    4.59    0.68
  -6  -2   0    3.86    0.70
  -6   2   0    4.36    0.64
   6  -2   0    4.34    0.46
  -6   2   0    4.14    0.45
   6  -2   0    3.93    0.51
  -6   2   0    5.58    0.89
   6   2   0    4.44    0.53
   6  -2   0    4.30    0.38
   6  -2   0    3.98    0.74
   6  -4   0   50.90    2.08
  -6  -4   0   47.36    2.35
   6  -4   0   52.82    2.22
   6  -4   0   49.55    2.55
   6   4   0   52.10    2.04
  -6   4   0   52.10    2.03
   6   4   0   50.22    2.20
   6  -4   0   48.58    2.75
  -6  -4   0   53.31    2.44
  -6  -4   0   53.10    2.58
  -6   4   0   50.45    2.34
   6  -4   0   50.93    1.82
  -6   4   0   51.16    2.60
   6   4   0   51.80    2.30
  -6   4   0   50.11    2.30
  -6  -4   0   50.95    2.09
   6   4   0   48.86    2.35
  -6  -4   0   48.32    2.29
  -6   4   0   54.42    1.96
   6   4   0   53.95    2.15
  -6   4   0   50.87    2.05
  -6  -4   0   51.69    1.83
  -6  -4   0   48.66    2.21
   6  -6   0    1.84    0.76
   6   6   0    1.89    0.60
  -6  -6   0    1.72    0.75
  -6   6   0    1.76    0.75
   6   6   0    1.48    0.60
   6   6   0    1.75    0.80
   6  -6   0    1.90    0.61
   6  -6   0    1.35    0.85
  -6  -6   0    3.43    0.92
   6   6   0    1.05    0.83
  -6  -6   0    1.32    0.49
  -6   6   0    2.18    0.96
   6   6   0    2.76    0.52
  -6   6   0    2.51    0.81
  -6   6   0    1.68    0.69
  -6  -6   0    2.03    0.96
  -6  -6   0    2.44    0.91
   6  -6   0    1.06    1.07
  -6  -6   0    1.97    1.01
   6  -8   0  185.32    6.99
  -6  -8   0  194.29    7.81
  -6  -8   0  181.69    7.16
   6  -8   0  196.54    7.39
   6   8   0  194.53    6.55
   6   8   0  191.01    6.87
   6   8   0  186.18    7.13
  -6  -8   0  182.45    7.84
   6  -8   0  185.87    8.34
  -6   8   0  190.81    7.19
   6   8   0  182.67    7.76
   6  -8   0  192.87    7.71
  -6   8   0  183.56    7.78
  -6   8   0  191.56    6.83
  -6   8   0  192.31    7.17
  -6  -8   0  204.87    7.20
   6  10   0   23.50    2.24
  -6  10   0   30.73    2.27
  -6 -10   0   24.16    3.02
  -6  10   0   25.72    2.32
  -6 -10   0   27.42    2.98
  -6  10   0   28.48    2.10
   6 -10   0   29.78    3.55
   6 -10   0   28.04    2.46
  -6  10   0   25.78    2.85
   6  10   0   26.77    2.90
   6 -10   0   31.34    2.27
  -6 -10   0   26.23    2.23
  -6 -10   0   27.01    2.39
  -7   1   0    2.24    0.71
  -7  -1   0    2.02    0.48
  -7   1   0    2.57    0.33
  -7  -1   0    2.35    0.55
  -7   1   0    2.63    0.55
   7  -1   0    1.80    0.52
   7  -1   0    3.10    0.68
   7   1   0    1.86    0.59
   7  -1   0    1.99    0.37
   7  -1   0    2.56    0.40
  -7   1   0    2.33    0.62
  -7   1   0    1.57    0.66
  -7  -1   0    1.82    0.56
  -7   1   0    2.54    0.40
  -7   1   0    2.19    0.34
  -7  -1   0    1.49    0.62
   7  -1   0    2.21    0.60
   7  -1   0    1.67    0.32
   7   1   0    1.98    0.50
  -7  -1   0    1.71    0.53
  -7  -1   0    2.21    0.43
   7   1   0    3.06    0.64
  -7   1   0    2.42    0.58
  -7  -1   0    1.73    0.39
   7   1   0    2.61    0.48
   7  -1   0    2.78    0.33
  -7  -1   0    2.23    0.59
  -7  -3   0   73.27    2.93
   7  -3   0   76.29    2.79
  -7  -3   0   80.18    3.15
  -7  -3   0   71.75    2.93
   7   3   0   75.97    2.92
   7  -3   0   77.06    2.61
   7   3   0   80.25    3.14
  -7   3   0   75.46    3.32
  -7   3   0   78.03    2.87
  -7  -3   0   78.13    3.06
  -7  -3   0   79.67    3.21
  -7   3   0   76.85    2.73
  -7   3   0   79.42    2.72
  -7  -3   0   77.17    2.97
  -7   3   0   76.22    3.08
   7   3   0   79.70    3.09
   7   3   0   81.68    3.01
   7  -3   0   73.10    2.58
   7  -3   0   78.40    2.82
   7  -3   0   70.54    3.25
   7  -3   0   75.88    3.41
  -7   3   0   76.11    3.12
   7  -5   0   80.63    3.05
   7  -5   0   68.01    3.82
   7  -5   0   79.29    3.19
  -7  -5   0   70.84    3.53
  -7   5   0   77.44    3.30
  -7  -5   0   78.10    3.25
   7  -5   0   75.47    3.57
   7   5   0   77.81    2.94
  -7   5   0   72.74    3.60
  -7  -5   0   81.25    3.50
   7   5   0   75.76    3.38
  -7  -5   0   78.81    3.37
   7   5   0   77.00    3.22
  -7  -5   0   87.69    3.38
  -7  -5   0   78.77    3.00
  -7   5   0   79.22    2.78
  -7   5   0   76.64    3.32
   7   5   0   75.75    3.21
   7  -5   0   77.90    2.67
   7   5   0   78.01    3.05
  -7   5   0   78.89    2.96
  -7  -7   0    0.60    1.01
  -7  -7   0   -0.11    0.81
   7  -7   0    0.21    0.75
   7  -7   0    0.73    0.68
  -7   7   0    0.08    0.90
  -7   7   0    1.25    0.81
   7  -7   0    0.61    0.69
   7  -7   0    0.49    1.14
  -7  -7   0    0.58    1.04
   7   7   0    0.84    0.48
  -7  -7   0   -0.51    0.81
  -7   7   0    1.54    0.74
   7   7   0   -0.22    0.96
   7   7   0    1.53    0.78
   7   7   0    1.09    0.61
  -7  -7   0    0.90    0.53
  -7   7   0    1.47    0.87
  -7   9   0    2.19    1.05
   7   9   0    1.11    1.04
  -7  -9   0    3.49    1.12
   7  -9   0    2.53    1.20
  -7   9   0    3.63    1.00
  -7   9   0    1.53    0.91
  -7   9   0    1.49    1.18
  -7  -9   0    0.73    1.23
  -7  -9   0    2.12    1.16
   7   9   0    2.28    1.31
   7  -9   0    1.51    0.91
   7  -9   0    3.28    1.09
  -7  -9   0    1.74    1.42
   7  -9   0    2.67    1.61
   7  11   0    7.20    1.64
  -7 -11   0    4.29    1.70
   7 -11   0    7.23    2.46
  -7 -11   0    0.74    1.69
   7  11   0    5.34    1.75
  -7  11   0    6.81    1.95
  -7 -11   0    6.96    1.48
   7 -11   0    5.86    1.33
   8   0   0    1.99    0.42
   8   0   0    1.89    0.29
  -8   0   0    1.64    0.39
   8   0   0    0.91    0.59
   8   0   0    0.84    0.38
  -8   0   0    1.88    0.62
  -8   0   0    1.98    0.69
  -8   0   0    1.82    0.49
  -8   0   0    0.65    0.65
   8   0   0    0.77    0.34
  -8   0   0    1.40    0.41
  -8   0   0    1.55    0.33
   8   0   0    2.09    0.64
  -8   2   0  264.10    8.53
  -8   2   0  261.05    8.93
  -8   2   0  263.68    8.87
   8  -2   0  265.04    9.11
  -8  -2   0  255.90    8.94
   8  -2   0  260.11    9.16
  -8  -2   0  263.85    8.52
  -8  -2   0  267.60    8.97
  -8  -2   0  253.07    8.89
   8   2   0  269.37    8.77
  -8   2   0  253.25    9.16
   8  -2   0  262.44    8.59
  -8   2   0  281.79    8.53
  -8  -2   0  276.71    8.63
  -8   2   0  261.43    8.55
  -8  -2   0  263.26    8.87
   8  -2   0  264.70    8.56
   8   2   0  298.35    9.04
   8  -2   0  267.57    8.55
  -8   2   0  262.06    9.16
   8   2   0  251.66    8.95
   8  -2   0  272.02    8.63
  -8  -2   0  247.13    8.75
  -8   4   0    1.21    0.88
   8  -4   0    0.78    0.75
   8   4   0    2.48    0.58
   8  -4   0    2.11    0.52
  -8  -4   0    1.50    0.64
  -8  -4   0    1.83    0.68
  -8   4   0    1.87    0.78
  -8   4   0    1.81    0.44
   8   4   0    0.89    0.58
   8   4   0    1.69    0.62
   8  -4   0    2.14    0.51
  -8  -4   0    1.44    0.81
  -8  -4   0    1.71    0.59
  -8   4   0    1.99    0.46
  -8   4   0    1.36    0.63
   8  -4   0    1.05    0.69
   8  -4   0    2.41    0.29
  -8  -4   0    1.72    0.72
  -8   4   0    1.91    0.51
  -8  -4   0    2.14    0.82
   8   4   0    2.10    0.79
  -8  -6   0    1.63    1.34
  -8   6   0    0.52    0.74
   8  -6   0    1.44    0.65
  -8  -6   0    2.18    0.94
   8   6   0    1.61    0.52
   8   6   0    1.81    0.97
   8   6   0    1.61    0.61
  -8  -6   0    1.54    0.99
  -8   6   0    0.67    0.78
  -8  -6   0    1.13    0.55
   8   6   0    2.15    0.78
  -8   6   0    1.46    0.33
  -8   6   0    0.24    0.94
  -8   6   0    2.24    0.67
   8  -6   0    1.33    0.81
  -8  -6   0    1.74    0.83
   8  -6   0    0.90    0.60
   8  -6   0    1.14    1.04
  -8  -6   0    1.03    0.88
   8   8   0    7.25    1.62
   8   8   0    5.27    0.89
   8   8   0   10.09    1.44
   8  -8   0    6.02    1.34
   8  -8   0    8.44    2.01
  -8   8   0    7.46    1.05
  -8   8   0    7.45    1.28
  -8  -8   0    6.51    1.30
  -8   8   0    7.03    1.34
  -8   8   0    7.31    1.58
  -8  -8   0    7.69    1.36
  -8  -8   0    7.03    1.53
   8   8   0    6.92    0.84
  -8  -8   0    5.55    1.48
   8  -8   0    7.51    1.16
   8  -8   0    6.72    1.18
   8 -10   0   -1.22    1.57
   8  10   0   -0.34    1.01
  -8 -10   0    0.40    1.03
   8  10   0   -1.09    1.10
   8 -10   0    0.81    0.93
  -8 -10   0   -0.23    1.05
  -8 -10   0   -1.17    1.26
  -8  10   0   -0.04    0.88
  -8 -10   0   -0.27    1.34
  -8  10   0   -0.19    1.23
  -9   1   0  216.33    7.38
   9  -1   0  212.43    6.97
   9   1   0  219.42    7.13
  -9  -1   0  218.19    7.34
  -9  -1   0  218.39    7.12
   9  -1   0  197.32    7.52
  -9   1   0  230.35    7.10
   9   1   0  214.47    7.42
  -9  -1   0  218.42    7.24
  -9   1   0  223.06    6.95
  -9  -1   0  215.59    6.95
   9   1   0  227.54    7.50
  -9  -1   0  211.80    7.24
  -9   1   0  202.62    7.52
  -9  -1   0  209.97    7.38
   9  -1   0  220.56    6.94
  -9   1   0  210.43    7.60
  -9  -1   0  206.22    7.43
   9  -1   0  212.58    7.28
  -9   1   0  216.88    6.93
   9   1   0  199.62    6.92
  -9   1   0  212.50    7.37
   9  -1   0  220.44    7.05
  -9  -1   0  211.28    7.06
   9  -1   0  206.70    7.42
   9  -3   0  371.94   11.83
   9   3   0  378.28   12.12
  -9  -3   0  378.37   12.39
  -9   3   0  374.89   12.11
   9  -3   0  365.04   12.57
   9   3   0  375.00   12.28
   9  -3   0  372.83   11.87
  -9   3   0  361.52   12.26
  -9  -3   0  341.79   12.17
  -9   3   0  350.67   12.54
  -9  -3   0  368.02   12.28
   9  -3   0  355.43   11.73
  -9   3   0  377.45   11.77
  -9   3   0  375.22   11.77
   9  -3   0  383.73   12.63
   9   3   0  377.04   12.34
  -9  -3   0  369.91   12.20
  -9  -3   0  363.01   12.11
   9  -3   0  378.83   11.93
  -9  -3   0  323.49   11.88
  -9  -3   0  348.13   11.91
  -9   5   0   75.00    2.74
  -9   5   0   68.66    3.57
   9   5   0   71.25    2.91
   9   5   0   74.46    2.85
  -9  -5   0   66.40    3.15
  -9  -5   0   71.71    3.47
  -9   5   0   73.44    2.68
  -9  -5   0   70.43    3.28
   9  -5   0   71.16    2.92
   9   5   0   70.04    3.26
  -9   5   0   76.57    2.76
   9  -5   0   74.50    3.82
   9  -5   0   72.28    3.53
  -9  -5   0   71.41    2.94
  -9  -5   0   67.11    3.20
   9  -5   0   73.21    2.88
  -9   5   0   65.36    3.17
   9   5   0   67.75    3.02
  -9  -5   0   69.65    3.08
  -9  -7   0   93.57    4.17
  -9   7   0   98.23    4.31
  -9  -7   0   98.21    4.48
   9   7   0   91.79    3.79
   9   7   0   94.85    4.06
  -9  -7   0   87.63    3.63
  -9   7   0   95.76    3.64
  -9   7   0   94.88    4.16
   9  -7   0  101.69    4.08
   9  -7   0   96.68    4.64
   9   7   0   98.42    3.66
  -9   7   0   89.37    4.63
   9   7   0   96.85    4.40
  -9  -7   0   95.12    4.66
   9  -7   0   97.74    3.89
   9  -7   0   90.65    5.03
  -9  -7   0   88.55    4.02
  -9  -9   0   -0.52    1.27
   9  -9   0    0.60    0.80
  -9  -9   0    0.47    1.29
  -9  -9   0    1.01    1.09
  -9   9   0    0.49    1.22
   9   9   0    0.32    1.04
   9  -9   0   -0.71    1.30
   9   9   0    1.34    0.94
  -9  -9   0    1.72    1.13
  -9   9   0    0.90    0.91
  10   0   0  514.59   16.72
 -10   0   0  532.72   16.51
 -10   0   0  508.99   16.78
  10   0   0  524.20   16.70
 -10   0   0  544.02   16.63
  10   0   0  510.95   16.50
 -10   0   0  510.54   17.03
 -10   0   0  512.20   16.99
 -10   0   0  514.57   17.14
  10   0   0  487.55   17.14
  10   0   0  539.54   16.60
 -10   0   0  527.71   16.58
  10   0   0  519.84   17.07
  10  -2   0   83.95    3.22
  10   2   0   94.49    3.75
 -10   2   0   95.17    3.95
  10  -2   0   94.85    3.31
 -10   2   0   95.42    3.13
 -10  -2   0   88.84    3.65
  10  -2   0   91.51    3.42
 -10   2   0   95.25    3.64
 -10   2   0   86.03    3.90
 -10  -2   0   91.13    3.58
 -10  -2   0   98.64    3.28
  10  -2   0   96.54    3.78
 -10   2   0   94.52    3.27
 -10   2   0   94.08    3.71
  10  -2   0   95.52    3.18
  10  -2   0   84.29    3.84
 -10  -2   0   94.46    3.67
  10   2   0   97.70    3.78
 -10  -2   0   94.92    3.46
 -10  -2   0   98.29    3.78
 -10   2   0   96.93    3.14
 -10  -4   0   12.89    1.15
 -10  -4   0   12.38    1.17
 -10   4   0    9.54    1.18
 -10   4   0   12.39    0.75
  10  -4   0   14.83    1.60
 -10   4   0   13.81    1.06
 -10  -4   0   12.32    1.41
  10  -4   0   12.07    0.69
  10  -4   0   10.30    1.31
  10  -4   0   11.71    0.89
 -10   4   0   12.17    0.83
 -10  -4   0   13.88    1.36
  10   4   0   12.51    1.17
  10   4   0   13.00    1.39
 -10  -4   0   14.70    1.19
 -10   4   0   12.11    1.55
 -10  -4   0   10.40    1.36
 -10  -4   0   12.85    1.19
  10  -4   0   12.90    0.63
  10  -4   0   11.33    0.93
 -10   6   0   21.57    1.19
 -10   6   0   22.89    1.31
  10   6   0   22.66    1.42
  10  -6   0   21.59    2.38
  10   6   0   20.85    1.62
  10  -6   0   21.91    1.45
 -10   6   0   23.07    1.85
 -10  -6   0   19.31    1.85
  10   6   0   21.36    1.45
  10   6   0   23.57    2.01
 -10  -6   0   22.95    1.54
  10  -6   0   24.37    1.56
  10  -6   0   20.65    1.99
 -10  -6   0   20.92    1.86
 -10  -6   0   22.21    2.19
 -10   6   0   23.30    2.25
 -10  -6   0   23.42    1.76
 -10   8   0   77.32    4.45
  10   8   0   75.27    3.94
 -10   8   0   76.30    3.83
 -10  -8   0   80.51    4.19
 -10   8   0   83.08    3.20
  10  -8   0   80.45    3.55
  10   8   0   79.89    3.25
 -10  -8   0   75.12    3.77
  10   8   0   79.90    4.11
  10  -8   0   80.56    4.89
 -10  -8   0   83.68    4.50
 -10  -8   0   81.30    3.95
  10  -8   0   80.08    4.35
  10   8   0   72.80    3.67
 -10  10   0   23.56    2.30
 -10 -10   0   16.85    2.02
  10 -10   0   19.65    1.96
  10  10   0   19.47    2.16
  10  10   0   18.64    2.57
 -10 -10   0   17.80    2.02
 -10 -10   0   16.71    2.60
  10 -10   0   21.74    3.11
 -10  10   0   15.55    2.38
 -11  -1   0    3.86    0.53
 -11   1   0    4.55    0.96
  11  -1   0    3.62    0.42
  11   1   0    3.99    0.41
 -11   1   0    3.97    0.44
  11  -1   0    5.44    0.94
  11  -1   0    4.18    0.40
 -11  -1   0    4.43    0.49
  11  -1   0    4.38    0.53
 -11  -1   0    2.91    0.80
 -11   1   0    3.67    0.39
  11   1   0    4.89    0.64
 -11  -1   0    3.72    0.58
 -11   1   0    4.94    1.09
 -11   1   0    4.10    0.61
  11   1   0    3.76    0.83
 -11  -1   0    3.74    0.83
 -11   1   0    3.00    0.68
  11   1   0    4.98    0.87
  11  -1   0    5.41    1.01
 -11  -1   0    3.71    0.69
 -11  -1   0    3.40    0.73
 -11   1   0    2.76    0.77
  11  -1   0    3.01    0.59
  11  -3   0    3.00    0.88
 -11   3   0    2.60    0.31
  11   3   0    1.35    0.75
  11  -3   0    1.66    0.46
 -11  -3   0    2.06    0.78
 -11  -3   0    2.70    0.70
  11  -3   0    1.97    0.76
 -11  -3   0    1.40    0.77
  11   3   0    2.29    0.77
 -11  -3   0    4.05    0.68
 -11   3   0    3.12    0.84
 -11   3   0    2.33    1.03
  11   3   0    2.08    0.67
  11  -3   0    3.04    0.37
 -11   3   0    1.79    0.59
  11  -3   0    2.70    0.50
 -11  -3   0    2.53    0.74
 -11   3   0    2.89    0.36
 -11   3   0    3.21    0.46
  11  -3   0    1.67    0.38
 -11  -3   0    2.72    0.85
  11  -5   0   12.02    0.98
  11  -5   0   11.44    1.58
 -11  -5   0   10.51    1.45
 -11   5   0   11.86    1.02
 -11  -5   0    9.87    1.12
 -11   5   0    9.46    1.50
  11  -5   0   13.33    1.77
 -11  -5   0   10.81    1.30
 -11  -5   0    8.54    1.26
 -11   5   0    8.68    1.18
 -11  -5   0   11.80    1.26
  11  -5   0   10.55    1.01
 -11  -5   0   12.50    1.25
  11   5   0   11.51    1.12
 -11  -5   0    7.28    1.24
 -11   5   0   11.32    0.84
  11   5   0   11.26    1.06
  11   5   0   12.70    1.53
  11   5   0   10.69    1.26
 -11  -7   0    1.47    0.96
 -11   7   0    0.55    1.13
 -11   7   0    0.29    0.55
  11  -7   0    0.89    0.82
  11  -7   0    1.29    1.27
 -11  -7   0    0.50    0.68
 -11   7   0    0.54    0.85
  11   7   0   -0.31    0.49
  11   7   0   -1.49    1.06
 -11  -7   0   -0.43    0.97
  11   7   0    0.25    0.78
 -11  -7   0   -1.18    1.07
  11  -7   0    0.08    0.92
 -11  -7   0    0.03    0.97
  11  -7   0   -0.47    0.61
  11   7   0    0.84    0.65
  11   9   0   21.09    2.55
 -11  -9   0   20.15    2.64
 -11  -9   0   20.99    2.32
 -11  -9   0   18.94    2.04
 -11   9   0   17.86    2.42
  11  -9   0   23.31    3.12
 -11   9   0   14.55    1.80
  11  -9   0   21.57    1.86
  11   9   0   22.66    2.00
 -11  -9   0   21.27    2.17
  12   0   0  680.54   22.72
 -12   0   0  713.29   21.93
 -12   0   0  698.17   22.58
 -12   0   0  720.83   22.05
 -12   0   0  716.97   22.29
  12   0   0  637.16   21.90
 -12   0   0  677.77   21.99
  12   0   0  692.95   21.97
 -12   0   0  632.24   22.63
  12   0   0  714.37   22.18
  12   0   0  701.71   22.64
  12   0   0  700.09   22.35
 -12   0   0  688.57   22.53
 -12  -2   0    8.00    0.86
  12  -2   0    7.33    0.99
  12  -2   0    7.92    0.56
 -12  -2   0    8.91    0.74
  12   2   0   11.83    1.33
 -12   2   0    9.24    1.08
  12  -2   0    8.14    0.76
 -12  -2   0    7.32    1.08
 -12   2   0    8.93    0.51
  12   2   0   12.05    1.33
 -12  -2   0    8.07    1.01
 -12   2   0    8.06    0.74
 -12  -2   0    8.44    1.05
  12  -2   0    9.16    0.92
 -12   2   0    5.72    1.19
 -12  -2   0    7.93    1.12
  12  -2   0   10.62    1.29
  12  -2   0    8.83    0.55
 -12   2   0    8.05    1.10
 -12  -2   0    8.34    1.00
  12  -2   0    7.30    1.10
 -12   4   0    5.21    1.04
  12  -4   0    7.11    0.64
 -12  -4   0    7.50    0.83
  12  -4   0    7.00    1.32
 -12   4   0    6.12    0.49
  12   4   0    7.84    1.32
  12   4   0    5.95    0.97
  12  -4   0    5.39    0.59
 -12  -4   0    6.31    0.92
 -12  -4   0    5.58    1.20
 -12  -4   0    5.05    0.93
 -12   4   0    5.22    1.29
  12  -4   0    5.31    0.73
  12   4   0    7.69    1.11
 -12   4   0    5.45    0.82
 -12  -4   0    3.33    1.00
 -12  -4   0    5.41    0.88
 -12  -4   0    5.70    1.05
  12  -4   0    7.28    1.24
  12  -6   0    7.50    1.66
  12   6   0    6.87    1.21
  12  -6   0    7.05    1.48
 -12  -6   0    5.20    1.06
  12   6   0    7.29    1.49
 -12  -6   0    4.23    1.03
 -12  -6   0    4.50    1.22
 -12   6   0    5.61    0.75
 -12  -6   0    5.08    1.34
 -12   6   0    5.45    1.08
  12   6   0    4.87    0.86
 -12  -6   0    3.46    0.89
  12  -6   0    6.94    0.94
  12   6   0    5.07    0.84
 -12   6   0    5.50    0.61
 -12   6   0    4.03    1.37
 -12  -6   0    5.36    1.19
 -12  -8   0  114.69    5.57
  12   8   0  111.77    5.18
 -12   8   0  102.26    5.55
  12   8   0  102.03    4.80
  12   8   0  106.34    4.35
 -12  -8   0  118.47    4.85
  12  -8   0  112.18    6.02
 -12   8   0  115.24    4.99
 -12  -8   0  112.47    5.01
  12  -8   0  107.88    4.54
 -12  -8   0  115.31    4.89
 -12  10   0   63.63    4.60
 -12  10   0   72.33    3.92
 -12 -10   0   72.73    4.09
  12  10   0   70.29    3.94
  12  10   0   72.11    4.66
 -12 -10   0   69.24    3.91
  12 -10   0   77.53    5.38
 -12 -10   0   70.77    3.98
  13  -1   0  154.09    5.83
 -13   1   0  166.24    5.37
 -13   1   0  147.68    5.72
  13  -1   0  144.97    5.54
 -13  -1   0  155.30    5.06
  13   1   0  142.12    5.08
 -13   1   0  161.85    5.03
 -13  -1   0  137.42    5.76
 -13   1   0  152.26    5.70
  13  -1   0  157.96    5.41
 -13  -1   0  150.23    5.49
 -13  -1   0  164.48    5.28
  13   1   0  160.82    5.39
  13  -1   0  163.45    6.04
  13  -1   0  150.62    5.04
 -13  -1   0  150.33    5.73
 -13  -1   0  153.89    5.71
  13   1   0  149.73    5.78
 -13  -1   0  145.92    5.18
  13  -1   0  152.85    5.14
 -13   1   0  143.79    4.99
  13  -1   0  158.39    5.29
  13   1   0  156.25    5.88
  13   3   0   88.54    3.93
  13   3   0   92.04    3.59
 -13  -3   0   88.95    3.85
 -13   3   0   97.55    3.73
 -13   3   0   77.73    4.12
 -13   3   0   88.05    3.86
  13   3   0   93.65    3.91
  13  -3   0   93.68    4.17
 -13  -3   0   90.32    3.31
 -13  -3   0   79.77    3.68
 -13  -3   0   84.30    3.82
  13  -3   0   91.23    3.40
  13  -3   0   90.00    3.34
  13  -3   0   89.24    3.04
 -13  -3   0   90.51    3.82
  13  -3   0   94.26    4.02
 -13  -3   0   92.97    3.52
 -13   3   0   94.16    3.21
  13  -5   0   -0.41    0.45
 -13  -5   0   -0.10    0.77
 -13  -5   0    0.22    0.79
  13   5   0    0.26    0.78
 -13   5   0    0.03    0.50
 -13   5   0   -0.70    1.09
 -13  -5   0   -0.91    0.55
  13  -5   0    0.11    0.82
 -13   5   0   -0.24    0.80
  13  -5   0    0.66    0.93
 -13  -5   0    0.80    0.86
 -13  -5   0   -1.11    0.87
  13   5   0   -0.37    0.88
 -13  -5   0    0.19    1.03
  13   5   0   -0.24    0.56
  13  -7   0    0.18    0.88
  13  -7   0    0.08    0.64
  13  -7   0    1.20    1.24
 -13  -7   0    0.24    0.78
  13   7   0   -0.55    1.13
 -13   7   0    0.70    1.31
 -13  -7   0   -0.93    1.17
  13   7   0   -0.49    0.60
 -13  -7   0    0.00    0.90
 -13   7   0    0.61    0.91
 -13  -7   0    0.86    1.09
  13   7   0    0.61    0.95
  13   7   0    0.89    0.68
 -13  -7   0    0.68    1.21
 -13  -9   0   17.12    2.15
  13   9   0   13.41    1.86
  13  -9   0   19.95    3.05
 -13  -9   0   13.65    1.82
 -13   9   0   20.79    2.84
 -13  -9   0   17.32    2.57
 -13  -9   0   16.15    2.17
 -13   9   0   15.48    1.99
  14   0   0    0.07    0.77
  14   0   0    0.51    0.47
 -14   0   0    0.88    0.65
 -14   0   0    0.37    0.68
  14   0   0    1.25    0.78
 -14   0   0   -0.35    0.80
 -14   0   0   -0.12    0.38
 -14   0   0    0.36    0.35
 -14  -2   0    8.31    1.10
 -14   2   0    5.81    1.27
  14   2   0    8.01    0.35
 -14  -2   0    6.54    1.80
  14   2   0    8.37    1.24
 -14   2   0    7.94    1.08
 -14   2   0    5.19    1.00
  14  -2   0   10.26    1.51
  14  -2   0    9.01    1.31
 -14   2   0    7.99    0.81
  14  -2   0    9.66    0.86
  14   2   0    7.42    0.35
  14   2   0    7.79    1.20
 -14  -2   0    7.14    0.72
 -14  -2   0    7.35    0.86
  14  -2   0    8.63    0.96
 -14  -2   0    7.05    1.14
 -14  -2   0    7.64    1.24
  14  -2   0    7.94    1.03
 -14  -4   0    0.62    0.74
  14  -4   0   -0.16    0.47
 -14   4   0   -0.36    0.56
  14   4   0    0.48    0.76
 -14  -4   0    0.93    0.89
 -14   4   0    0.19    0.88
  14   4   0   -0.03    0.88
 -14  -4   0    0.35    0.95
 -14  -4   0    0.45    0.70
  14  -4   0    0.41    0.76
 -14  -4   0    0.80    0.84
  14   4   0    0.34    0.72
 -14   4   0    0.32    1.03
  14  -4   0    0.79    0.91
 -14  -6   0    1.31    0.97
 -14   6   0    1.45    0.60
  14   6   0    2.40    0.75
  14  -6   0    3.98    1.33
  14   6   0    2.87    0.75
  14   6   0    2.41    1.30
  14   6   0    2.03    1.02
 -14  -6   0    3.34    1.23
 -14   6   0    1.61    1.30
 -14  -6   0    2.35    1.33
  14  -6   0    1.90    0.71
 -14   6   0    1.94    0.97
 -14  -6   0    0.91    1.01
 -14  -6   0    1.02    0.84
  14  -6   0    3.30    1.16
 -14   8   0    3.79    1.22
  14  -8   0    3.81    1.70
 -14  -8   0    4.25    1.47
 -14   8   0    2.76    1.59
  14   8   0    4.85    1.33
 -14  -8   0    3.15    1.62
 -14  -8   0    3.09    1.38
 -14  -8   0    3.86    1.21
  14   8   0    5.25    1.68
 -15   1   0  163.92    5.67
 -15   1   0  185.63    6.20
  15  -1   0  177.88    6.11
  15   1   0  170.65    6.77
 -15  -1   0  160.62    6.54
  15  -1   0  181.38    6.15
 -15  -1   0  185.76    6.08
 -15  -1   0  184.86    6.02
  15  -1   0  178.83    6.73
  15  -1   0  187.69    6.99
 -15   1   0  171.51    6.62
 -15  -1   0  173.11    5.79
 -15  -1   0  179.36    6.38
 -15  -1   0  178.45    6.66
  15   1   0  180.49    6.22
  15   1   0  168.71    6.68
 -15   1   0  174.40    6.59
 -15  -3   0    5.87    1.16
  15  -3   0    5.83    0.75
  15  -3   0    5.92    0.81
 -15  -3   0    5.40    0.78
 -15  -3   0    7.05    1.15
 -15   3   0    4.29    1.39
  15   3   0    6.03    0.99
 -15   3   0    5.07    0.67
  15  -3   0    5.02    1.02
  15  -3   0    7.36    1.46
 -15   3   0    4.13    1.10
  15  -3   0    4.71    1.19
  15   3   0    7.22    1.21
 -15  -3   0    5.85    0.91
  15   3   0    5.71    1.29
 -15   3   0    4.60    0.97
 -15   5   0   11.41    1.52
  15   5   0   19.24    2.06
  15  -5   0   12.95    1.79
 -15   5   0   13.79    2.09
  15   5   0   12.88    1.34
 -15  -5   0   16.35    1.55
  15   5   0   14.01    1.51
 -15  -5   0   14.50    1.85
 -15  -5   0   16.09    1.44
  15  -5   0   19.20    2.08
 -15   5   0   14.63    1.37
 -15  -5   0   13.22    1.54
 -15  -5   0   15.79    1.71
  15  -5   0   15.70    1.25
  15   7   0   45.37    3.22
  15   7   0   50.83    2.95
 -15  -7   0   48.56    2.79
  15  -7   0   47.87    3.67
 -15   7   0   52.06    3.11
 -15   7   0   42.90    3.55
 -15  -7   0   49.33    2.68
 -15  -7   0   47.55    3.52
 -15  -7   0   43.47    2.65
  15   7   0   47.53    2.51
 -15  -7   0   47.53    3.09
  15   9   0   11.52    2.11
 -15  -9   0   13.14    2.05
 -15  -9   0   13.35    2.00
 -15  -9   0   10.79    1.73
 -15  -9   0   11.42    2.29
  15  -9   0   16.17    2.80
 -15   9   0    9.71    1.70
 -15   9   0   11.24    2.39
  15   9   0    8.12    1.59
 -16   0   0  382.51   13.84
 -16   0   0  417.02   13.95
 -16   0   0  430.09   13.05
  16   0   0  385.67   14.10
 -16   0   0  414.74   13.52
  16   0   0  402.77   13.39
  16   0   0  403.69   13.99
 -16  -2   0   81.79    3.10
  16  -2   0   78.82    3.98
 -16  -2   0   79.66    2.87
  16   2   0   70.55    3.69
  16  -2   0   80.11    3.41
 -16  -2   0   78.44    3.71
  16   2   0   80.58    3.83
 -16   2   0   80.66    3.80
 -16   2   0   81.82    3.12
 -16   2   0   80.83    3.62
  16  -2   0   81.56    3.13
 -16  -2   0   80.20    3.71
  16  -2   0   80.80    3.76
 -16  -2   0   78.92    3.50
  16  -4   0   10.70    1.08
  16   4   0   12.18    1.48
 -16   4   0   11.34    1.32
 -16  -4   0    9.86    1.45
  16  -4   0   11.75    1.59
 -16   4   0    7.82    1.36
  16   4   0   12.86    1.78
 -16  -4   0   10.81    1.22
  16   4   0   11.40    1.33
  16  -4   0   10.63    1.58
 -16  -4   0   10.73    1.06
 -16  -4   0   10.50    1.47
  16  -4   0   10.29    1.59
 -16   4   0    9.55    1.89
 -16  -6   0    2.94    1.06
 -16  -6   0    0.11    1.28
  16   6   0    3.09    1.39
 -16  -6   0    2.07    1.06
 -16   6   0    1.52    1.12
 -16   6   0    2.54    0.75
 -16  -6   0    2.79    1.06
 -16   6   0    2.18    1.48
  16   6   0    2.61    1.07
  16  -6   0    3.08    1.28
  16   6   0    2.20    0.83
  16  -6   0    2.50    1.27
  16   6   0    3.02    0.85
 -16  -6   0    2.51    1.33
 -16  -8   0   65.62    3.49
 -16  -8   0   75.10    4.54
 -16   8   0   64.25    4.58
  16  -8   0   75.39    4.87
  16   8   0   73.67    4.19
  16   8   0   71.60    3.82
 -16  -8   0   74.36    4.05
 -16   8   0   71.58    4.02
 -16  -8   0   66.94    3.62
 -17   1   0    9.71    1.38
  17  -1   0    9.22    1.54
 -17   1   0    8.11    1.01
 -17  -1   0    8.94    0.79
 -17  -1   0    7.46    0.63
 -17  -1   0    7.84    1.32
 -17  -1   0    8.59    1.21
  17   1   0    6.26    1.29
  17   1   0    8.74    1.02
 -17   1   0    7.17    1.28
  17  -1   0    7.67    0.91
 -17  -1   0    5.78    1.35
  17   1   0    8.53    1.46
  17  -1   0    6.77    1.35
  17  -3   0    4.94    1.28
  17  -3   0    6.33    1.32
  17   3   0    6.40    1.40
 -17   3   0    6.78    1.15
 -17  -3   0    7.42    0.99
 -17  -3   0    5.70    1.22
 -17  -3   0    7.38    0.79
  17   3   0    7.18    1.31
 -17   3   0    6.66    1.71
 -17   3   0    5.05    1.35
 -17   3   0    4.03    0.72
  17   3   0    6.39    1.08
  17  -3   0    6.35    1.11
  17  -3   0    7.47    0.90
 -17  -3   0    5.72    1.21
 -17  -5   0    0.36    0.86
  17   5   0    0.58    0.83
  17   5   0    0.62    1.14
 -17   5   0   -0.92    1.25
  17  -5   0    0.17    0.94
  17  -5   0    0.32    0.93
 -17  -5   0    0.60    1.09
 -17  -5   0    0.31    1.00
 -17   5   0    1.30    1.12
 -17  -5   0    1.19    0.85
  17  -5   0    0.24    0.96
 -17   5   0    0.13    0.67
  17   7   0    8.05    1.92
 -17   7   0    4.38    1.37
  17  -7   0    8.66    1.92
 -17  -7   0    5.10    1.74
  17   7   0    8.47    1.61
 -17  -7   0    6.34    1.61
 -17  -7   0    7.15    1.39
 -17  -7   0    7.33    1.37
 -17  -7   0    5.72    1.29
 -17   7   0    8.27    2.03
  17   7   0    4.66    1.03
 -17   9   0    2.40    1.88
 -17   9   0    3.69    1.39
 -18   0   0   26.20    1.80
  18   0   0   24.35    2.25
  18   0   0   25.70    1.55
  18   0   0   24.85    2.16
 -18   0   0   22.76    2.15
 -18   0   0   23.69    2.04
  18  -2   0  153.42    6.21
 -18   2   0  162.34    6.08
 -18  -2   0  160.36    5.33
  18  -2   0  144.83    5.39
 -18  -2   0  150.14    6.09
  18   2   0  156.43    6.26
 -18   2   0  155.92    5.41
  18  -2   0  151.18    6.48
 -18   2   0  140.46    6.07
 -18  -2   0  145.79    5.80
  18   2   0  137.35    6.07
 -18  -2   0  137.04    5.98
 -18  -4   0   36.66    2.10
  18  -4   0   35.06    2.55
  18  -4   0   35.10    2.54
  18  -4   0   39.07    2.94
 -18   4   0   37.66    2.38
 -18  -4   0   36.80    2.50
 -18  -4   0   37.01    2.61
  18   4   0   40.77    2.58
 -18   4   0   30.72    3.02
  18   4   0   38.26    2.33
 -18   4   0   36.26    2.68
  18   4   0   33.87    2.70
 -18   6   0    6.44    1.94
 -18  -6   0    7.47    1.32
  18   6   0    8.72    1.77
 -18   6   0    5.66    1.46
  18   6   0    6.16    1.36
 -18  -6   0    8.23    1.53
  18   6   0    5.27    1.07
  18  -6   0    8.60    1.71
 -18  -6   0    9.04    1.64
  18  -6   0    7.55    1.77
 -18   6   0   10.28    1.61
  18   6   0    4.90    1.23
 -18   8   0   26.86    3.20
  18  -8   0   28.60    3.32
 -18  -8   0   28.73    2.68
 -18  -8   0   26.89    2.30
 -18   8   0   21.39    2.48
  18   8   0   22.16    2.35
  18   8   0   29.08    2.87
 -19   1   0    2.28    1.05
 -19   1   0    4.51    0.94
  19  -1   0    3.91    1.29
  19  -1   0    3.72    1.27
 -19   1   0    2.24    1.19
  19   1   0    4.07    0.88
 -19  -1   0    3.03    1.06
 -19  -1   0    2.59    1.27
  19   1   0    3.45    1.30
  19   1   0    5.06    1.39
 -19  -1   0    4.01    0.54
 -19  -1   0    4.18    1.21
  19  -1   0    4.09    0.81
 -19   3   0   31.55    2.61
  19  -3   0   28.71    2.49
  19   3   0   30.33    2.46
 -19  -3   0   31.55    1.78
  19   3   0   33.30    2.07
  19   3   0   30.48    2.46
 -19   3   0   30.96    2.30
 -19  -3   0   29.89    2.49
 -19  -3   0   30.46    2.32
  19  -3   0   26.11    2.63
 -19   5   0   32.72    2.77
 -19  -5   0   29.86    2.03
  19  -5   0   32.70    2.66
 -19   5   0   22.03    2.78
  19   5   0   27.91    2.65
 -19   5   0   31.99    2.17
 -19  -5   0   26.89    2.44
  19  -5   0   25.25    2.50
  19   5   0   30.51    2.24
 -19  -5   0   28.00    2.47
 -19   7   0    1.99    1.90
 -19  -7   0    0.09    1.16
 -19  -7   0    2.25    1.43
  19   7   0    0.90    0.93
  19  -7   0    0.84    1.34
 -19   7   0    0.67    1.32
 -19  -7   0    1.86    1.10
  19   7   0    3.17    1.62
  19  -7   0    2.18    1.31
  19   7   0    1.33    1.18
 -20   0   0    4.83    1.28
 -20   0   0    6.11    1.17
  20   0   0    6.16    0.95
  20   0   0    2.67    1.26
  20   0   0    6.27    1.52
 -20   0   0    3.98    1.44
 -20   2   0   25.02    2.52
  20  -2   0   23.30    2.50
 -20  -2   0   26.38    2.32
 -20  -2   0   26.26    1.43
  20   2   0   27.67    2.40
 -20   2   0   27.51    1.73
  20   2   0   24.88    2.43
 -20  -2   0   26.19    2.20
  20  -2   0   27.33    2.45
 -20   2   0   27.56    2.31
  20   4   0    2.28    1.45
 -20   4   0    0.77    1.28
 -20   4   0    0.69    0.87
 -20   4   0    0.03    1.60
 -20  -4   0   -0.78    1.13
 -20  -4   0    1.29    0.83
  20  -4   0    0.95    1.15
  20   4   0    2.58    1.06
  20   4   0   -1.13    0.82
 -20  -4   0    0.73    1.22
  20  -6   0   -0.33    1.10
 -20  -6   0    0.23    0.95
  20   6   0   -0.43    1.02
 -20  -6   0   -0.87    1.12
 -20  -6   0    0.50    1.25
 -20   6   0    2.09    1.34
 -20   6   0    0.60    1.74
  20   6   0    0.69    1.34
  20   6   0    0.72    0.90
 -21   1   0   45.51    3.14
 -21   1   0   54.50    3.12
  21   1   0   44.03    3.19
 -21  -1   0   41.01    3.14
 -21   1   0   51.50    2.55
  21  -1   0   50.16    3.38
 -21  -1   0   50.88    3.12
  21   1   0   46.45    3.34
  21   1   0   47.34    2.48
  21  -1   0   48.24    3.13
 -21  -1   0   51.36    2.81
  21   3   0    7.16    1.79
 -21  -3   0    7.62    1.37
 -21   3   0    6.15    1.57
 -21  -3   0    5.58    1.54
  21  -3   0    4.36    1.62
  21   3   0    5.65    1.20
 -21   3   0    7.72    1.39
 -21  -3   0    5.51    1.44
  21   3   0    8.87    1.63
  21  -3   0    6.10    1.68
 -21  -5   0    9.95    1.81
 -21   5   0    6.94    2.08
 -21   5   0   12.83    2.06
  21   5   0   10.83    2.04
  21  -5   0   11.86    1.93
 -21   5   0    9.37    1.38
 -21  -5   0   11.21    1.31
  21   5   0    9.44    1.50
 -21  -5   0   11.22    1.80
 -21  -7   0   54.31    3.63
 -21   7   0   53.54    3.79
 -21  -7   0   50.60    2.94
 -21   7   0   47.02    4.31
  21  -7   0   55.07    3.83
  21   7   0   54.96    3.78
  21   7   0   50.71    3.29
 -22   0   0   45.32    2.99
 -22   0   0   45.44    2.61
 -22   0   0   33.99    3.02
  22   0   0   47.14    3.26
  22   0   0   42.71    3.27
 -22   2   0    1.86    1.11
  22   2   0    0.56    0.90
  22   2   0    0.67    1.27
 -22  -2   0    1.02    1.20
 -22   2   0    2.48    1.52
  22   2   0    0.93    1.48
 -22  -2   0    0.26    1.17
  22  -2   0   -0.17    1.25
  22  -2   0    0.13    1.37
 -22  -4   0    0.06    1.29
  22   4   0   -0.28    0.95
 -22   4   0   -0.13    0.89
 -22  -4   0    1.61    1.35
 -22   4   0    1.84    1.44
  22   4   0    1.15    1.40
  22  -4   0   -0.02    1.29
 -22   6   0    6.54    2.35
  22  -6   0   10.03    2.01
  22   6   0    6.95    1.93
  22   6   0    8.25    1.65
 -22   6   0   10.54    2.06
 -22  -6   0   10.38    1.84
 -22  -6   0   11.87    1.94
  22   6   0    7.92    1.38
  23   1   0   52.76    3.71
 -23   1   0   57.33    3.41
 -23  -1   0   41.26    3.38
 -23   1   0   48.80    3.48
  23  -1   0   52.76    3.46
 -23   1   0   56.28    3.11
 -23  -1   0   54.23    3.03
  23   1   0   51.78    3.61
 -23  -1   0   57.37    3.48
 -23  -3   0   15.79    2.11
  23   3   0   11.02    1.59
 -23   3   0   12.28    2.07
 -23   3   0   12.21    1.71
  23   3   0    8.74    2.06
 -23  -3   0   11.56    1.79
  23  -3   0   14.53    2.25
  23  -5   0    7.70    1.97
  23   5   0    3.87    1.70
  23   5   0    4.95    1.38
 -23   5   0    4.73    1.85
 -23  -5   0    8.58    1.78
 -23  -5   0    5.90    1.69
 -23   5   0    4.23    1.23
  24   0   0   91.08    4.91
 -24   0   0  110.48    5.02
 -24   0   0   83.49    4.81
 -24   0   0   96.31    4.25
  24   2   0   13.53    2.23
 -24   2   0   18.45    2.11
 -24  -2   0   20.74    2.33
  24  -2   0   18.66    2.49
 -24  -2   0   17.44    1.95
 -24   2   0   15.33    2.27
 -24  -4   0    0.69    1.38
  24   4   0   -0.07    1.03
 -24  -4   0    3.33    1.53
  24  -4   0    2.68    1.60
 -24   4   0    2.73    1.16
 -24   4   0    3.83    1.70
  24   4   0    0.19    1.58
 -25   1   0   10.76    1.82
  25  -1   0    8.86    2.00
  25   1   0    8.18    1.98
 -25  -1   0    9.32    2.10
 -25  -1   0   10.49    1.62
 -25  -1   0   11.70    1.94
 -25   1   0    8.08    2.05
 -25   3   0   49.74    3.31
 -25   3   0   40.73    3.55
  25   3   0   41.72    3.45
 -25  -3   0   47.53    3.45
 -25  -3   0   51.59    3.26
  25  -3   0   50.18    3.70
 -26   0   0   31.67    2.82
 -26   0   0   18.41    2.61
  26   0   0   24.88    3.02
  26  -2   0   18.39    2.56
 -26  -2   0   21.07    2.51
 -26   2   0   27.87    2.71
 -26   2   0   18.40    2.61
  26   2   0   19.47    2.78
 -26  -2   0   20.43    2.14
 -27  -1   0   14.18    2.16
  27   1   0    9.03    2.25
 -27   1   0   11.46    2.32
  27  -1   0   10.22    2.29
 -27   1   0   15.58    2.21
   0   0  -1   -0.09    0.12
   0   0  -1   -0.07    0.16
   0   0   1   -0.07    0.15
   0   0   1    0.06    0.16
   0   0   1    0.10    0.11
   0   0  -1   -0.19    0.13
   0   0  -1   -0.07    0.13
   0   0  -1    0.18    0.14
   0   0  -1   -0.02    0.07
   0   0   1    0.03    0.12
   0   0   1   -0.03    0.13
   0   0   1   -0.14    0.09
   0   0   1    0.00    0.18
   0   0   1   -0.28    0.14
   0   0  -1    0.10    0.16
   0   0  -1   -0.07    0.16
   0   0   1   -0.19    0.14
   0   0  -1   -0.25    0.12
   0   2   1  329.69   10.51
   0   2  -1  333.43   10.36
   0  -2   1  324.71   10.38
   0   2   1  319.44   10.34
   0  -2  -1  325.28   10.35
   0  -2  -1  332.13   10.33
   0   2  -1  312.76   10.52
   0  -2   1  313.22   10.48
   0  -2   1  305.59   10.31
   0   2  -1  316.30   10.18
   0   2   1  314.15   10.30
   0   2   1  339.53   10.41
   0  -2  -1  328.77   10.41
   0  -2  -1  332.42   10.40
   0  -2   1  325.51   10.54
   0  -2   1  316.50   10.37
   0  -2   1  329.70   10.36
   0   2  -1  315.49   10.44
   0   2  -1  310.68   10.31
   0  -2  -1  331.08   10.52
   0   2  -1  319.52   10.37
   0   2   1  323.92   10.41
   0  -2   1  315.23   10.43
   0  -2  -1  313.73   10.66
   0  -2  -1  321.60   10.30
   0   2   1  307.90   10.63
   0   2   1  327.44   10.53
   0   2  -1  321.66   10.55
   0  -2   1  314.96   10.70
   0   2  -1  329.01   10.39
   0  -2  -1  331.86   10.42
   0  -4   1  265.00    9.68
   0  -4   1  275.85   10.05
   0   4  -1  289.23    9.25
   0   4   1  261.87    9.71
   0  -4  -1  294.33    9.51
   0   4  -1  291.81    9.42
   0  -4  -1  300.21    9.77
   0   4   1  288.44    9.49
   0   4  -1  290.29    9.13
   0   4   1  285.01    9.36
   0   4   1  279.22    9.30
   0  -4  -1  286.75   10.04
   0  -4  -1  296.88    9.37
   0   4   1  284.99    9.15
   0  -4   1  279.05    9.45
   0   4  -1  288.38    9.78
   0   4  -1  284.38    9.50
   0   6  -1  186.55    7.15
   0   6   1  184.26    6.65
   0  -6   1  199.82    6.73
   0   6   1  176.79    7.07
   0   6   1  192.01    6.25
   0   6  -1  185.12    6.15
   0  -6  -1  183.83    7.06
   0   6   1  189.26    6.37
   0   6  -1  187.27    6.54
   0  -6   1  189.93    7.50
   0   6  -1  185.84    6.60
   0   6   1  188.24    6.54
   0  -6   1  188.57    7.08
   0  -6  -1  182.80    7.46
   0   6  -1  187.32    6.70
   0  -6  -1  187.29    6.50
   0   6  -1  187.42    6.26
   0  -6  -1  193.46    6.75
   0  -8   1  115.24    5.14
   0  -8  -1  105.40    4.25
   0   8  -1  115.03    4.59
   0   8   1  112.46    4.60
   0   8   1  104.06    5.14
   0  -8   1  109.48    4.40
   0  -8  -1  112.55    5.08
   0  -8  -1  114.33    5.68
   0   8  -1  102.07    5.12
   0  -8  -1  112.35    4.59
   0   8  -1  112.72    4.41
   0   8   1  113.94    4.09
   0  -8   1  111.74    5.65
   0   8   1  108.73    4.37
   0  -8   1  113.55    4.58
   0   8  -1  119.36    4.55
   0   8   1  112.22    4.56
   0 -10   1   16.50    2.64
   0  10   1   14.94    2.19
   0  10   1   14.80    1.72
   0 -10  -1   14.51    1.80
   0  10   1   15.60    1.80
   0 -10  -1   13.69    2.10
   0  10  -1   12.01    1.97
   0  10  -1   13.35    1.61
   0 -10  -1   12.66    2.39
   0 -10   1   11.18    1.91
   0  10  -1   12.04    1.52
   0 -10   1   13.69    1.79
   1  -1  -1   94.72    3.15
   1  -1  -1   94.10    3.23
   1   1   1   93.53    3.15
   1  -1  -1   94.81    3.09
   1  -1  -1   94.75    3.19
  -1   1  -1   95.83    3.24
  -1  -1   1   95.16    3.20
  -1  -1   1   93.56    3.21
  -1   1  -1   97.41    3.11
   1   1   1   94.78    3.18
   1  -1  -1   95.41    3.38
   1   1   1   90.45    3.18
  -1   1  -1   96.01    3.14
  -1   1  -1   98.28    3.22
   1   1   1   98.77    3.19
  -1  -1   1   95.65    3.17
   1   1   1   93.58    3.18
   1   1   1   96.72    3.34
   1   1   1   98.26    3.29
  -1   1  -1   94.91    3.11
   1  -1  -1   95.59    3.20
  -1   1  -1   98.91    3.29
  -1  -1   1   96.03    3.24
   1  -1  -1   95.32    3.20
   1  -1  -1   94.91    3.20
  -1   1  -1   88.96    3.16
  -1  -1   1   98.31    3.27
   1  -1  -1   95.31    3.25
  -1  -1   1   96.24    3.29
  -1   1  -1   94.32    3.28
   1  -1   1   93.00    3.16
  -1   1   1   94.87    3.15
   1   1  -1   97.82    3.24
   1  -1   1   97.16    3.12
   1   1  -1   93.56    3.19
   1  -1   1   95.98    3.13
   1  -1   1   96.19    3.18
  -1   1   1   96.07    3.21
   1   1  -1   92.66    3.21
   1  -1   1   99.12    3.29
   1   1  -1   93.29    3.16
  -1   1   1   96.74    3.09
   1  -1   1   95.10    3.13
  -1   1   1   98.00    3.20
  -1   1   1   98.08    3.26
   1   1  -1   93.76    3.18
  -1   1   1   99.60    3.20
  -1  -1  -1   92.73    3.18
  -1  -1  -1   95.59    3.15
  -1  -1  -1   91.90    3.28
  -1  -1  -1   95.33    3.18
   1  -1   1   95.43    3.21
  -1   1   1   95.06    3.24
   1   1  -1   91.16    3.24
   1  -1   1   96.88    3.24
  -1  -1  -1   96.35    3.19
  -1  -1  -1   94.39    3.35
  -1  -1  -1   94.32    3.18
   1  -1   1   98.06    3.14
   1  -1   1   98.43    3.29
   1   1  -1   96.82    3.29
  -1  -1  -1   96.42    3.19
  -1  -3   1   16.61    0.66
  -1  -3   1   16.24    0.99
   1  -3  -1   15.30    0.82
   1   3   1   15.72    0.84
  -1  -3   1   16.99    1.05
   1  -3  -1   15.48    0.90
  -1   3  -1   14.04    0.92
  -1  -3   1   15.49    1.21
   1  -3  -1   16.26    1.38
  -1   3  -1   14.05    1.02
   1  -3  -1   14.60    0.87
  -1   3  -1   14.42    0.96
   1  -3  -1   16.83    1.18
  -1   3  -1   16.93    0.77
  -1   3  -1   16.60    0.91
   1   3   1   17.46    1.00
  -1   3  -1   15.76    1.23
  -1   3  -1   15.77    0.66
  -1  -3   1   17.65    1.44
   1   3   1   15.33    0.86
   1  -3  -1   16.87    0.96
   1   3   1   16.38    0.75
   1   3  -1   17.12    1.25
  -1  -3  -1   15.64    0.88
   1   3  -1   14.35    0.95
   1  -3   1   15.93    0.97
   1   3  -1   14.89    0.66
   1  -3   1   15.20    1.47
  -1  -3  -1   16.07    1.21
   1   3  -1   16.23    0.89
   1  -3   1   16.03    1.20
  -1   3   1   15.62    0.97
  -1  -3  -1   16.13    0.95
  -1  -3  -1   15.54    0.87
   1  -3   1   16.93    0.79
  -1   3   1   16.96    0.95
  -1  -3  -1   14.76    0.96
  -1  -3  -1   15.86    1.31
   1   3  -1   15.03    1.08
  -1   3   1   16.67    0.88
   1  -3   1   16.03    0.67
  -1   3   1   15.84    1.20
   1   3  -1   15.65    1.03
   1   5   1   14.88    1.14
  -1   5  -1   14.41    1.41
  -1   5  -1   15.64    0.73
   1  -5  -1   14.59    0.98
  -1   5  -1   15.75    1.10
   1   5   1   15.35    0.96
   1  -5  -1   17.22    1.16
   1  -5  -1   15.83    1.42
   1   5   1   12.39    0.99
   1  -5  -1   15.05    1.67
  -1  -5   1   15.69    1.20
  -1  -5   1   15.36    1.47
  -1  -5   1   15.40    1.64
   1   5   1   14.25    1.44
  -1   5  -1   15.19    1.09
   1   5   1   14.00    0.69
  -1   5  -1   16.07    0.80
  -1   5  -1   14.83    1.19
   1  -5   1   14.40    1.40
  -1   5   1   13.70    1.05
   1  -5   1   15.06    1.09
   1   5  -1   14.51    1.05
   1   5  -1   15.11    1.18
   1   5  -1   14.81    0.74
   1  -5   1   14.63    1.71
  -1  -5  -1   15.88    1.64
  -1   5   1   14.66    0.77
   1   5  -1   15.29    1.42
  -1   5   1   14.17    1.18
  -1  -5  -1   14.95    1.47
  -1  -5  -1   15.70    1.15
  -1   5   1   13.05    1.40
  -1   5   1   16.19    0.97
   1  -5   1   14.69    0.76
  -1   5   1   14.50    0.63
  -1  -5  -1   15.09    1.10
   1   5  -1   15.14    0.92
  -1  -7   1   13.02    1.95
  -1   7  -1   14.61    1.44
   1   7   1   13.21    0.89
   1  -7  -1   12.28    1.60
   1  -7  -1   11.98    1.28
  -1  -7   1   11.95    1.36
  -1   7  -1   11.47    0.71
   1   7   1   12.67    0.97
   1   7   1   14.23    1.42
  -1   7  -1   14.69    1.81
   1   7   1   16.76    1.91
  -1  -7   1   16.12    1.85
  -1   7  -1   12.58    1.24
  -1   7  -1   12.21    0.73
   1   7   1   12.08    1.14
  -1   7  -1   12.45    1.27
   1  -7  -1    9.98    1.67
   1  -7  -1   12.14    1.09
  -1  -7  -1   11.20    1.30
   1  -7   1   14.99    1.40
   1  -7   1   17.00    2.24
  -1   7   1   16.00    1.48
   1   7  -1   10.89    1.50
   1   7  -1   12.84    1.19
   1   7  -1   11.38    0.72
  -1  -7  -1   12.27    1.65
   1  -7   1   14.19    1.68
   1   7  -1   12.50    1.30
  -1  -7  -1   10.50    1.73
  -1   7   1   13.95    1.00
  -1   7   1   16.17    1.90
   1   7  -1   10.71    0.86
  -1   7   1   11.73    1.35
  -1   7   1   13.33    1.20
  -1   7   1   13.01    0.70
   1   7  -1   12.81    1.36
  -1  -7  -1   11.63    1.15
  -1  -9   1   39.48    2.50
   1  -9  -1   37.74    2.85
   1   9   1   32.84    2.10
  -1  -9   1   38.44    3.42
   1  -9  -1   36.20    3.44
   1   9   1   37.10    3.01
   1   9   1   40.52    2.45
  -1  -9   1   39.96    2.30
  -1   9  -1   36.85    2.20
  -1  -9   1   34.91    2.96
  -1   9  -1   37.53    2.97
   1   9   1   38.56    2.48
   1  -9  -1   35.16    2.54
   1  -9  -1   39.39    2.49
  -1   9  -1   40.15    2.39
  -1   9  -1   38.79    2.31
  -1   9   1   35.25    2.93
  -1  -9  -1   36.67    3.33
   1  -9   1   39.44    3.53
  -1  -9  -1   38.22    2.11
  -1  -9  -1   37.16    2.45
   1  -9   1   37.82    2.45
   1   9  -1   39.96    3.05
   1   9  -1   37.66    2.30
   1   9  -1   38.60    2.35
  -1   9   1   36.48    2.39
   1   9  -1   37.99    2.17
   1  -9   1   37.62    2.15
  -1   9   1   40.89    2.48
  -1   9   1   36.24    2.22
  -1  -9  -1   38.62    2.95
   1  -9   1   34.09    2.86
   1  11   1    2.63    1.28
   1  11   1    2.68    1.44
   1 -11  -1    2.29    1.88
  -1 -11   1    2.66    1.88
   1 -11  -1    1.43    1.27
   1 -11  -1    2.56    1.25
  -1  11  -1    2.83    1.47
  -1 -11   1    2.73    1.25
  -1  11  -1    4.18    1.24
  -1 -11   1    2.77    1.49
  -1 -11  -1    1.51    1.81
   1 -11   1    1.98    1.18
  -1  11   1    3.08    1.22
   1 -11   1    1.98    1.30
  -1 -11  -1    5.72    1.40
   1  11  -1    3.12    1.20
   1  11  -1    1.96    1.27
  -1  11   1    3.12    1.62
  -1  11   1    2.39    1.30
   1 -11   1    2.71    1.92
  -1 -11  -1    1.75    1.34
   2   0   1   -0.20    0.21
   2   0  -1   -0.17    0.26
  -2   0   1   -0.31    0.28
   2   0  -1   -0.02    0.24
   2   0   1   -0.07    0.25
  -2   0  -1   -0.28    0.23
  -2   0  -1    0.06    0.31
  -2   0   1   -0.36    0.34
   2   0  -1    0.04    0.25
  -2   0  -1   -0.15    0.21
   2   0   1   -0.13    0.21
   2   0  -1   -0.17    0.20
   2   0  -1    0.33    0.31
   2   0   1   -0.07    0.19
   2   0  -1   -0.11    0.25
  -2   0   1   -0.23    0.22
  -2   0   1   -0.36    0.20
  -2   0   1    0.00    0.26
  -2   0  -1   -0.37    0.27
  -2   0   1   -0.04    0.25
   2   0   1   -0.12    0.24
  -2   0   1   -0.19    0.23
   2   0  -1   -0.22    0.20
   2   0   1   -0.07    0.21
  -2   0   1   -0.22    0.14
   2   0  -1    0.35    0.28
  -2   0  -1    0.04    0.22
  -2   0  -1   -0.21    0.26
  -2   0   1    0.34    0.27
   2   0  -1   -0.33    0.12
   2   0   1   -0.35    0.22
   2   0  -1   -0.03    0.22
  -2   0   1   -0.33    0.24
   2   0  -1    0.10    0.25
  -2   0  -1    0.08    0.26
  -2   2  -1   32.90    1.23
   2  -2  -1   32.91    1.51
   2   2   1   32.37    1.34
  -2   2  -1   31.52    1.23
   2  -2  -1   34.97    1.33
   2  -2  -1   34.08    1.71
  -2   2  -1   33.88    1.18
   2   2   1   30.86    1.36
   2  -2  -1   34.14    1.12
  -2  -2   1   29.55    1.54
  -2  -2   1   29.78    1.23
   2  -2  -1   30.37    1.33
  -2   2  -1   34.39    1.46
  -2  -2   1   30.87    1.39
  -2   2  -1   31.85    1.13
   2   2   1   32.94    1.52
   2   2   1   29.35    1.24
  -2  -2   1   30.34    1.23
  -2  -2   1   31.50    1.61
   2  -2  -1   33.16    1.36
  -2   2  -1   33.08    1.34
  -2  -2   1   30.36    1.36
   2   2   1   32.13    1.35
  -2  -2   1   30.38    1.39
  -2  -2   1   30.34    1.31
   2  -2  -1   33.78    1.40
   2   2   1   31.05    1.33
   2   2   1   30.83    1.18
   2  -2  -1   32.09    1.33
   2   2   1   30.50    1.51
  -2   2  -1   32.60    1.60
   2  -2  -1   32.92    1.53
   2   2   1   30.19    1.30
  -2   2  -1   33.18    1.46
  -2   2  -1   32.57    1.40
  -2  -2   1   28.80    1.47
   2  -2   1   31.81    1.56
  -2   2   1   30.98    1.34
   2  -2   1   31.45    1.23
   2  -2   1   31.01    1.13
   2   2  -1   32.00    1.32
  -2   2   1   31.54    1.29
  -2   2   1   31.77    1.34
   2  -2   1   30.98    1.14
  -2  -2  -1   34.63    1.32
   2  -2   1   30.82    1.36
   2  -2   1   31.57    1.25
  -2  -2  -1   33.49    1.33
   2  -2   1   32.52    1.31
  -2   2   1   31.94    1.36
   2   2  -1   32.53    1.39
  -2   2   1   31.55    1.53
   2   2  -1   31.49    1.36
  -2  -2  -1   30.30    1.35
  -2  -2  -1   33.18    1.28
  -2  -2  -1   32.64    1.38
  -2  -2  -1   31.60    1.56
  -2   2   1   30.16    1.62
   2  -2   1   29.11    1.69
  -2  -2  -1   31.51    1.36
  -2  -2  -1   33.67    1.60
   2   2  -1   28.78    1.42
   2  -2   1   29.16    1.40
   2  -2   1   32.66    1.18
   2  -2   1   31.67    1.42
   2   2  -1   30.91    1.39
   2   2  -1   31.58    1.24
  -2   2   1   31.53    1.31
   2   2  -1   29.95    1.51
  -2   2   1   31.95    1.15
   2  -4  -1   58.86    2.40
   2  -4  -1   56.45    2.18
  -2  -4   1   58.91    2.43
  -2   4  -1   59.64    2.48
  -2   4  -1   59.20    2.08
   2  -4  -1   58.44    2.99
  -2   4  -1   62.14    2.33
  -2  -4   1   61.23    2.93
   2   4   1   61.65    2.27
  -2   4  -1   58.81    2.35
  -2  -4   1   60.40    2.05
   2  -4  -1   58.70    2.61
  -2  -4   1   60.12    2.72
  -2   4  -1   57.59    2.70
   2   4   1   61.14    2.26
  -2   4  -1   60.73    2.07
   2   4   1   61.47    2.46
   2   4   1   58.78    2.14
   2  -4   1   60.21    2.35
  -2  -4  -1   56.38    2.37
  -2   4   1   57.06    2.68
   2   4  -1   56.83    2.38
   2   4  -1   60.29    2.09
   2   4  -1   59.03    2.43
  -2  -4  -1   60.84    2.87
  -2   4   1   62.51    2.39
   2  -4   1   60.67    2.09
   2  -4   1   61.47    3.05
  -2   4   1   60.09    2.26
  -2   4   1   60.38    2.39
   2  -4   1   61.15    2.63
   2   4  -1   64.69    2.33
   2   4  -1   56.14    2.70
  -2  -4  -1   58.58    2.54
  -2  -4  -1   58.93    2.42
   2   4  -1   55.35    2.57
  -2  -4  -1   57.52    2.70
  -2   4   1   62.64    2.04
   2   6   1   13.36    1.07
   2   6   1   11.87    1.45
  -2   6  -1   14.38    1.19
  -2  -6   1   15.93    1.90
   2  -6  -1   11.21    1.14
  -2  -6   1   13.86    1.23
   2   6   1   13.40    0.96
   2  -6  -1   15.81    1.89
   2  -6  -1   12.16    0.96
  -2   6  -1   13.25    1.15
   2   6   1   12.15    0.92
   2   6   1   11.82    1.22
   2   6   1   11.47    0.67
  -2   6  -1   14.74    1.68
   2  -6  -1   12.38    1.39
  -2  -6   1   11.99    1.48
  -2   6  -1   12.69    0.72
  -2   6  -1   14.71    1.31
  -2  -6  -1   11.45    1.52
   2   6  -1   12.97    0.94
  -2   6   1   11.96    1.14
   2  -6   1   11.82    0.78
  -2   6   1   12.30    0.95
   2  -6   1   12.59    1.69
  -2  -6  -1   14.74    1.36
   2  -6   1   12.77    1.20
   2   6  -1   11.41    1.13
  -2   6   1   14.74    1.31
  -2  -6  -1   12.05    1.13
  -2   6   1   10.63    1.10
   2   6  -1   14.10    1.24
  -2  -6  -1   14.06    1.60
  -2   6   1   13.86    1.57
   2  -6   1   16.04    1.63
   2   6  -1   12.44    1.50
   2   6  -1   13.53    0.73
   2  -8  -1    4.59    1.09
   2   8   1    6.39    0.94
   2   8   1    6.35    0.75
   2  -8  -1    5.12    1.50
  -2  -8   1    7.20    1.68
   2  -8  -1    6.30    1.17
   2   8   1    5.58    1.34
   2  -8  -1    5.04    1.23
   2   8   1    6.26    1.22
  -2  -8   1    6.57    1.06
   2  -8  -1    5.07    0.74
  -2  -8   1    6.28    1.21
  -2   8  -1    6.41    1.02
  -2   8  -1    6.33    1.08
  -2  -8   1    4.37    1.30
  -2   8  -1    4.64    1.24
  -2   8  -1    5.18    1.01
  -2   8   1    4.99    0.95
   2   8  -1    5.06    1.31
  -2  -8  -1    5.39    1.18
   2  -8   1    5.14    1.31
   2  -8   1    5.48    1.03
  -2   8   1    6.55    1.40
  -2  -8  -1    6.87    1.52
  -2   8   1    6.02    1.13
   2  -8   1    5.92    0.95
  -2  -8  -1    5.15    0.92
   2  -8   1    5.66    1.59
   2   8  -1    7.02    1.08
  -2   8   1    7.09    0.77
  -2   8   1    5.55    1.11
  -2  -8  -1    4.51    1.48
   2   8  -1    5.72    1.13
   2   8  -1    6.31    0.95
   2 -10  -1    5.39    1.31
   2  10   1    8.43    1.58
  -2 -10   1    7.42    1.49
  -2  10  -1    6.77    1.34
  -2  10  -1    6.71    1.27
  -2  10  -1    8.09    1.82
  -2 -10   1    7.24    1.72
   2  10   1    6.73    1.27
  -2 -10   1    7.16    1.28
   2 -10  -1    5.86    1.36
   2 -10  -1    4.88    1.85
  -2 -10   1    6.88    1.94
   2 -10  -1    5.56    1.53
   2  10   1    7.59    1.83
  -2  10   1    6.61    1.39
   2  10  -1    6.64    1.21
  -2 -10  -1    4.25    1.79
   2 -10   1   12.26    1.95
  -2  10   1    8.38    1.40
  -2 -10  -1    5.95    1.73
   2  10  -1    7.93    1.39
   2 -10   1    9.30    2.25
  -2  10   1    7.23    1.70
  -2 -10  -1    7.50    1.49
   2 -10   1    6.12    1.27
   2  10  -1    8.39    1.85
  -3   1  -1  218.18    6.86
  -3   1  -1  208.46    6.84
   3   1   1  198.83    6.78
  -3  -1   1  210.35    6.91
  -3   1  -1  207.52    6.87
  -3  -1   1  217.67    6.91
   3   1   1  213.85    6.78
  -3  -1   1  209.41    6.85
   3   1   1  218.21    6.83
   3  -1  -1  203.75    6.98
   3  -1  -1  215.97    6.82
   3   1   1  205.40    6.83
   3   1   1  205.40    6.84
   3  -1  -1  201.71    6.79
  -3  -1   1  200.21    6.83
  -3  -1   1  213.03    6.82
  -3  -1   1  204.36    6.73
   3  -1  -1  211.30    6.87
   3   1   1  215.42    6.93
  -3  -1   1  199.45    6.88
   3  -1  -1  215.85    6.92
   3   1   1  196.33    6.86
  -3   1  -1  206.15    6.80
   3  -1  -1  207.62    6.76
  -3  -1   1  208.18    6.98
   3  -1  -1  212.15    6.82
  -3   1  -1  210.41    6.97
  -3  -1   1  217.80    6.77
  -3   1  -1  201.01    6.77
   3   1   1  217.00    6.76
   3   1   1  210.56    6.78
  -3   1  -1  206.94    6.79
   3  -1  -1  196.33    6.95
   3   1  -1  208.47    6.84
   3   1  -1  204.62    6.72
  -3  -1  -1  205.89    6.84
  -3  -1  -1  225.23    6.77
  -3  -1  -1  209.33    6.77
   3   1  -1  208.48    6.76
  -3   1   1  231.14    7.02
  -3  -1  -1  214.70    6.77
  -3  -1  -1  210.10    6.79
   3  -1   1  212.21    6.84
   3  -1   1  207.06    6.77
  -3   1   1  212.41    6.69
   3  -1   1  210.94    6.64
   3  -1   1  213.66    6.64
   3  -1   1  208.99    6.78
   3   1  -1  204.39    6.81
   3   1  -1  199.82    6.89
  -3  -1  -1  198.83    6.81
  -3   1   1  212.70    6.80
   3  -1   1  216.88    6.84
  -3  -1  -1  200.62    6.84
  -3  -1  -1  207.16    6.88
   3   1  -1  217.41    6.89
  -3   1   1  220.25    6.77
  -3   1   1  207.96    6.81
  -3   1   1  222.42    7.00
  -3   1   1  212.17    6.82
  -3   1   1  211.42    6.89
   3   1  -1  196.31    6.96
  -3  -1  -1  208.62    6.69
  -3   1   1  212.80    6.92
   3   1  -1  212.00    6.93
   3  -1   1  211.17    6.79
   3  -1   1  213.87    6.87
   3  -1   1  213.11    6.96
  -3  -3   1   68.47    2.98
  -3  -3   1   76.65    3.06
  -3   3  -1   68.63    2.64
  -3  -3   1   75.78    2.64
   3  -3  -1   70.38    3.25
   3  -3  -1   71.30    2.51
   3   3   1   75.29    2.79
   3   3   1   77.71    2.71
  -3  -3   1   79.88    3.17
   3  -3  -1   75.77    2.77
   3  -3  -1   74.13    2.85
  -3   3  -1   74.93    2.49
  -3  -3   1   75.91    2.63
  -3   3  -1   70.40    2.86
  -3   3  -1   66.19    3.03
   3  -3  -1   74.84    3.00
   3   3   1   80.42    2.68
  -3   3  -1   72.32    2.77
  -3  -3   1   76.54    2.85
   3   3   1   76.55    2.63
   3   3   1   76.07    2.84
  -3   3  -1   73.80    2.65
   3   3  -1   74.61    2.66
  -3  -3  -1   74.30    2.67
  -3   3   1   78.70    2.82
  -3   3   1   78.82    2.72
   3   3  -1   73.74    2.79
   3  -3   1   80.45    2.49
  -3  -3  -1   71.51    2.79
   3   3  -1   71.23    2.80
   3  -3   1   79.80    2.93
  -3   3   1   77.44    2.79
  -3   3   1   78.02    3.06
  -3   3   1   81.13    2.83
   3  -3   1   73.58    3.36
   3  -3   1   82.08    2.51
   3  -3   1   80.17    2.70
   3  -3   1   78.49    2.57
  -3   3   1   73.37    2.88
  -3  -3  -1   74.48    3.06
   3   3  -1   73.99    2.56
   3   3  -1   68.62    2.89
   3   3  -1   71.43    2.77
  -3  -3  -1   65.71    3.00
  -3  -3  -1   74.97    2.82
  -3   5  -1   32.28    1.54
   3   5   1   29.94    1.43
  -3  -5   1   27.78    1.17
   3  -5  -1   30.88    2.29
  -3  -5   1   26.56    1.94
  -3   5  -1   33.93    2.07
   3   5   1   27.46    1.27
  -3   5  -1   30.96    1.70
  -3  -5   1   28.69    1.62
  -3  -5   1   29.79    2.06
   3  -5  -1   30.39    1.83
   3  -5  -1   29.82    1.32
  -3   5  -1   32.72    1.63
   3   5   1   30.34    1.42
   3  -5  -1   33.35    1.60
   3   5   1   26.18    1.62
   3   5  -1   32.11    1.60
   3   5  -1   30.33    1.97
   3  -5   1   28.48    1.50
   3  -5   1   32.16    1.89
  -3  -5  -1   29.70    2.10
  -3  -5  -1   33.02    1.68
  -3   5   1   31.21    1.16
  -3   5   1   29.59    1.62
   3   5  -1   29.61    1.83
   3  -5   1   29.26    1.25
   3  -5   1   24.87    2.15
  -3   5   1   29.97    1.62
  -3   5   1   28.14    1.95
  -3   5   1   28.69    1.42
  -3   5   1   28.75    1.71
   3   5  -1   31.22    1.51
   3   5  -1   31.33    1.24
  -3  -5  -1   29.96    1.64
   3   5  -1   35.06    1.69
  -3  -5  -1   28.56    1.97
   3  -7  -1   11.42    1.43
   3   7   1   13.27    1.40
   3  -7  -1   13.47    1.39
  -3  -7   1   12.81    1.41
  -3  -7   1   11.24    1.58
   3   7   1   13.52    1.67
  -3  -7   1   15.50    2.05
   3  -7  -1   12.58    1.94
   3   7   1   13.73    1.02
  -3   7  -1   16.07    1.36
   3   7   1   14.48    1.17
  -3   7  -1   16.20    1.95
  -3  -7   1   11.94    1.28
  -3   7  -1   10.21    1.26
  -3   7  -1   13.83    1.29
   3  -7  -1   15.80    1.56
   3  -7  -1   14.47    1.02
   3   7   1   11.51    1.01
   3  -7   1   10.48    1.74
  -3  -7  -1   10.38    1.31
   3   7  -1   13.51    0.79
   3   7  -1   16.31    1.93
   3  -7   1   14.21    1.66
  -3   7   1   14.65    1.37
   3   7  -1   17.58    1.55
   3   7  -1   12.97    1.05
  -3  -7  -1   11.44    1.68
  -3   7   1   14.73    1.02
   3  -7   1   12.50    1.26
  -3  -7  -1   11.48    1.57
  -3   7   1   13.81    1.42
  -3   7   1   13.57    1.35
   3   7  -1   13.30    1.32
  -3   7   1   14.75    1.84
  -3  -7  -1   13.25    1.32
   3  -9  -1   71.10    3.77
   3   9   1   70.50    3.48
   3   9   1   63.97    4.00
   3  -9  -1   71.43    3.82
  -3   9  -1   63.25    4.00
  -3  -9   1   70.54    3.38
  -3   9  -1   70.43    3.23
  -3  -9   1   71.40    4.11
  -3   9  -1   71.98    3.48
  -3   9  -1   72.61    3.30
  -3  -9   1   64.51    3.38
  -3  -9   1   66.91    4.31
   3  -9  -1   63.07    4.54
   3  -9  -1   69.35    3.44
   3   9  -1   68.10    3.13
  -3  -9  -1   74.82    4.51
  -3  -9  -1   69.02    3.25
   3  -9   1   65.59    3.34
  -3   9   1   67.86    4.05
   3  -9   1   69.02    3.86
  -3   9   1   72.12    3.39
  -3   9   1   69.28    3.44
  -3   9   1   71.17    3.34
  -3  -9  -1   75.11    4.16
  -3  -9  -1   66.95    3.47
   3   9  -1   68.00    3.30
   3   9  -1   73.82    3.45
   3   9  -1   68.49    4.09
   3  -9   1   62.83    4.51
  -3  11  -1    4.16    1.57
   3 -11  -1    2.59    1.93
  -3 -11   1    2.35    1.21
  -3 -11   1    3.14    1.64
   3  11   1    3.18    1.48
  -3 -11   1    0.72    1.64
  -3  11  -1    3.86    1.16
   3 -11  -1    2.62    1.34
   3  11   1    0.25    1.19
   3 -11  -1    4.50    1.31
  -3  11   1    3.84    1.33
   3 -11   1    3.01    1.18
  -3 -11  -1    3.28    1.36
  -3  11   1    3.48    1.53
  -3 -11  -1    3.29    1.88
   3 -11   1    1.77    1.85
  -3  11   1    1.02    1.08
   3  11  -1    3.82    1.58
  -3 -11  -1    1.79    1.49
   3 -11   1    4.30    1.47
   3  11  -1    4.51    1.33
   4   0   1   -0.23    0.27
   4   0   1   -0.62    0.29
   4   0   1   -0.15    0.39
   4   0  -1   -0.36    0.46
   4   0   1    0.16    0.17
  -4   0  -1   -0.36    0.32
  -4   0  -1    0.37    0.35
  -4   0   1   -0.03    0.34
   4   0  -1   -0.46    0.32
   4   0   1   -0.12    0.30
  -4   0   1   -0.37    0.38
   4   0   1   -0.34    0.26
   4   0   1   -0.29    0.16
   4   0   1   -0.25    0.34
  -4   0   1   -0.12    0.43
  -4   0   1   -0.22    0.39
   4   0  -1   -0.16    0.24
   4   0  -1    0.04    0.34
  -4   0  -1    0.09    0.35
   4   0   1    0.00    0.26
   4   0  -1   -0.18    0.43
  -4   0  -1   -0.34    0.39
   4   0  -1    0.06    0.36
  -4   0   1   -0.64    0.34
  -4   0   1   -0.50    0.32
   4   0  -1   -0.13    0.29
  -4   0  -1   -0.05    0.41
  -4   0   1   -0.09    0.30
  -4   0   1    0.71    0.52
  -4   0   1   -0.19    0.25
   4   0  -1   -0.16    0.32
   4   0   1   -0.28    0.42
   4   0  -1   -0.55    0.38
   4   0  -1   -0.19    0.30
   4   0  -1   -0.59    0.31
   4   0   1   -0.40    0.34
  -4   0  -1   -0.10    0.29
   4   2   1   37.90    1.58
  -4  -2   1   35.21    1.75
   4  -2  -1   36.72    1.75
   4   2   1   37.35    1.62
  -4   2  -1   35.88    1.27
   4  -2  -1   37.72    1.33
  -4   2  -1   34.03    1.63
   4   2   1   33.61    1.48
   4  -2  -1   34.73    1.45
  -4   2  -1   37.04    1.41
  -4  -2   1   34.88    1.32
  -4   2  -1   37.04    1.59
  -4  -2   1   33.57    1.66
   4  -2  -1   35.46    1.85
  -4   2  -1   36.29    1.80
  -4  -2   1   35.59    1.54
   4   2   1   37.16    1.49
  -4   2  -1   37.99    1.57
   4  -2  -1   36.95    1.42
  -4   2  -1   36.01    1.26
  -4  -2   1   36.94    1.71
   4  -2  -1   36.10    1.49
  -4  -2   1   35.00    1.59
   4   2   1   33.76    1.47
  -4  -2  -1   36.93    1.67
  -4   2   1   38.50    1.33
   4  -2   1   36.36    1.38
   4  -2   1   35.27    1.41
  -4   2   1   35.74    1.75
  -4  -2  -1   36.28    1.52
  -4   2   1   35.35    1.46
   4  -2   1   35.73    1.34
  -4  -2  -1   38.30    1.52
  -4   2   1   34.40    1.51
   4  -2   1   36.65    1.56
  -4  -2  -1   37.70    1.59
   4  -2   1   36.53    1.56
  -4   2   1   34.30    1.49
   4   2  -1   35.63    1.48
  -4  -2  -1   35.83    1.50
  -4   2   1   36.38    1.79
   4  -2   1   36.68    1.35
   4   2  -1   35.41    1.54
   4  -2   1   36.42    1.93
  -4  -2  -1   34.42    1.52
  -4  -2  -1   38.60    1.60
   4   2  -1   37.31    1.74
  -4   2   1   35.41    1.45
  -4   2   1   34.94    1.39
  -4  -2  -1   33.51    1.74
   4   2  -1   37.62    1.70
   4   2  -1   37.43    1.42
   4   2  -1   37.92    1.64
   4  -2   1   36.49    1.34
   4   2  -1   34.94    1.32
  -4   2   1   34.75    1.63
   4   4   1   71.99    2.67
  -4   4  -1   69.08    2.65
  -4  -4   1   73.62    3.06
  -4   4  -1   70.37    2.81
   4   4   1   74.25    2.92
   4  -4  -1   66.16    2.44
  -4   4  -1   70.52    2.91
   4   4   1   76.80    2.65
  -4  -4   1   73.15    2.59
   4  -4  -1   73.35    2.77
  -4   4  -1   70.28    3.16
   4  -4  -1   71.64    2.90
  -4  -4   1   68.82    2.84
  -4  -4   1   74.87    3.18
  -4  -4   1   67.16    3.15
   4  -4  -1   68.08    3.06
  -4   4  -1   69.35    2.62
   4   4   1   68.73    2.80
   4  -4  -1   67.27    3.39
  -4   4  -1   73.45    2.40
  -4  -4  -1   77.98    2.91
  -4  -4  -1   72.68    2.64
  -4  -4  -1   74.05    3.18
   4  -4   1   73.19    2.96
  -4   4   1   68.93    2.76
  -4   4   1   75.38    2.88
   4   4  -1   67.83    2.97
   4   4  -1   74.95    2.81
   4   4  -1   74.27    2.84
   4  -4   1   74.45    2.53
   4  -4   1   67.68    3.42
  -4  -4  -1   68.05    3.14
   4   4  -1   75.19    2.54
  -4   4   1   75.08    2.54
  -4  -4  -1   72.11    2.84
  -4  -4  -1   68.10    2.82
  -4   4   1   71.21    2.66
   4  -4   1   74.94    2.71
   4   4  -1   73.97    2.82
  -4   4   1   67.18    2.90
  -4   4   1   70.29    3.11
   4   6   1   18.34    1.26
   4  -6  -1   19.37    1.06
  -4  -6   1   20.51    1.62
   4   6   1   20.56    1.23
  -4   6  -1   19.17    1.27
   4  -6  -1   18.95    2.16
   4   6   1   19.92    1.19
  -4  -6   1   19.81    1.46
  -4  -6   1   18.86    1.91
  -4   6  -1   20.13    1.43
  -4   6  -1   17.89    1.82
  -4   6  -1   19.48    1.56
   4  -6  -1   21.74    1.48
   4  -6  -1   20.93    1.71
  -4  -6   1   20.56    0.93
   4   6   1   18.06    1.83
   4  -6  -1   17.53    1.62
   4   6   1   22.01    1.56
  -4  -6   1   22.58    2.05
  -4  -6  -1   18.67    2.00
   4   6  -1   20.52    1.84
  -4  -6  -1   22.50    1.55
   4   6  -1   20.31    1.48
  -4   6   1   19.62    1.46
  -4  -6  -1   21.63    1.57
  -4   6   1   19.77    1.44
  -4   6   1   19.07    1.55
  -4  -6  -1   20.92    1.93
  -4   6   1   20.80    1.21
   4  -6   1   20.87    1.38
   4   6  -1   20.89    1.44
  -4   6   1   19.75    1.84
   4   6  -1   20.14    1.00
   4  -6   1   23.43    1.77
   4   6  -1   18.91    1.30
   4  -6   1   22.31    2.22
  -4   8  -1   59.45    2.71
  -4  -8   1   51.21    2.86
  -4   8  -1   56.19    2.79
   4  -8  -1   56.90    3.90
  -4   8  -1   64.93    3.04
   4   8   1   55.55    3.42
   4   8   1   56.83    2.96
  -4  -8   1   57.61    2.90
  -4  -8   1   58.62    3.71
  -4   8  -1   51.46    3.38
   4  -8  -1   56.81    3.22
   4  -8  -1   56.78    2.88
   4   8   1   55.99    2.41
  -4  -8   1   56.19    3.52
   4  -8  -1   59.08    3.19
   4   8   1   57.32    2.60
  -4   8   1   58.17    2.87
  -4   8   1   58.90    2.89
  -4  -8  -1   59.01    2.84
  -4   8   1   53.87    3.40
  -4   8   1   55.95    2.94
  -4  -8  -1   56.17    3.51
  -4  -8  -1   56.61    3.70
   4  -8   1   62.50    3.32
   4   8  -1   53.48    3.38
   4  -8   1   54.82    3.90
   4   8  -1   58.63    2.82
   4  -8   1   55.02    2.83
   4  -8   1   55.27    2.53
   4   8  -1   60.06    2.91
  -4   8   1   57.25    2.40
  -4  -8  -1   57.31    2.94
  -4  10  -1   18.16    1.80
   4 -10  -1   16.17    2.54
  -4  10  -1   19.36    1.73
  -4 -10   1   21.20    2.00
   4  10   1   21.03    2.19
   4 -10  -1   18.12    1.96
   4  10   1   19.88    1.88
  -4  10  -1   18.86    1.96
   4 -10  -1   17.30    2.08
  -4  10  -1   19.51    2.55
  -4 -10   1   16.00    1.93
   4 -10  -1   19.88    3.05
  -4 -10   1   16.00    2.50
   4  10   1   16.00    2.27
  -4 -10   1   17.08    2.38
   4 -10   1   20.40    2.32
  -4 -10  -1   24.59    2.76
  -4  10   1   22.48    2.13
  -4  10   1   18.60    1.88
   4 -10   1   14.47    1.69
  -4 -10  -1   17.71    1.93
   4  10  -1   20.40    2.00
   4  10  -1   16.40    2.22
   4 -10   1   14.73    2.62
  -4 -10  -1   16.56    1.75
  -4 -10  -1   12.03    2.25
  -4  10   1   15.85    2.29
   5  -1  -1  274.38    8.98
  -5  -1   1  268.82    8.78
   5   1   1  263.29    8.68
  -5   1  -1  266.84    8.71
  -5   1  -1  272.03    8.69
  -5  -1   1  252.58    8.80
   5   1   1  273.30    8.85
  -5  -1   1  259.94    8.96
  -5   1  -1  272.37    8.85
  -5  -1   1  274.81    8.87
   5   1   1  255.31    8.77
   5   1   1  271.06    8.83
  -5  -1   1  272.28    8.76
   5   1   1  262.92    8.72
   5  -1  -1  274.20    8.92
   5  -1  -1  288.04    8.91
   5   1   1  268.61    8.82
  -5   1  -1  263.69    8.80
   5   1   1  249.90    8.89
   5   1   1  278.13    8.71
  -5   1  -1  269.55    8.85
   5   1   1  276.62    8.69
  -5   1  -1  273.82    9.00
   5   1   1  267.56    8.87
   5  -1  -1  270.50    8.72
   5   1   1  281.32    8.57
  -5  -1   1  266.53    8.73
   5  -1  -1  271.37    8.74
   5  -1  -1  283.38    8.93
   5  -1  -1  262.39    8.73
   5  -1  -1  256.25    8.99
  -5   1   1  268.98    8.83
   5  -1   1  271.25    8.79
  -5   1   1  264.20    9.00
   5   1  -1  262.44    8.75
  -5  -1  -1  272.94    8.81
  -5   1   1  281.48    8.96
   5   1  -1  255.62    8.96
  -5  -1  -1  274.49    8.66
   5  -1   1  276.17    8.69
   5  -1   1  265.72    8.54
  -5   1   1  279.71    8.74
   5  -1   1  283.71    8.89
   5  -1   1  282.77    8.98
   5  -1   1  248.82    8.75
   5   1  -1  263.58    8.74
  -5  -1  -1  252.10    8.79
  -5  -1  -1  257.49    8.56
   5   1  -1  261.76    8.89
   5  -1   1  262.87    8.69
  -5  -1  -1  260.78    8.84
   5   1  -1  266.14    8.84
  -5   1   1  272.19    8.70
  -5  -1  -1  288.68    8.81
   5   1  -1  276.85    8.84
  -5   1   1  276.25    8.91
   5  -1   1  265.44    8.82
   5   1  -1  295.82    8.63
   5  -1   1  271.73    8.98
   5  -1   1  276.95    8.55
   5   1  -1  254.34    8.87
  -5  -1  -1  267.45    8.69
   5  -1   1  273.26    9.10
   5   1  -1  264.32    8.84
  -5  -1  -1  266.05    8.68
  -5   1   1  265.96    8.59
  -5   1   1  266.77    8.86
  -5  -3   1  281.07    9.67
  -5   3  -1  273.99    9.45
  -5   3  -1  292.57    9.24
   5  -3  -1  286.95    9.37
   5   3   1  291.87    9.26
   5   3   1  278.45    9.34
  -5   3  -1  291.08    9.19
  -5   3  -1  276.36    9.52
  -5  -3   1  275.62    9.60
   5   3   1  285.01    9.42
   5  -3  -1  268.93    9.69
  -5   3  -1  288.09    9.18
  -5  -3   1  275.88    9.36
  -5  -3   1  289.09    9.17
  -5  -3   1  276.06    9.63
   5   3   1  282.91    9.49
   5  -3  -1  289.74    9.37
  -5   3  -1  271.90    9.72
   5  -3  -1  270.67    9.90
  -5  -3   1  282.72    9.48
  -5  -3  -1  286.46    9.71
  -5  -3  -1  315.21    9.44
  -5  -3  -1  287.48    9.60
   5   3  -1  283.88    9.18
  -5   3   1  284.00    9.36
   5  -3   1  287.83    9.22
  -5  -3  -1  283.39    9.48
   5   3  -1  267.90    9.49
  -5   3   1  275.59    9.68
   5   3  -1  290.54    9.32
   5  -3   1  286.53    9.11
  -5   3   1  289.12    9.35
  -5   3   1  279.48    9.53
  -5   3   1  285.97    9.31
   5  -3   1  290.65    9.47
   5  -3   1  286.40    9.26
   5  -3   1  286.11    9.24
   5   3  -1  287.29    9.60
   5  -3   1  287.69    9.25
   5   3  -1  281.37    9.43
  -5   3   1  288.76    9.32
  -5  -3  -1  286.69    9.44
   5  -3   1  280.62   10.00
   5   3  -1  288.04    9.43
  -5  -3  -1  291.14    9.38
  -5   3   1  318.89    9.49
  -5   5  -1  223.35    8.27
   5  -5  -1  211.98    7.88
  -5  -5   1  202.12    8.16
  -5   5  -1  225.66    7.83
  -5  -5   1  229.44    7.51
   5   5   1  231.49    7.61
   5  -5  -1  227.91    7.78
  -5  -5   1  219.34    7.88
   5  -5  -1  229.74    7.37
   5   5   1  230.08    7.86
  -5  -5   1  220.57    8.07
  -5  -5   1  250.61    8.35
   5   5   1  233.40    7.64
  -5   5  -1  228.96    7.59
  -5   5  -1  221.27    7.93
   5  -5  -1  211.50    8.57
   5   5   1  237.05    7.99
   5  -5  -1  234.31    8.24
   5   5  -1  229.61    7.82
   5  -5   1  243.89    7.72
  -5   5   1  228.43    7.73
  -5  -5  -1  230.37    7.89
  -5   5   1  240.71    7.47
  -5   5   1  227.05    7.95
   5   5  -1  233.54    7.49
  -5  -5  -1  227.15    7.57
  -5  -5  -1  212.09    8.20
   5  -5   1  230.04    8.68
   5  -5   1  227.49    7.98
   5   5  -1  221.77    8.05
   5   5  -1  213.90    7.76
  -5   5   1  232.58    7.90
  -5   5   1  222.26    8.22
  -5  -5  -1  224.59    8.26
   5   5  -1  214.34    7.79
  -5   5   1  231.56    7.63
  -5  -5  -1  226.19    7.86
  -5  -5  -1  230.38    7.88
   5  -7  -1  101.73    3.53
  -5  -7   1   95.68    4.63
  -5  -7   1   92.38    4.07
   5   7   1   98.23    4.63
   5  -7  -1   91.32    5.00
   5   7   1   93.42    3.83
  -5   7  -1   98.00    3.80
  -5  -7   1  107.83    4.22
  -5   7  -1   96.86    4.16
   5   7   1   95.14    3.75
   5   7   1   91.21    4.03
   5  -7  -1   99.22    4.26
  -5   7  -1   99.08    4.03
   5   7   1  101.07    3.71
   5  -7  -1  103.19    4.51
   5  -7  -1   97.88    4.01
  -5  -7   1  110.53    4.89
  -5   7  -1   87.62    4.52
  -5  -7  -1   99.03    4.76
  -5  -7  -1  101.83    4.10
  -5   7   1   95.21    4.59
   5  -7   1  101.36    3.99
  -5   7   1   98.30    4.17
   5   7  -1   93.78    4.57
   5   7  -1   97.07    4.05
  -5  -7  -1  102.76    4.69
  -5   7   1   99.68    4.10
  -5   7   1  100.93    3.69
   5   7  -1  100.32    3.50
   5   7  -1   97.51    3.97
   5   7  -1   98.16    4.13
  -5   7   1   97.63    3.94
   5  -7   1   91.23    4.97
  -5  -7  -1   98.18    4.14
   5  -7   1  102.17    4.35
   5  -9  -1   38.94    2.72
   5  -9  -1   40.65    2.41
  -5   9  -1   42.93    2.43
  -5  -9   1   36.25    2.57
  -5   9  -1   39.98    3.10
   5  -9  -1   38.58    2.79
   5   9   1   39.39    2.58
  -5  -9   1   35.44    3.07
  -5   9  -1   37.77    2.56
   5   9   1   36.78    3.00
  -5   9  -1   38.55    2.21
  -5  -9   1   39.01    2.55
  -5  -9   1   44.89    3.37
   5  -9  -1   42.89    3.75
  -5  -9  -1   39.02    3.21
   5   9  -1   39.96    3.09
   5  -9   1   36.31    2.35
   5   9  -1   40.72    2.38
  -5   9   1   36.81    2.49
   5  -9   1   38.72    2.78
  -5   9   1   40.90    2.46
   5   9  -1   37.25    2.47
  -5   9   1   39.35    2.51
   5  -9   1   38.23    3.59
  -5  -9  -1   35.47    2.52
  -5   9   1   35.55    3.03
  -5  -9  -1   36.89    3.30
  -5  -9  -1   40.23    2.46
   5  -9   1   39.06    2.90
  -5 -11   1   23.12    2.83
   5  11   1   21.02    2.30
   5 -11  -1   20.74    3.24
   5  11   1   18.43    2.56
  -5  11  -1   25.13    2.37
   5 -11  -1   23.50    2.22
  -5 -11   1   20.27    2.31
  -5  11  -1   26.06    3.08
  -5 -11   1   24.22    3.17
   5 -11   1   25.09    2.57
   5 -11   1   23.30    2.16
  -5 -11  -1   21.63    2.89
   5  11  -1   20.54    2.27
  -5  11   1   26.44    2.24
  -5  11   1   22.84    2.85
  -5 -11  -1   16.26    2.59
   5  11  -1   21.05    2.61
  -5  11   1   26.18    2.28
   5 -11   1   26.06    3.64
  -5 -11  -1   23.71    2.43
  -6   0   1   -0.65    0.37
  -6   0   1   -0.02    0.41
   6   0   1   -0.11    0.48
   6   0   1   -0.05    0.24
   6   0  -1   -0.40    0.48
   6   0   1    0.07    0.31
  -6   0  -1   -0.01    0.50
  -6   0   1   -0.17    0.55
  -6   0   1    0.09    0.44
   6   0  -1   -0.08    0.36
   6   0  -1    0.09    0.39
   6   0   1    0.68    0.41
  -6   0   1   -0.16    0.27
   6   0   1    0.28    0.28
   6   0  -1   -0.19    0.46
  -6   0  -1    0.07    0.45
   6   0  -1    0.52    0.43
   6   0   1    0.24    0.32
   6   0   1    0.07    0.23
  -6   0   1    0.46    0.36
  -6   0  -1   -0.09    0.36
   6   0  -1    0.23    0.28
   6   0   1   -0.40    0.33
  -6   0   1   -0.07    0.29
  -6   0   1    0.00    0.46
  -6   0  -1   -0.45    0.46
   6   0  -1    0.54    0.50
  -6   0  -1   -0.17    0.38
   6   0  -1    0.37    0.29
  -6  -2   1  436.91   14.25
  -6   2  -1  453.80   14.09
   6  -2  -1  456.45   13.98
   6  -2  -1  438.97   14.06
   6   2   1  441.16   14.18
  -6  -2   1  430.34   14.45
  -6  -2   1  436.08   14.32
  -6   2  -1  441.70   14.20
   6  -2  -1  465.26   14.17
  -6   2  -1  436.51   14.33
  -6   2  -1  434.25   14.52
   6   2   1  418.43   14.28
  -6  -2   1  414.49   14.16
  -6   2  -1  429.22   14.29
  -6  -2   1  448.86   14.39
   6   2   1  418.22   14.20
   6   2   1  429.46   14.21
   6  -2  -1  435.63   14.55
   6  -2  -1  420.48   14.50
  -6  -2  -1  422.62   14.17
  -6   2   1  440.92   14.24
   6   2  -1  442.50   14.44
   6  -2   1  452.29   14.20
  -6   2   1  438.34   14.34
  -6   2   1  448.92   14.16
  -6   2   1  425.96   14.10
   6  -2   1  442.77   14.55
  -6  -2  -1  426.86   14.21
  -6  -2  -1  449.15   14.29
   6   2  -1  438.43   14.17
  -6  -2  -1  460.17   14.23
   6  -2   1  433.64   14.06
  -6  -2  -1  429.92   14.41
   6  -2   1  458.85   14.67
  -6  -2  -1  437.24   14.13
   6   2  -1  438.32   13.95
   6  -2   1  429.30   14.21
   6   2  -1  447.27   14.38
   6   2  -1  439.29   14.22
  -6  -2  -1  442.17   14.29
   6  -2   1  455.31   14.01
  -6   2   1  465.98   13.98
  -6  -2  -1  438.06   14.14
   6   2  -1  486.58   14.45
  -6   2   1  419.27   14.51
   6  -2   1  432.38   14.01
  -6   2   1  423.32   14.46
  -6   4  -1   53.05    1.94
   6  -4  -1   47.37    2.79
  -6   4  -1   52.28    1.96
   6   4   1   52.54    2.04
   6   4   1   53.98    2.13
  -6  -4   1   53.24    1.92
  -6   4  -1   53.81    1.97
  -6   4  -1   50.71    2.29
   6  -4  -1   47.76    2.50
   6  -4  -1   47.06    2.16
  -6  -4   1   47.19    2.54
   6   4   1   50.71    2.26
   6   4   1   53.13    2.36
  -6  -4   1   55.63    2.55
  -6   4  -1   45.34    2.32
   6  -4  -1   52.78    2.17
  -6   4  -1   45.80    2.57
  -6  -4   1   54.21    2.35
  -6  -4   1   51.89    2.37
  -6  -4   1   53.88    2.12
  -6  -4   1   55.53    2.50
  -6   4   1   55.68    2.07
  -6  -4  -1   48.24    1.83
  -6  -4  -1   52.89    2.26
  -6   4   1   52.15    2.60
   6   4  -1   53.61    2.25
   6   4  -1   45.69    2.25
   6   4  -1   50.62    2.39
   6  -4   1   49.76    2.83
   6   4  -1   51.04    2.25
  -6  -4  -1   50.28    2.59
  -6  -4  -1   52.16    2.27
  -6   4   1   53.83    2.19
   6  -4   1   52.13    2.05
  -6  -4  -1   50.89    2.13
   6  -4   1   54.64    1.94
  -6  -4  -1   53.72    2.52
  -6   4   1   53.44    2.13
   6  -4   1   57.44    2.32
  -6   4   1   51.38    2.37
  -6  -4  -1   45.26    2.27
   6  -6  -1  108.80    3.62
   6   6   1  106.34    4.26
  -6  -6   1  116.05    4.79
   6   6   1  109.68    4.42
  -6   6  -1  109.22    4.39
  -6   6  -1   99.02    4.67
   6   6   1   94.50    4.10
   6  -6  -1  110.12    4.66
  -6   6  -1  109.47    3.93
  -6  -6   1  104.33    4.31
  -6  -6   1  105.74    4.72
   6  -6  -1  112.22    4.18
   6  -6  -1  103.97    4.29
   6  -6  -1   97.80    5.02
  -6   6  -1  109.55    4.24
   6   6   1  110.22    3.97
   6   6   1  107.91    3.95
  -6  -6   1  100.63    4.22
  -6  -6   1  106.30    3.80
   6   6  -1  106.52    4.21
  -6  -6  -1  112.01    4.77
   6  -6   1  102.82    4.06
  -6  -6  -1  110.38    4.31
   6   6  -1  115.00    4.21
   6  -6   1  104.89    5.11
   6   6  -1  108.81    3.80
   6  -6   1  109.98    4.40
  -6   6   1  104.28    4.69
  -6   6   1  100.79    4.31
  -6   6   1  109.91    3.63
  -6   6   1  108.73    3.95
  -6  -6  -1  106.51    4.26
   6   6  -1  100.38    4.14
  -6   6   1  105.95    4.31
  -6  -6  -1  114.14    4.35
   6   6  -1  109.07    4.49
  -6  -6  -1  112.10    4.80
  -6   6   1  107.48    4.10
  -6  -8   1   15.94    1.66
   6   8   1   18.56    1.80
  -6   8  -1   15.13    2.10
   6   8   1   15.11    1.18
  -6  -8   1   12.18    1.52
  -6   8  -1   13.18    1.55
   6  -8  -1   17.81    1.81
   6  -8  -1   13.55    1.73
  -6  -8   1   17.02    2.22
  -6   8  -1   18.27    1.46
   6  -8  -1   13.60    1.48
   6  -8  -1   17.88    2.55
  -6   8  -1   15.45    1.56
   6   8   1   14.06    1.26
  -6  -8   1   15.87    2.13
   6   8   1   22.52    2.45
   6  -8   1   14.31    1.45
  -6  -8  -1   16.16    1.62
   6  -8   1   14.22    1.87
   6   8  -1   14.40    1.52
  -6   8   1   13.99    1.89
   6   8  -1   14.52    1.44
  -6  -8  -1   12.45    1.96
  -6   8   1   17.60    1.75
   6  -8   1   14.77    2.34
  -6   8   1   18.58    1.64
  -6  -8  -1   15.00    2.07
  -6   8   1   14.51    1.59
  -6  -8  -1   11.59    1.56
   6  -8   1   18.00    1.88
   6   8  -1   15.53    1.94
  -6  10  -1   26.08    2.91
   6 -10  -1   27.45    3.44
  -6 -10   1   29.81    2.47
  -6  10  -1   26.76    2.36
   6  10   1   26.79    2.86
   6 -10  -1   30.93    2.27
  -6 -10   1   26.35    3.11
   6 -10  -1   27.79    2.47
  -6  10  -1   26.67    2.13
   6  10   1   31.05    2.47
  -6 -10   1   25.38    2.30
  -6 -10   1   29.56    2.99
   6 -10   1   25.83    3.26
   6  10  -1   27.26    2.90
  -6  10   1   25.25    2.85
   6  10  -1   26.79    2.30
  -6 -10  -1   29.83    2.30
  -6 -10  -1   31.37    2.31
   6 -10   1   26.72    2.18
  -6  10   1   30.59    2.35
  -6 -10  -1   19.34    2.70
   6 -10   1   27.57    2.52
  -6  10   1   28.65    2.23
  -6 -10  -1   29.95    3.14
  -7  -1   1   70.88    2.72
  -7  -1   1   72.37    2.87
  -7   1  -1   73.67    2.56
   7  -1  -1   75.83    2.69
   7  -1  -1   71.35    2.39
  -7   1  -1   74.05    2.83
  -7  -1   1   70.00    2.71
   7   1   1   71.36    2.41
   7  -1  -1   62.90    2.94
   7   1   1   75.01    2.57
  -7  -1   1   76.17    2.42
   7   1   1   74.39    2.79
   7  -1  -1   71.95    2.78
   7  -1  -1   74.06    2.61
   7   1   1   70.66    2.53
  -7   1  -1   65.28    2.74
   7   1   1   71.67    2.53
  -7   1  -1   72.04    3.03
  -7  -1   1   71.56    2.96
  -7  -1   1   67.08    2.74
  -7  -1   1   72.21    2.68
   7  -1  -1   75.57    2.88
  -7  -1   1   74.14    2.74
  -7   1  -1   67.43    2.60
   7   1   1   78.58    2.80
  -7   1  -1   72.05    2.97
   7   1  -1   72.30    2.65
  -7   1   1   73.89    2.99
  -7  -1  -1   74.24    2.79
   7   1  -1   65.40    2.82
   7  -1   1   75.56    2.43
  -7  -1  -1   69.80    2.53
  -7   1   1   73.23    2.61
  -7  -1  -1   75.63    2.57
   7   1  -1   65.40    2.93
  -7   1   1   72.78    2.82
  -7  -1  -1   75.71    2.85
   7  -1   1   64.29    2.88
   7  -1   1   75.87    2.89
  -7   1   1   73.84    2.51
  -7  -1  -1   73.35    2.82
   7  -1   1   74.62    2.44
   7   1  -1   78.27    2.89
  -7  -1  -1   71.62    2.73
  -7   1   1   74.92    2.83
  -7   1   1   75.77    2.85
  -7   1   1   73.78    3.02
   7  -1   1   70.26    2.57
   7   1  -1   66.93    2.71
  -7   1   1   71.09    2.56
   7  -1   1   72.62    2.53
  -7  -1  -1   73.11    2.51
   7  -3  -1   14.90    1.37
   7   3   1   18.54    1.23
  -7  -3   1   19.19    1.20
  -7  -3   1   17.77    0.79
   7  -3  -1   18.62    1.07
  -7   3  -1   18.44    1.55
   7  -3  -1   19.27    0.84
  -7  -3   1   18.31    1.49
  -7   3  -1   19.77    0.74
  -7  -3   1   19.92    1.47
   7   3   1   18.11    1.10
  -7  -3   1   17.14    1.16
  -7   3  -1   17.86    1.03
   7  -3  -1   19.42    1.60
  -7  -3   1   18.60    1.26
   7  -3  -1   19.54    0.96
  -7  -3   1   19.25    1.20
  -7   3  -1   18.17    1.32
   7   3   1   19.10    1.28
  -7   3  -1   18.32    1.25
   7   3  -1   18.84    1.38
  -7  -3  -1   20.12    1.23
   7   3  -1   18.01    1.30
  -7  -3  -1   19.64    1.32
  -7   3   1   17.07    1.30
  -7   3   1   18.24    1.00
  -7  -3  -1   18.92    1.30
   7  -3   1   18.17    0.88
  -7   3   1   18.75    1.12
  -7   3   1   18.42    1.10
  -7  -3  -1   19.10    1.46
   7  -3   1   20.69    1.62
   7  -3   1   18.17    0.91
   7   3  -1   19.80    1.21
   7  -3   1   18.67    1.43
   7  -3   1   18.03    0.86
  -7  -3  -1   17.74    1.17
   7  -3   1   17.39    1.09
   7   3  -1   21.80    1.36
  -7   3   1   17.41    1.49
  -7  -3  -1   19.54    1.18
  -7   3   1   18.50    0.93
  -7  -3  -1   19.60    1.26
   7  -5  -1    3.62    1.11
  -7  -5   1    5.46    0.75
   7   5   1    4.69    0.98
   7  -5  -1    5.45    0.79
  -7  -5   1    5.47    0.88
   7  -5  -1    4.24    0.98
   7   5   1    4.23    0.61
  -7   5  -1    5.83    0.64
  -7   5  -1    5.91    1.04
  -7  -5   1    3.92    0.62
  -7   5  -1    4.63    0.88
  -7   5  -1    5.92    0.63
   7   5   1    4.63    0.69
  -7   5  -1    5.03    0.48
  -7  -5   1    6.16    1.06
   7   5   1    5.25    0.89
   7  -5  -1    3.02    0.66
  -7   5  -1    3.97    1.01
  -7  -5   1    5.47    0.96
  -7  -5   1    5.28    1.07
  -7  -5   1    3.72    1.01
   7   5  -1    5.38    0.91
  -7   5   1    5.33    0.81
   7  -5   1    5.74    0.86
  -7  -5  -1    5.10    0.48
  -7  -5  -1    4.79    1.13
  -7   5   1    3.70    0.84
   7   5  -1    5.68    0.84
  -7  -5  -1    3.62    0.88
  -7  -5  -1    4.72    0.84
   7  -5   1    5.33    1.07
   7   5  -1    4.91    0.80
   7  -5   1    5.32    1.30
  -7   5   1    5.39    0.61
  -7  -5  -1    4.79    0.70
   7  -5   1    4.32    0.67
  -7  -5  -1    3.95    0.99
  -7   5   1    3.88    0.65
   7   5  -1    5.85    0.63
  -7  -5  -1    6.17    0.94
  -7   5   1    6.01    1.19
   7   5  -1    4.76    0.99
   7  -7  -1   16.76    1.84
  -7   7  -1   20.09    1.34
   7   7   1   19.78    1.70
  -7  -7   1   20.74    2.26
  -7   7  -1   17.70    2.04
  -7   7  -1   19.96    1.65
  -7  -7   1   20.26    1.77
   7  -7  -1   19.15    1.55
   7   7   1   16.43    1.27
  -7  -7   1   18.73    2.05
  -7   7  -1   18.06    1.75
   7  -7  -1   18.97    2.38
   7   7   1   16.22    1.22
   7  -7  -1   19.88    1.62
  -7  -7   1   17.15    1.66
  -7   7   1   14.46    1.84
  -7  -7  -1   18.47    2.13
  -7  -7  -1   17.83    1.70
   7   7  -1   20.28    1.97
  -7  -7  -1   17.66    1.66
  -7   7   1   16.86    1.52
  -7  -7  -1   18.66    2.16
   7   7  -1   18.94    1.56
   7  -7   1   18.72    1.94
   7   7  -1   19.91    1.11
   7   7  -1   19.05    1.52
   7  -7   1   19.03    1.74
   7  -7   1   16.45    1.43
   7  -7   1   21.16    2.58
  -7   7   1   18.49    1.71
  -7   9  -1    2.54    0.89
   7  -9  -1    3.98    1.77
  -7   9  -1    3.05    1.00
  -7  -9   1    2.74    1.14
   7   9   1    3.95    1.44
  -7  -9   1    3.30    1.15
  -7  -9   1    3.52    1.48
   7  -9  -1    3.71    1.25
  -7   9  -1    4.57    1.25
   7  -9  -1    2.51    0.99
   7   9   1    3.61    1.13
  -7   9  -1    3.60    1.40
  -7  -9   1    3.32    1.55
   7  -9  -1    4.77    1.16
  -7   9   1    4.78    1.22
   7  -9   1    4.02    1.44
  -7  -9  -1    5.28    1.63
  -7   9   1    3.70    1.11
   7  -9   1    5.05    1.22
   7   9  -1    4.22    1.15
   7   9  -1    2.87    0.92
   7  -9   1    5.12    1.12
  -7  -9  -1    2.71    1.49
   7   9  -1    5.14    1.55
   7  -9   1    5.10    1.95
  -7  -9  -1    4.16    1.25
  -7  -9  -1    2.92    1.09
  -7   9   1    4.79    1.49
  -7  11  -1    3.36    1.67
  -7 -11   1    2.64    1.66
  -7 -11   1    3.73    1.42
  -7 -11   1    0.65    1.56
   7  11   1    1.93    1.57
  -7 -11   1    5.78    1.40
   7 -11  -1    2.29    1.12
   7 -11  -1    1.71    1.87
  -7  11  -1    0.54    1.11
   7  11   1    3.56    1.47
   7  11  -1    4.51    1.76
   7  11  -1    3.11    1.38
  -7 -11  -1    3.98    1.31
  -7  11   1    2.59    1.15
  -7  11   1    1.84    1.52
  -7 -11  -1    3.97    1.72
  -7 -11  -1    2.41    2.05
   7 -11   1    1.28    1.94
  -7 -11  -1    0.81    1.73
   7 -11   1    3.65    1.24
   8   0   1   -0.12    0.27
   8   0   1   -0.21    0.27
  -8   0   1   -0.20    0.50
   8   0   1    0.18    0.28
  -8   0   1   -0.04    0.59
  -8   0  -1   -0.04    0.41
  -8   0   1    0.67    0.42
  -8   0   1   -0.17    0.47
   8   0   1    0.49    0.49
   8   0   1   -0.41    0.52
   8   0   1    0.11    0.33
  -8   0  -1    0.02    0.18
  -8   0   1    0.00    0.32
  -8   0   1    0.56    0.42
  -8   0  -1   -0.02    0.09
   8   0  -1   -0.13    0.46
   8   0  -1    0.33    0.53
  -8   0  -1   -0.22    0.49
   8   0  -1    0.19    0.30
  -8   0  -1   -0.34    0.56
  -8   0  -1    0.22    0.57
  -8   0   1    0.30    0.43
   8   0   1   -0.40    0.31
   8   0  -1   -0.01    0.37
  -8   0  -1    0.00    0.44
   8   0  -1    0.17    0.51
   8   0  -1    0.39    0.29
  -8   0   1   -0.06    0.31
   8  -2  -1   94.00    3.58
  -8  -2   1   82.09    3.43
   8  -2  -1   89.34    3.07
  -8  -2   1   84.65    3.31
   8  -2  -1   93.84    3.07
   8   2   1   89.54    3.12
  -8  -2   1   77.70    2.87
   8   2   1   91.72    3.33
   8   2   1   76.45    2.99
   8   2   1   91.39    3.26
  -8  -2   1   87.36    3.21
  -8   2  -1   81.45    3.29
  -8   2  -1   85.15    3.56
  -8   2  -1   83.20    3.19
   8  -2  -1   87.60    3.45
  -8  -2   1   82.53    3.30
  -8   2  -1   87.02    3.01
  -8  -2   1   76.09    3.21
  -8  -2   1   84.97    3.18
  -8  -2  -1   86.96    3.04
  -8   2   1   81.38    3.31
   8  -2   1   88.94    3.08
  -8  -2  -1   89.81    3.29
   8   2  -1   79.50    3.32
   8  -2   1   77.67    3.46
  -8   2   1   85.27    2.98
  -8  -2  -1   84.57    3.36
  -8   2   1   85.20    3.56
  -8  -2  -1   85.80    3.04
   8  -2   1   81.04    2.97
  -8  -2  -1   77.52    3.19
   8   2  -1   83.82    3.13
   8   2  -1   94.08    3.42
   8  -2   1   85.61    2.89
  -8   2   1   85.05    2.83
  -8   2   1   82.63    3.50
  -8   2   1   83.49    3.26
  -8  -2  -1   84.38    3.27
  -8   2   1   82.26    3.03
  -8  -2  -1   75.48    3.05
   8   2  -1   86.64    3.44
   8   2  -1   85.17    2.79
   8  -2   1   87.47    3.55
   8   4   1  255.80    8.38
  -8   4  -1  252.98    8.26
  -8  -4   1  239.65    8.57
   8  -4  -1  260.28    9.22
   8   4   1  260.74    8.51
  -8  -4   1  242.87    8.52
   8   4   1  258.60    8.64
  -8   4  -1  262.36    8.02
  -8  -4   1  239.83    8.52
   8   4   1  256.27    8.28
  -8   4  -1  245.70    8.65
  -8  -4   1  245.66    8.81
   8  -4  -1  247.78    8.92
   8  -4  -1  249.28    8.36
  -8  -4   1  249.93    7.98
  -8  -4   1  255.78    8.43
  -8   4  -1  234.09    8.92
   8  -4  -1  254.17    8.28
  -8  -4   1  229.32    8.68
  -8   4  -1  244.63    8.56
  -8   4  -1  259.54    8.02
   8   4  -1  250.84    8.49
  -8  -4  -1  237.40    8.46
  -8  -4  -1  244.80    8.56
   8  -4   1  259.49    8.45
   8  -4   1  227.94    8.87
   8   4  -1  232.96    8.58
   8   4  -1  233.86    8.68
  -8  -4  -1  252.48    8.45
  -8   4   1  259.56    8.39
   8   4  -1  252.13    8.48
  -8  -4  -1  245.53    8.84
   8  -4   1  259.78    8.25
  -8   4   1  252.63    8.66
   8  -4   1  250.03    9.20
  -8   4   1  258.21    8.30
  -8  -4  -1  241.15    8.36
  -8   4   1  255.51    8.26
  -8   4   1  246.95    8.92
  -8  -4  -1  247.65    8.50
  -8  -4  -1  221.90    8.51
  -8  -6   1   47.36    2.99
   8   6   1   48.56    2.16
  -8  -6   1   45.54    2.60
   8  -6  -1   48.70    3.28
  -8   6  -1   49.18    2.55
  -8   6  -1   51.79    2.06
  -8  -6   1   48.48    2.54
   8  -6  -1   49.98    2.87
   8   6   1   52.21    2.24
  -8   6  -1   51.47    1.83
  -8  -6   1   53.05    2.85
   8   6   1   50.73    2.67
  -8   6  -1   50.50    2.67
  -8   6  -1   47.57    2.99
   8  -6  -1   49.75    2.36
   8   6   1   45.85    2.41
   8  -6  -1   49.64    2.38
  -8  -6   1   48.10    2.16
  -8  -6  -1   46.81    2.22
  -8  -6  -1   49.04    2.82
   8   6  -1   50.32    2.40
  -8   6   1   52.64    2.32
  -8   6   1   47.03    2.63
  -8  -6  -1   49.95    2.53
   8   6  -1   53.66    2.11
  -8  -6  -1   39.75    2.47
   8   6  -1   51.64    2.53
   8  -6   1   48.01    2.23
   8  -6   1   50.73    3.29
  -8  -6  -1   52.98    2.64
   8  -6   1   48.78    2.49
  -8   6   1   48.73    2.96
   8  -6   1   48.82    2.91
  -8  -6  -1   49.71    3.04
   8   6  -1   48.49    2.75
  -8   6   1   51.44    1.97
   8  -8  -1   40.54    2.43
   8  -8  -1   40.98    3.48
  -8   8  -1   41.63    3.10
  -8   8  -1   41.32    2.68
  -8   8  -1   42.59    2.49
   8  -8  -1   39.86    2.33
  -8  -8   1   42.35    3.14
  -8  -8   1   39.26    2.60
   8   8   1   39.76    2.04
   8   8   1   37.39    2.96
   8   8   1   39.74    2.52
   8  -8  -1   40.73    2.88
  -8  -8   1   42.20    2.63
  -8  -8   1   43.77    3.06
  -8   8  -1   41.45    1.99
   8   8  -1   38.89    2.25
  -8   8   1   38.96    3.03
  -8  -8  -1   36.41    2.94
   8  -8   1   44.65    3.62
   8  -8   1   45.66    2.64
   8  -8   1   39.53    2.85
   8  -8   1   42.91    2.35
  -8  -8  -1   42.38    2.57
  -8   8   1   38.45    2.55
   8   8  -1   39.68    3.00
  -8  -8  -1   37.26    3.11
  -8   8   1   42.14    2.26
   8   8  -1   35.83    2.39
  -8  -8  -1   37.70    2.43
  -8 -10   1   26.56    3.03
   8  10   1   30.14    3.01
  -8  10  -1   23.86    2.12
   8  10   1   25.83    2.26
   8 -10  -1   28.28    2.22
   8 -10  -1   30.15    3.78
  -8 -10   1   30.83    2.49
  -8  10  -1   23.24    2.41
  -8 -10   1   25.63    2.41
  -8  10  -1   25.59    2.95
  -8 -10   1   24.39    2.94
  -8  10   1   26.46    2.31
  -8  10   1   29.17    3.04
  -8  10   1   25.24    2.05
   8 -10   1   26.88    2.15
  -8 -10  -1   29.44    2.43
  -8 -10  -1   25.25    3.15
   8 -10   1   30.11    3.75
  -8 -10  -1   24.02    2.92
   8  10  -1   27.51    2.95
  -8 -10  -1   24.72    2.28
   8  10  -1   28.36    2.34
  -9  -1   1   26.03    1.42
   9  -1  -1   31.02    1.35
   9   1   1   30.01    1.29
  -9  -1   1   29.52    1.58
  -9  -1   1   29.67    1.78
   9   1   1   28.33    1.11
   9  -1  -1   30.02    1.60
   9   1   1   28.55    1.16
  -9   1  -1   31.42    1.39
  -9  -1   1   27.75    1.39
  -9   1  -1   30.79    1.28
  -9   1  -1   25.41    1.52
   9   1   1   31.39    1.62
  -9  -1   1   24.67    1.46
  -9   1  -1   29.11    1.64
   9  -1  -1   28.92    1.04
   9  -1  -1   30.50    1.48
   9   1   1   29.46    1.60
   9  -1  -1   32.29    1.83
  -9   1  -1   30.37    1.80
   9  -1  -1   29.27    1.48
   9   1   1   27.78    1.29
  -9  -1   1   28.16    1.67
  -9  -1   1   29.41    1.09
  -9   1   1   27.89    1.78
   9  -1   1   28.79    1.15
  -9   1   1   28.67    1.63
  -9   1   1   29.04    1.27
  -9   1   1   25.24    1.57
  -9  -1  -1   27.40    1.20
  -9  -1  -1   30.59    1.30
   9  -1   1   26.35    1.64
  -9  -1  -1   28.34    1.62
  -9   1   1   28.51    1.53
   9   1  -1   26.12    1.59
  -9  -1  -1   26.69    1.58
   9  -1   1   26.99    1.55
  -9  -1  -1   29.75    1.25
   9   1  -1   32.06    1.71
   9  -1   1   29.01    1.61
   9   1  -1   31.66    1.43
   9  -1   1   29.73    1.21
   9   1  -1   32.19    1.84
  -9  -1  -1   31.49    1.54
  -9   1   1   30.74    1.29
  -9   1   1   28.48    1.31
  -9   1   1   28.79    1.81
  -9  -1  -1   26.00    1.58
   9   1  -1   24.16    1.64
  -9  -3   1   19.91    1.36
   9   3   1   22.49    1.45
   9  -3  -1   22.18    1.16
  -9   3  -1   18.91    1.50
   9   3   1   19.23    1.27
   9  -3  -1   20.11    1.00
  -9  -3   1   19.77    1.26
   9  -3  -1   20.61    1.58
  -9  -3   1   17.45    1.45
   9  -3  -1   22.25    1.67
  -9  -3   1   19.46    1.56
  -9  -3   1   20.89    1.45
   9   3   1   19.87    1.23
   9   3   1   18.88    1.21
  -9  -3   1   17.55    1.06
  -9   3  -1   19.46    1.74
  -9   3  -1   19.65    1.21
  -9   3  -1   19.81    1.41
   9  -3  -1   21.20    0.86
  -9  -3  -1   19.87    1.36
   9   3  -1   20.52    1.51
  -9  -3  -1   20.03    1.23
   9   3  -1   20.42    1.29
  -9   3   1   19.23    1.31
   9   3  -1   19.63    1.44
  -9   3   1   20.75    1.15
   9  -3   1   20.23    1.59
  -9   3   1   19.35    1.05
   9  -3   1   20.26    1.00
  -9  -3  -1   20.62    1.26
  -9  -3  -1   19.55    1.42
  -9  -3  -1   19.39    1.38
  -9  -3  -1   21.88    1.59
   9  -3   1   19.33    1.12
  -9   3   1   18.48    1.67
  -9   3   1   19.89    1.45
   9   3  -1   19.68    1.50
  -9  -3  -1   19.05    1.22
   9  -3   1   20.80    1.68
  -9  -5   1    7.82    1.33
   9   5   1    8.94    0.86
   9   5   1   11.34    1.36
   9   5   1   10.95    1.23
  -9  -5   1    8.49    0.54
   9   5   1    9.27    0.94
   9  -5  -1    9.24    1.38
   9  -5  -1    9.01    0.95
  -9   5  -1    8.37    1.10
   9  -5  -1    8.13    0.91
  -9  -5   1    8.27    1.11
  -9   5  -1    8.54    0.66
  -9  -5   1    9.14    1.09
  -9   5  -1    6.51    1.25
  -9   5  -1    8.31    0.58
  -9  -5   1    9.61    0.97
  -9   5  -1    8.08    0.77
   9  -5  -1    5.56    1.24
  -9  -5   1    7.71    1.85
  -9  -5   1    8.97    1.22
  -9   5  -1    7.22    1.13
  -9  -5  -1    6.85    1.09
  -9   5   1    6.54    1.06
  -9  -5  -1    8.28    1.16
  -9   5   1    9.84    0.96
  -9  -5  -1    7.03    1.05
  -9  -5  -1    9.80    1.21
  -9   5   1    9.22    0.88
   9   5  -1   11.49    1.46
   9   5  -1    7.39    0.95
  -9  -5  -1    8.58    1.37
  -9  -5  -1    7.87    1.12
   9  -5   1    6.82    1.15
  -9   5   1    6.08    1.27
   9  -5   1    8.83    0.98
  -9  -5  -1    8.31    0.96
   9  -5   1    7.62    1.39
   9   5  -1    7.37    1.00
   9  -5   1   10.13    0.92
   9   7   1    5.87    1.27
   9   7   1    4.56    0.75
   9   7   1    4.66    0.79
  -9  -7   1    6.51    1.51
  -9   7  -1    5.28    0.71
   9  -7  -1    6.28    1.39
   9  -7  -1    4.79    0.93
  -9   7  -1    4.50    1.29
   9   7   1    6.16    1.21
  -9  -7   1    4.40    0.77
  -9  -7   1    5.40    1.27
  -9   7  -1    4.52    1.17
  -9   7  -1    5.95    1.12
  -9  -7   1    4.98    1.15
   9  -7  -1    5.48    0.94
  -9  -7   1    4.69    1.14
   9  -7  -1    5.53    1.56
   9  -7   1    7.62    1.14
  -9   7   1    5.70    1.42
   9   7  -1    5.43    0.97
  -9  -7  -1    6.03    1.11
  -9  -7  -1    3.83    1.14
   9   7  -1    4.31    0.99
  -9   7   1    6.32    1.00
   9  -7   1    7.98    1.78
   9  -7   1    5.58    1.30
   9   7  -1    4.96    0.68
   9  -7   1    5.82    0.94
  -9  -7  -1    3.81    1.23
  -9  -7  -1    3.48    0.73
  -9  -7  -1    3.71    1.28
  -9   7   1    6.43    1.18
   9   7  -1    3.20    1.29
  -9   9  -1   25.09    2.75
  -9  -9   1   29.38    2.37
  -9   9  -1   24.73    2.39
  -9  -9   1   20.14    2.59
   9   9   1   24.56    2.78
  -9  -9   1   25.35    2.28
   9   9   1   29.13    2.33
   9  -9  -1   27.65    3.33
  -9   9  -1   23.62    2.06
  -9  -9   1   29.18    2.87
   9  -9  -1   25.59    2.00
  -9   9   1   25.74    2.25
  -9  -9  -1   26.32    2.92
   9  -9   1   25.83    1.96
  -9  -9  -1   27.50    2.31
  -9   9   1   25.91    1.92
  -9   9   1   24.07    2.68
  -9  -9  -1   21.73    2.76
   9  -9   1   27.62    3.29
  -9  -9  -1   25.92    2.24
   9  -9   1   25.88    2.40
   9   9  -1   25.18    2.15
   9   9  -1   27.58    2.74
  -9  -9  -1   28.17    2.50
  10   0  -1    0.02    0.57
 -10   0  -1   -0.56    0.48
  10   0  -1   -0.46    0.39
 -10   0   1   -0.02    0.41
 -10   0   1   -0.15    0.59
 -10   0  -1   -0.20    0.56
 -10   0  -1   -0.19    0.59
 -10   0  -1   -0.01    0.66
 -10   0   1    0.24    0.45
 -10   0  -1    0.13    0.19
 -10   0   1   -0.39    0.44
  10   0   1    0.44    0.62
  10   0  -1   -0.31    0.30
  10   0   1    0.00    0.28
 -10   0   1   -0.55    0.65
  10   0   1    0.19    0.39
 -10   0  -1   -0.19    0.11
  10   0  -1    0.15    0.49
 -10   0  -1    0.29    0.41
  10   0  -1    0.13    0.27
  10   0   1   -0.07    0.30
 -10   0   1   -0.29    0.56
  10   0  -1    0.48    0.58
  10   0   1    0.13    0.52
 -10   2  -1  117.09    3.89
 -10  -2   1  106.34    3.73
  10  -2  -1  112.57    3.96
 -10  -2   1  117.00    4.15
  10   2   1  105.54    3.72
  10  -2  -1  110.28    3.92
  10   2   1   96.01    4.13
 -10   2  -1  105.28    4.12
 -10  -2   1  103.99    4.32
 -10   2  -1  110.47    4.23
  10  -2  -1  108.79    3.70
  10  -2  -1  101.83    4.24
 -10   2  -1  104.04    4.48
 -10  -2   1  112.77    4.25
  10  -2  -1  118.56    4.33
 -10  -2   1  112.21    4.13
 -10  -2   1  101.14    4.11
 -10  -2   1  111.91    4.03
  10  -2  -1  105.15    4.46
  10   2   1  114.79    3.97
  10   2   1  112.07    4.19
  10  -2   1  119.54    3.92
 -10  -2  -1  115.20    4.16
 -10   2   1  108.30    4.23
 -10   2   1  113.28    3.73
 -10  -2  -1  105.59    4.19
  10   2  -1  124.00    4.44
  10  -2   1  110.28    3.75
  10  -2   1  114.06    4.47
  10   2  -1  112.20    3.61
  10   2  -1  112.69    4.02
  10  -2   1  112.46    4.40
 -10  -2  -1  104.20    4.13
  10   2  -1   98.17    4.20
  10   2  -1  120.04    4.37
 -10   2   1  114.00    4.49
 -10   2   1  104.74    4.44
 -10   2   1  112.63    3.81
 -10  -2  -1  113.14    3.88
 -10   2   1  112.99    3.85
 -10  -2  -1  108.41    3.91
 -10   2   1  113.20    4.23
 -10  -4   1    9.38    1.27
 -10   4  -1    9.37    1.17
 -10  -4   1   10.22    1.20
  10   4   1   10.04    1.07
 -10  -4   1    7.87    0.96
  10  -4  -1    8.83    0.62
  10  -4  -1   10.20    0.71
 -10  -4   1    9.25    1.00
 -10   4  -1    6.83    1.24
  10   4   1   11.44    1.30
  10  -4  -1    8.86    0.89
  10  -4  -1   10.46    1.42
  10  -4  -1    9.52    1.37
 -10   4  -1    8.04    1.17
 -10  -4   1    8.18    1.05
 -10   4  -1   10.33    0.95
 -10  -4   1    9.30    1.29
  10   4  -1   10.66    1.36
 -10   4   1   10.74    1.16
 -10  -4  -1    7.63    0.96
 -10  -4  -1    9.39    1.26
  10  -4   1    8.46    0.87
 -10   4   1   10.87    0.98
  10  -4   1    9.25    0.64
  10  -4   1   11.09    1.37
 -10  -4  -1   10.81    1.20
  10  -4   1    8.46    0.64
  10   4  -1    8.69    0.99
 -10  -4  -1    9.39    1.04
 -10  -4  -1    9.92    1.09
 -10   4   1    9.73    1.23
 -10  -4  -1    9.66    1.15
  10  -4   1    9.84    1.38
  10  -4   1   10.55    0.81
 -10   4   1    6.04    1.22
 -10  -4  -1   10.71    1.08
 -10   4   1   11.47    1.07
 -10  -6   1  125.25    4.80
 -10   6  -1  133.13    4.51
  10   6   1  133.38    4.82
  10   6   1  135.67    5.29
  10   6   1  128.44    5.04
  10  -6  -1  132.92    4.88
 -10  -6   1  127.17    5.04
 -10   6  -1  122.23    5.26
  10   6   1  126.14    4.70
  10  -6  -1  133.09    4.79
  10  -6  -1  142.96    5.70
  10  -6  -1  130.49    5.99
 -10  -6   1  114.97    5.10
 -10   6  -1  136.26    4.33
 -10  -6   1  127.27    5.19
 -10   6  -1  125.01    5.69
 -10  -6   1  129.60    5.58
 -10   6  -1  131.22    5.16
  10  -6   1  130.67    5.64
 -10  -6  -1  125.39    5.04
 -10  -6  -1  130.87    5.20
 -10   6   1  133.82    4.73
 -10   6   1  131.08    4.60
 -10  -6  -1  130.23    4.87
  10  -6   1  122.01    4.74
 -10   6   1  120.23    5.59
  10   6  -1  135.67    4.70
 -10  -6  -1  128.56    5.57
  10  -6   1  131.02    4.96
  10   6  -1  135.03    5.38
 -10  -6  -1  113.63    5.01
  10   6  -1  118.63    4.88
 -10  -6  -1  124.63    5.25
 -10   6   1  125.61    5.22
 -10  -6  -1  138.47    5.03
  10  -6   1  136.31    6.01
  10   6  -1  123.39    5.01
  10  -8  -1   29.92    2.56
 -10  -8   1   26.59    2.49
 -10  -8   1   27.03    2.70
 -10   8  -1   28.70    2.16
 -10  -8   1   29.34    2.29
  10  -8  -1   28.64    3.13
 -10   8  -1   26.67    2.36
 -10   8  -1   25.07    2.66
 -10  -8   1   30.86    2.52
  10   8   1   31.47    1.81
  10  -8  -1   31.46    2.05
  10   8   1   26.91    2.08
 -10  -8  -1   27.70    2.40
  10   8  -1   31.16    2.51
 -10  -8  -1   28.39    2.13
 -10  -8  -1   26.69    2.65
  10  -8   1   33.46    3.27
 -10   8   1   28.95    2.78
 -10  -8  -1   26.46    2.44
 -10   8   1   32.20    2.41
  10   8  -1   29.85    1.99
  10   8  -1   25.28    2.15
  10  -8   1   28.49    2.60
 -10   8   1   29.66    1.87
  10  -8   1   32.18    1.97
  10  -8   1   30.50    2.14
 -10  -8  -1   31.36    2.90
  10 -10  -1   -0.59    1.57
 -10 -10   1   -1.17    1.25
 -10 -10   1    0.26    1.17
 -10  10  -1    0.14    1.29
 -10 -10   1    1.52    1.23
 -10  10  -1    0.84    0.97
  10  10   1   -1.67    0.90
  10 -10  -1    0.38    0.96
  10  10   1   -0.40    1.20
 -10  10   1   -0.55    0.96
  10  10  -1   -1.28    1.11
  10  10  -1    0.70    1.12
 -10 -10  -1    0.19    1.71
 -10 -10  -1   -0.26    1.46
 -10 -10  -1    1.27    1.17
 -10  10   1   -1.60    1.20
 -10 -10  -1    0.81    1.16
  10 -10   1   -0.20    1.58
 -11  -1   1  124.25    4.36
 -11  -1   1  119.43    4.31
 -11  -1   1  120.98    4.53
 -11   1  -1  117.93    4.59
  11  -1  -1  115.33    4.62
 -11  -1   1  125.23    4.79
  11  -1  -1  129.97    4.41
  11  -1  -1  116.76    4.43
  11   1   1  128.23    4.65
 -11   1  -1  127.58    4.83
  11  -1  -1  118.18    3.94
  11   1   1  121.98    4.06
 -11  -1   1  124.25    3.96
  11  -1  -1  123.63    4.87
 -11   1  -1  114.87    4.91
 -11  -1   1  120.68    4.64
 -11  -1   1  117.29    4.40
  11  -1  -1  120.80    4.28
  11   1   1  125.53    4.25
 -11   1  -1  114.79    4.57
  11   1   1  113.91    4.55
 -11   1  -1  122.26    4.31
  11  -1   1  118.83    4.75
 -11   1   1  129.16    4.23
 -11   1   1  127.16    4.17
 -11   1   1  126.17    4.42
 -11  -1  -1  125.40    4.13
 -11   1   1  118.68    4.57
  11  -1   1  125.83    4.53
 -11  -1  -1  115.81    4.45
 -11  -1  -1  112.05    4.58
 -11   1   1  122.11    4.65
  11  -1   1  123.77    4.13
 -11   1   1  122.73    4.90
 -11   1   1  124.38    4.23
  11   1  -1  112.06    4.57
 -11  -1  -1  121.06    4.09
  11   1  -1  119.66    4.66
 -11  -1  -1  120.64    4.60
  11  -1   1  122.78    4.64
  11   1  -1  130.76    4.38
 -11   1   1  121.14    4.82
 -11  -1  -1  121.99    4.15
 -11  -1  -1  115.87    4.58
  11   1  -1  118.85    4.79
 -11   3  -1   37.66    1.59
  11  -3  -1   33.34    2.20
  11   3   1   39.38    1.83
  11  -3  -1   38.35    1.71
  11  -3  -1   38.26    2.23
 -11  -3   1   31.60    1.81
 -11  -3   1   37.23    2.01
 -11  -3   1   34.64    2.15
  11   3   1   36.15    2.05
  11   3   1   35.11    1.58
 -11   3  -1   36.86    2.39
 -11  -3   1   36.38    2.05
 -11   3  -1   35.31    2.03
  11   3   1   37.69    1.95
 -11  -3   1   37.30    2.02
 -11   3  -1   36.77    1.87
  11  -3  -1   36.45    1.62
 -11  -3   1   37.96    1.64
 -11   3   1   37.61    1.61
  11  -3   1   36.66    1.54
  11   3  -1   38.28    1.85
 -11  -3  -1   35.03    1.95
 -11   3   1   37.34    1.54
 -11  -3  -1   34.32    2.09
  11  -3   1   37.91    1.63
 -11  -3  -1   37.67    1.78
  11   3  -1   34.13    2.05
  11   3  -1   36.04    2.15
 -11   3   1   36.15    1.95
 -11  -3  -1   38.71    1.72
 -11   3   1   34.78    2.32
  11  -3   1   34.40    2.21
 -11  -3  -1   36.52    2.01
 -11  -3  -1   35.03    2.01
 -11   3   1   33.13    2.02
  11  -3   1   38.39    2.26
 -11   5  -1    5.86    0.74
  11   5   1    4.91    0.76
  11   5   1    5.63    1.17
 -11  -5   1    5.49    0.88
  11  -5  -1    6.93    0.70
 -11   5  -1    4.79    1.32
 -11  -5   1    6.62    1.24
  11  -5  -1    3.78    1.07
  11   5   1    5.13    0.95
  11  -5  -1    6.00    1.31
  11  -5  -1    5.13    0.81
 -11   5  -1    5.07    0.96
 -11  -5   1    5.40    0.89
 -11  -5   1    4.50    1.10
  11   5   1    6.07    0.83
 -11  -5   1    5.47    1.01
  11   5  -1    7.66    1.36
  11  -5   1    6.10    0.79
 -11  -5  -1    6.31    1.30
  11  -5   1    6.24    0.82
  11  -5   1    6.03    1.35
 -11   5   1    5.11    1.10
  11  -5   1    7.37    1.30
 -11  -5  -1    4.16    0.95
  11   5  -1    4.99    0.93
 -11   5   1    6.43    0.82
 -11  -5  -1    5.97    1.05
 -11   5   1    5.43    1.37
  11   5  -1    6.11    0.96
 -11   5   1    5.34    0.75
 -11  -5  -1    4.13    1.07
 -11  -5  -1    5.57    1.01
 -11  -5  -1    6.77    1.00
 -11  -5  -1    5.96    0.99
  11   7   1    2.58    0.80
 -11   7  -1    2.87    1.00
  11  -7  -1    2.45    1.04
 -11  -7   1    2.22    0.76
 -11  -7   1    4.77    1.19
 -11  -7   1    2.87    1.14
  11  -7  -1    1.82    0.76
  11   7   1    3.27    1.08
  11   7   1    5.42    0.85
  11   7   1    4.62    1.34
 -11  -7   1    3.27    1.24
 -11  -7   1    1.26    1.02
 -11   7  -1    1.59    1.26
  11  -7  -1    3.68    1.55
 -11   7   1    5.19    0.90
  11   7  -1    1.55    0.58
  11   7  -1    2.22    0.80
 -11  -7  -1    4.60    1.23
 -11   7   1    2.63    0.99
  11  -7   1    4.88    1.64
 -11  -7  -1    1.93    0.99
 -11  -7  -1    2.32    1.33
 -11  -7  -1    2.26    1.25
  11  -7   1    3.10    0.79
 -11  -7  -1    1.75    1.18
 -11  -7  -1    2.90    0.84
  11  -7   1    4.97    0.96
  11  -7   1    4.20    1.25
  11   7  -1    2.54    0.97
  11   7  -1    2.99    1.26
 -11   7   1    2.17    1.30
  11   9   1   31.97    3.03
  11   9   1   28.46    2.40
 -11  -9   1   29.89    2.46
  11  -9  -1   29.97    3.50
 -11  -9   1   32.98    2.71
 -11   9  -1   35.40    3.19
 -11   9  -1   35.26    2.45
 -11  -9   1   34.14    3.26
  11  -9  -1   28.74    2.15
 -11   9   1   30.22    2.51
  11   9  -1   27.81    2.90
 -11  -9  -1   29.41    3.17
 -11   9   1   31.11    3.09
 -11  -9  -1   32.96    2.66
  11  -9   1   29.20    3.43
 -11  -9  -1   30.21    2.68
 -11  -9  -1   29.37    2.44
  11   9  -1   33.74    2.45
  12   0  -1    0.06    0.34
  12   0   1    0.21    0.60
 -12   0   1    0.82    0.55
 -12   0  -1   -0.28    0.54
  12   0  -1    0.04    0.68
 -12   0  -1    0.09    0.70
 -12   0  -1   -0.59    0.41
  12   0  -1    0.32    0.46
 -12   0   1   -0.29    0.66
  12   0  -1    0.66    0.65
 -12   0  -1   -0.40    0.64
 -12   0  -1   -0.12    0.52
  12   0  -1    0.44    0.26
 -12   0   1   -0.86    0.40
  12   0   1   -0.08    0.32
 -12   0   1   -0.58    0.74
 -12   0   1    0.56    0.64
  12   0   1   -0.32    0.64
  12   0  -1   -0.11    0.50
  12   0   1    0.07    0.37
  12   2   1   85.91    3.27
 -12   2  -1   81.06    3.59
  12  -2  -1   90.50    3.60
  12   2   1   90.44    3.63
 -12  -2   1   80.52    3.44
 -12  -2   1   88.47    3.00
  12  -2  -1   85.44    2.95
 -12   2  -1   80.79    3.92
  12  -2  -1   90.70    3.94
  12  -2  -1   86.79    3.24
  12   2   1  100.14    3.72
 -12  -2   1   86.59    3.34
 -12   2  -1   84.54    3.54
 -12  -2   1   92.33    3.56
  12  -2  -1   81.17    3.29
 -12  -2   1   90.37    3.49
 -12  -2   1   82.26    3.74
 -12   2  -1   91.85    3.24
 -12  -2   1   84.13    3.59
  12  -2  -1   84.11    3.64
  12  -2   1   81.15    3.61
 -12   2   1   84.49    3.56
  12   2  -1   96.62    3.87
  12  -2   1   84.66    3.07
 -12  -2  -1   79.35    3.51
  12   2  -1   83.14    3.69
 -12  -2  -1   88.82    3.16
  12  -2   1   88.40    3.18
 -12   2   1   88.86    3.95
 -12  -2  -1   82.95    3.48
  12  -2   1   80.17    3.61
  12   2  -1   90.95    3.37
 -12   2   1   88.63    3.12
  12   2  -1   84.42    2.88
 -12   2   1   87.24    3.65
 -12  -2  -1   89.19    3.20
 -12  -2  -1   86.13    3.62
 -12   2   1   89.08    3.08
  12  -2   1   82.32    3.79
 -12   2   1   85.92    3.06
 -12  -4   1    4.12    0.95
  12   4   1    6.03    1.17
 -12  -4   1    4.36    1.08
  12  -4  -1    3.79    0.52
 -12   4  -1    4.72    1.05
  12  -4  -1    5.44    1.19
  12  -4  -1    4.89    0.75
  12  -4  -1    5.59    1.14
 -12  -4   1    4.72    0.93
 -12   4  -1    3.42    0.71
 -12  -4   1    4.15    0.61
 -12   4  -1    2.45    1.14
 -12  -4   1    4.79    0.83
 -12  -4   1    4.34    0.92
  12   4   1    4.77    0.87
  12  -4   1    5.80    0.69
 -12   4   1    5.00    0.68
  12  -4   1    3.71    0.62
  12  -4   1    3.80    0.55
 -12  -4  -1    3.95    0.93
  12   4  -1    4.23    1.08
  12   4  -1    5.04    0.97
 -12   4   1    2.69    1.15
 -12  -4  -1    3.42    0.68
 -12  -4  -1    3.79    0.86
 -12  -4  -1    2.98    0.95
 -12   4   1    5.50    1.02
 -12  -4  -1    3.80    0.83
  12  -4   1    4.73    1.09
 -12  -4  -1    2.84    0.90
  12  -4   1    4.08    1.06
  12   4  -1    6.05    1.12
 -12  -4  -1    4.44    1.07
 -12   4   1    4.74    0.83
 -12  -6   1   14.86    1.68
 -12   6  -1   13.73    1.06
  12   6   1   16.17    1.37
  12   6   1   17.98    1.87
 -12  -6   1   13.87    1.52
 -12   6  -1   12.45    1.94
  12   6   1   12.70    1.14
 -12  -6   1   14.54    1.87
  12  -6  -1   16.81    2.20
  12  -6  -1   15.74    1.90
 -12   6  -1   13.97    1.57
  12  -6  -1   13.43    1.28
 -12  -6   1   14.31    1.54
  12   6   1   13.32    1.46
 -12  -6   1   14.92    1.48
 -12   6   1   13.10    1.97
 -12  -6  -1   12.43    1.78
  12  -6   1   15.39    1.29
  12   6  -1   15.03    1.44
 -12  -6  -1   15.98    1.69
  12  -6   1   16.61    1.26
 -12  -6  -1   12.77    1.47
  12   6  -1   18.92    2.04
 -12   6   1   14.90    1.14
 -12  -6  -1   14.97    1.53
 -12   6   1   11.10    1.42
 -12  -6  -1   12.93    1.35
  12   6  -1   13.76    1.20
  12  -6   1   19.04    2.30
 -12  -6  -1   13.85    1.55
  12  -6   1   20.00    2.25
  12   6  -1   12.32    1.45
 -12   6   1   16.51    1.26
 -12  -8   1    2.99    1.31
 -12   8  -1    3.56    1.07
  12   8   1    1.66    1.28
 -12  -8   1    1.94    1.47
  12  -8  -1    2.48    0.89
  12  -8  -1    1.69    1.53
 -12   8  -1    2.78    1.53
  12   8   1    3.02    1.18
 -12  -8   1    2.26    1.14
  12   8   1    2.35    0.79
 -12  -8  -1    2.08    1.43
 -12  -8  -1    5.36    1.35
  12   8  -1    3.01    0.89
 -12  -8  -1    2.58    1.17
 -12   8   1    2.50    1.40
  12   8  -1    5.03    1.59
  12  -8   1    1.64    1.48
 -12  -8  -1    1.49    1.41
 -12   8   1    1.61    1.02
  12   8  -1    3.58    1.16
  12 -10  -1   21.51    3.20
 -12 -10   1   33.90    3.01
 -12 -10   1   31.03    2.84
 -12  10  -1   32.27    3.39
 -12  10  -1   34.62    2.61
  12  10   1   30.54    3.18
  12 -10  -1   30.78    3.76
 -12 -10   1   38.06    2.77
 -12 -10   1   32.47    3.42
  12  10   1   29.83    2.63
 -12 -10  -1   31.32    2.69
 -12 -10  -1   27.25    3.22
 -12 -10  -1   28.55    2.70
 -12  10   1   33.23    2.68
  12 -10   1   32.09    3.79
 -12 -10  -1   36.14    2.68
 -12  10   1   33.45    3.45
  12  10  -1   29.83    3.24
  13  -1  -1    3.64    0.99
 -13   1  -1    2.49    1.17
 -13  -1   1    2.79    0.74
  13  -1  -1    4.58    1.11
 -13  -1   1    3.15    0.30
 -13   1  -1    3.59    0.81
 -13   1  -1    2.81    0.67
  13   1   1    3.47    0.43
  13  -1  -1    2.59    0.59
 -13  -1   1    3.15    0.68
  13   1   1    3.73    0.61
  13   1   1    2.75    0.83
  13  -1  -1    3.63    0.62
 -13  -1   1    1.59    0.77
  13  -1  -1    2.99    0.27
 -13   1  -1    3.14    0.94
 -13  -1   1    3.92    1.32
  13   1   1    3.04    0.83
 -13  -1   1    1.81    0.83
  13  -1  -1    3.17    0.69
 -13  -1  -1    2.80    0.77
 -13   1   1    2.69    0.55
 -13  -1  -1    2.34    0.89
 -13  -1  -1    4.05    0.50
 -13  -1  -1    1.65    0.79
 -13   1   1    2.53    0.84
  13  -1   1    2.81    0.65
  13  -1   1    3.27    0.86
  13   1  -1    3.08    0.66
 -13   1   1    2.92    0.60
  13   1  -1    3.85    1.09
 -13  -1  -1    2.27    0.43
 -13   1   1    2.11    0.85
 -13  -1  -1    2.80    0.78
 -13  -1  -1    4.04    0.62
 -13   1   1    3.40    0.52
  13  -1   1    2.98    0.49
  13   1  -1    3.38    0.90
  13  -1   1    3.25    0.91
 -13   3  -1   98.25    4.30
 -13  -3   1  107.86    4.31
 -13   3  -1   92.65    4.62
 -13  -3   1  104.95    3.70
 -13  -3   1  107.35    4.31
 -13   3  -1  108.24    3.78
 -13  -3   1  103.22    4.22
  13  -3  -1  109.35    4.72
  13   3   1  110.57    4.36
  13  -3  -1   98.08    4.34
  13  -3  -1  109.80    4.49
 -13  -3   1  104.47    4.05
 -13   3  -1  110.59    4.20
  13   3   1  108.32    4.25
  13   3   1  111.68    4.06
  13  -3  -1  105.83    3.91
  13  -3  -1  102.59    3.86
  13  -3   1  103.54    4.46
 -13  -3  -1  101.33    4.28
 -13   3   1  101.73    4.66
 -13  -3  -1  104.33    4.24
  13   3  -1   96.26    4.37
 -13   3   1  102.47    3.56
 -13   3   1  105.06    4.35
  13  -3   1  100.99    3.73
  13  -3   1  105.12    3.73
  13  -3   1  111.99    4.68
 -13  -3  -1  101.88    4.19
  13   3  -1  110.50    4.11
 -13   3   1  106.47    3.69
 -13   3   1  105.99    4.22
 -13  -3  -1  107.74    3.93
 -13  -3  -1  108.76    3.86
 -13   3   1  102.67    3.63
  13   3  -1   97.54    4.42
 -13  -5   1   86.94    3.93
 -13   5  -1   83.42    3.92
 -13  -5   1   94.21    3.51
 -13  -5   1   83.32    3.59
  13  -5  -1   89.49    4.33
  13   5   1   85.06    3.59
 -13   5  -1   82.99    4.40
 -13  -5   1   84.07    3.71
  13   5   1   86.12    3.96
  13   5   1   90.01    3.78
  13  -5  -1   96.31    4.52
 -13  -5   1   86.07    4.16
  13  -5  -1   88.79    3.50
  13   5   1   83.27    3.46
 -13   5  -1   90.08    3.53
 -13  -5   1   87.22    3.76
  13   5  -1   93.37    3.75
  13  -5   1   88.47    4.32
 -13   5   1   85.81    3.53
  13  -5   1   81.25    3.33
  13  -5   1   89.78    4.44
 -13  -5  -1   87.35    4.22
 -13  -5  -1   85.97    3.52
 -13   5   1   84.87    4.38
 -13  -5  -1   91.89    3.80
 -13   5   1   86.29    3.21
 -13   5   1   76.55    3.86
 -13  -5  -1   84.45    3.46
  13   5  -1   90.43    3.74
  13   5  -1   88.12    4.04
 -13  -5  -1   88.07    3.95
  13  -5   1   84.63    3.37
 -13  -5  -1   93.30    3.72
 -13  -5  -1   81.10    3.74
 -13  -7   1   28.38    2.17
  13   7   1   29.24    2.37
 -13   7  -1   27.35    2.24
 -13  -7   1   26.83    2.78
  13  -7  -1   27.54    2.97
  13  -7  -1   29.41    2.53
 -13   7  -1   29.60    2.91
  13  -7  -1   27.02    1.84
  13   7   1   27.89    2.15
  13   7   1   28.11    1.86
 -13  -7   1   23.88    1.84
 -13  -7   1   27.14    2.36
  13   7  -1   28.67    1.70
 -13   7   1   24.79    2.71
 -13   7   1   27.38    2.34
  13   7  -1   28.82    2.54
  13  -7   1   31.39    2.66
  13   7  -1   27.57    2.17
  13   7  -1   23.64    1.85
 -13  -7  -1   28.25    2.11
 -13  -7  -1   31.39    2.20
 -13  -7  -1   27.03    1.94
 -13  -7  -1   29.92    2.48
  13  -7   1   26.32    2.86
 -13  -7  -1   20.54    2.41
 -13  -9   1   23.66    2.39
 -13   9  -1   23.15    2.29
 -13  -9   1   22.77    2.25
 -13   9  -1   22.31    2.94
 -13  -9   1   23.34    2.83
 -13  -9   1   23.48    2.40
  13  -9  -1   22.88    2.12
  13  -9  -1   20.49    3.04
  13   9   1   23.98    2.27
 -13  -9  -1   19.20    2.05
 -13  -9  -1   18.76    2.66
  13  -9   1   22.67    3.01
 -13   9   1   18.84    2.10
 -13   9   1   23.56    2.99
 -13  -9  -1   22.41    2.33
  13   9  -1   22.91    2.63
  13   9  -1   22.28    2.29
 -13  -9  -1   24.46    2.41
  14   0  -1    0.43    0.50
  14   0   1    0.32    0.40
  14   0  -1    0.72    0.79
 -14   0  -1    0.00    0.68
  14   0  -1    0.32    0.39
  14   0   1   -0.78    0.70
 -14   0   1    0.16    0.69
  14   0   1   -0.40    0.33
 -14   0   1    0.22    0.60
 -14   0   1    0.17    0.78
 -14   0   1   -0.19    0.48
 -14   0  -1   -0.05    0.82
  14   0  -1    0.57    0.74
 -14   0  -1    0.95    0.48
 -14   0  -1    0.34    0.64
  14   0   1   -0.06    0.71
 -14   2  -1   21.06    2.14
  14  -2  -1   23.86    1.37
  14  -2  -1   22.74    1.96
  14  -2  -1   20.53    1.68
  14   2   1   24.67    1.85
  14  -2  -1   24.84    1.62
 -14  -2   1   22.11    1.66
 -14  -2   1   22.04    1.04
 -14   2  -1   23.25    1.88
 -14  -2   1   25.36    1.50
  14   2   1   21.37    1.68
  14   2   1   23.59    1.39
 -14   2  -1   25.90    1.73
  14  -2  -1   24.41    1.50
 -14  -2   1   22.11    1.80
 -14  -2   1   20.86    1.72
 -14   2  -1   23.22    1.41
 -14  -2   1   20.74    1.62
 -14  -2  -1   26.11    1.32
  14  -2   1   22.92    1.21
 -14   2   1   19.43    2.12
  14  -2   1   17.87    1.60
  14  -2   1   23.42    1.63
  14   2  -1   24.88    1.91
 -14  -2  -1   21.21    1.70
 -14  -2  -1   19.46    1.72
 -14   2   1   20.64    1.79
 -14  -2  -1   21.73    1.57
  14  -2   1   22.26    1.93
 -14  -2  -1   23.28    1.30
  14   2  -1   23.89    1.51
 -14   2   1   23.75    1.17
 -14   2   1   21.69    1.70
  14   2  -1   27.29    2.05
  14   2  -1   22.87    0.93
 -14   2   1   22.80    1.08
 -14  -2  -1   22.16    1.73
 -14   2   1   22.16    1.23
  14  -2   1   22.42    1.18
 -14  -4   1   27.08    1.85
  14  -4  -1   26.52    1.53
 -14  -4   1   25.86    1.91
  14   4   1   26.12    1.73
 -14   4  -1   22.48    2.00
  14   4   1   27.98    1.99
  14   4   1   27.06    1.83
 -14  -4   1   25.18    1.96
  14  -4  -1   28.16    2.19
 -14  -4   1   27.70    2.16
 -14   4  -1   21.60    2.35
 -14   4  -1   28.77    1.75
 -14  -4   1   27.66    1.51
  14  -4  -1   27.85    2.23
 -14   4   1   26.39    2.33
  14   4  -1   22.73    2.06
 -14  -4  -1   25.98    1.98
  14   4  -1   28.22    2.10
  14  -4   1   26.18    1.39
  14  -4   1   24.05    2.14
  14   4  -1   28.13    1.78
 -14  -4  -1   25.18    1.68
 -14   4   1   25.10    2.02
 -14   4   1   28.44    1.79
  14  -4   1   23.26    1.31
 -14  -4  -1   28.11    1.99
  14  -4   1   26.00    2.16
 -14  -4  -1   25.74    1.59
 -14   4   1   26.97    1.28
 -14  -4  -1   22.56    1.81
  14   6   1   17.62    1.63
  14   6   1   13.77    1.37
 -14   6  -1   13.56    2.11
  14  -6  -1   13.99    2.03
 -14  -6   1   13.41    1.46
 -14  -6   1   16.99    1.85
  14  -6  -1   15.24    1.34
 -14  -6   1   15.64    1.94
 -14  -6   1   14.38    1.51
 -14   6  -1   13.47    1.21
  14  -6  -1   12.77    1.82
 -14  -6   1   12.37    1.50
  14   6   1   14.91    1.27
  14   6   1   14.59    1.84
 -14   6  -1   17.56    1.86
 -14  -6  -1   13.36    1.49
 -14  -6  -1   17.47    1.89
 -14   6   1   10.96    1.95
  14   6  -1   16.73    1.37
 -14  -6  -1   15.88    1.61
  14   6  -1   16.88    2.11
  14   6  -1   14.67    1.62
  14   6  -1   14.80    1.50
  14  -6   1   13.20    1.97
 -14   6   1   14.41    1.74
 -14  -6  -1   16.95    2.09
  14  -6   1   17.58    2.20
 -14   6   1   15.08    1.30
 -14  -6  -1   14.98    1.53
  14   8   1   13.07    1.74
 -14  -8   1   18.01    2.14
 -14  -8   1   11.19    1.63
  14  -8  -1   17.34    1.73
 -14  -8   1   11.17    2.11
  14   8   1   10.44    1.25
 -14  -8   1   12.42    1.74
 -14   8  -1   13.02    1.72
  14   8   1   18.20    2.20
  14  -8  -1   16.64    2.63
 -14   8  -1    9.95    2.05
 -14  -8  -1   10.60    1.99
 -14   8   1   12.66    1.77
  14  -8   1   15.61    2.48
 -14  -8  -1   10.64    1.66
 -14   8   1    8.61    1.97
  14   8  -1   11.12    1.65
 -14  -8  -1   15.97    1.99
  14   8  -1   13.69    2.07
 -14  -8  -1   13.66    1.88
 -15  -1   1   73.80    3.21
 -15   1  -1   76.85    3.13
  15   1   1   75.53    3.49
  15  -1  -1   75.61    3.05
 -15   1  -1   77.61    3.50
 -15  -1   1   78.86    3.03
  15  -1  -1   76.66    3.60
 -15  -1   1   68.70    3.43
  15  -1  -1   73.92    3.76
 -15   1  -1   71.62    3.50
  15  -1  -1   77.45    3.02
  15   1   1   84.77    3.66
 -15  -1   1   69.21    3.42
  15   1   1   76.25    3.02
 -15  -1  -1   81.47    2.71
 -15   1   1   70.07    3.47
  15   1  -1   78.75    3.77
  15  -1   1   80.44    3.75
  15  -1   1   76.75    3.53
 -15  -1  -1   76.09    3.51
  15  -1   1   72.15    3.07
 -15   1   1   81.96    3.00
 -15  -1  -1   77.95    2.82
 -15  -1  -1   74.14    3.51
 -15   1   1   80.01    2.86
 -15  -1  -1   73.43    2.67
 -15   1   1   78.70    3.50
  15   1  -1   80.17    3.16
 -15   1   1   81.15    3.06
 -15  -1  -1   77.73    3.32
  15  -1   1   77.73    2.91
  15   1  -1   79.27    3.62
 -15  -3   1   30.92    2.07
  15   3   1   26.34    2.11
 -15  -3   1   29.65    1.38
  15  -3  -1   29.27    2.31
  15   3   1   29.35    1.76
  15  -3  -1   31.07    2.06
 -15  -3   1   29.30    1.99
  15  -3  -1   28.09    2.02
  15   3   1   26.77    1.97
 -15   3  -1   29.74    2.11
  15  -3  -1   26.47    1.61
 -15   3  -1   29.83    1.54
  15  -3  -1   27.54    1.56
 -15   3  -1   30.26    1.90
 -15   3  -1   24.39    2.44
 -15  -3   1   29.03    1.75
 -15  -3   1   28.48    2.02
  15   3  -1   28.72    1.74
 -15   3   1   28.44    1.25
  15  -3   1   27.50    1.41
 -15  -3  -1   29.67    1.59
 -15  -3  -1   29.30    1.59
  15  -3   1   25.67    1.30
  15   3  -1   26.88    2.19
 -15   3   1   30.03    1.94
 -15   3   1   28.20    2.14
 -15   3   1   25.66    2.45
  15   3  -1   25.84    2.13
  15  -3   1   27.00    1.99
  15  -3   1   27.66    1.60
 -15  -3  -1   28.89    2.08
 -15  -3  -1   32.05    2.19
 -15   3   1   25.58    1.27
  15  -3   1   24.68    2.15
  15  -3   1   28.13    2.09
  15  -5  -1   30.19    2.52
 -15  -5   1   33.90    2.60
 -15   5  -1   26.79    2.67
 -15   5  -1   30.84    2.33
 -15   5  -1   30.37    1.89
  15   5   1   29.15    2.34
 -15  -5   1   29.84    2.19
 -15  -5   1   28.29    1.80
  15   5   1   31.36    2.11
  15   5   1   33.56    1.90
  15  -5  -1   32.72    1.84
 -15  -5   1   31.77    2.06
 -15  -5   1   34.17    2.38
  15  -5  -1   35.60    2.69
 -15   5   1   28.34    2.71
 -15   5   1   27.31    2.30
  15   5  -1   32.13    2.15
 -15  -5  -1   33.59    2.35
  15  -5   1   33.45    2.63
  15   5  -1   33.70    2.42
  15  -5   1   31.95    2.57
 -15  -5  -1   30.82    2.27
 -15   5   1   31.18    1.93
 -15  -5  -1   33.05    1.91
 -15  -5  -1   31.68    2.02
  15   5  -1   34.09    2.12
 -15  -7   1   54.49    3.77
 -15  -7   1   56.46    2.96
 -15   7  -1   53.68    3.95
  15  -7  -1   63.58    4.18
  15   7   1   56.43    3.11
 -15  -7   1   58.30    3.42
  15   7   1   63.44    3.55
  15   7   1   59.05    2.94
  15  -7  -1   63.44    2.96
 -15   7  -1   59.15    3.40
 -15  -7   1   61.39    3.20
 -15   7   1   52.59    3.87
 -15  -7  -1   56.64    3.76
  15   7  -1   62.70    3.72
  15   7  -1   51.13    2.88
  15   7  -1   57.31    3.15
 -15  -7  -1   53.68    3.05
 -15  -7  -1   64.11    3.05
  15   7  -1   55.87    2.76
 -15  -7  -1   61.02    3.13
 -15  -7  -1   60.01    3.42
 -15   7   1   53.82    3.37
  15  -7   1   60.78    4.12
 -15   9  -1   12.17    2.41
 -15   9  -1   15.56    2.06
 -15  -9   1   14.55    2.35
  15   9   1   17.71    2.25
  15  -9  -1   16.06    2.82
 -15  -9   1   17.16    2.17
 -15  -9   1   17.13    2.20
  15   9   1   20.25    2.26
 -15  -9   1   16.45    1.99
  15   9  -1   16.86    2.29
 -15   9   1   16.44    2.62
 -15  -9  -1   16.74    2.16
 -15   9   1   17.04    2.17
  15  -9   1   17.77    2.76
 -15  -9  -1   14.19    1.83
 -15  -9  -1   16.45    2.00
  15   9  -1   11.48    1.82
 -16   0  -1   -0.61    0.76
  16   0  -1   -0.88    0.49
  16   0   1   -0.23    0.77
  16   0  -1   -0.27    0.80
  16   0   1    0.19    0.81
  16   0  -1   -0.73    0.85
 -16   0  -1   -0.10    0.45
  16   0   1    0.05    0.46
 -16   0   1    0.43    0.79
 -16   0   1    0.39    0.93
 -16   0  -1    0.75    0.96
 -16   0   1    0.16    0.70
 -16   0   1    0.49    0.56
 -16   0  -1    0.11    0.74
 -16  -2   1    6.70    1.13
  16   2   1    6.20    1.18
  16   2   1    7.69    0.98
 -16  -2   1    5.22    1.22
 -16   2  -1    4.16    1.17
 -16   2  -1    5.42    1.11
  16  -2  -1    6.46    1.26
 -16  -2   1    7.39    0.57
  16  -2  -1    4.77    1.28
  16   2   1    6.32    1.24
 -16  -2   1    3.60    1.07
 -16  -2   1    6.83    0.96
  16  -2  -1    6.56    0.96
  16  -2  -1    7.52    0.92
 -16   2  -1    5.36    0.86
  16  -2   1    4.87    1.14
 -16  -2  -1    6.32    1.16
 -16   2   1    5.99    1.15
 -16  -2  -1    5.69    0.77
  16  -2   1    5.80    0.97
 -16   2   1    6.19    0.61
 -16  -2  -1    7.09    0.75
  16  -2   1    4.55    1.16
  16  -2   1    6.52    0.75
 -16  -2  -1    5.48    1.19
 -16   2   1    6.42    0.76
  16   2  -1    6.27    1.37
  16   2  -1    5.87    0.96
  16  -2   1    6.12    0.67
  16   2  -1    4.16    1.21
 -16   2   1    6.12    1.07
 -16   4  -1    5.63    1.19
 -16   4  -1    6.46    1.72
  16  -4  -1    6.74    1.30
  16  -4  -1    5.72    0.89
 -16  -4   1    4.91    1.25
 -16  -4   1    4.61    1.17
  16   4   1    6.26    1.11
  16   4   1    5.08    0.98
  16  -4  -1    7.73    1.47
 -16  -4   1    5.08    0.79
 -16  -4   1    4.49    1.03
 -16  -4   1    4.95    1.20
  16  -4  -1    5.23    1.31
  16   4   1    7.16    1.45
 -16   4  -1    7.26    1.11
 -16   4   1    4.60    0.99
 -16   4   1    2.84    1.40
  16  -4   1    7.36    1.48
  16   4  -1    4.22    1.13
 -16  -4  -1    6.61    1.02
  16  -4   1    5.40    1.31
  16   4  -1    7.34    1.31
  16   4  -1    4.79    1.35
 -16  -4  -1    6.62    0.99
  16  -4   1    3.98    1.11
 -16   4   1    4.12    1.20
 -16  -4  -1    4.55    1.20
 -16  -4  -1    6.20    1.29
 -16  -6   1    3.84    1.07
  16  -6  -1    4.52    0.95
 -16   6  -1    5.87    1.41
  16   6   1    6.51    1.33
  16  -6  -1    6.13    1.47
  16   6   1    4.53    1.00
 -16  -6   1    4.62    1.34
 -16  -6   1    7.10    1.29
 -16   6  -1    3.61    1.57
 -16  -6   1    4.93    1.20
  16  -6  -1    5.81    1.55
  16   6   1    5.85    1.50
 -16  -6   1    6.62    1.63
 -16   6  -1    4.71    0.88
 -16  -6  -1    5.70    1.41
 -16   6   1    3.35    1.19
 -16  -6  -1    4.14    1.23
 -16   6   1    4.16    1.61
  16   6  -1    5.32    1.20
 -16  -6  -1    5.52    1.18
  16   6  -1    6.19    1.58
 -16   6   1    5.92    0.96
  16  -6   1    6.10    1.54
 -16  -6  -1    5.81    1.22
  16   6  -1    4.73    1.06
  16  -6   1    4.54    1.40
  16   8   1    8.82    1.83
 -16   8  -1   11.34    1.82
 -16  -8   1    7.75    2.02
 -16  -8   1    8.76    1.58
 -16   8  -1    9.45    2.13
  16  -8  -1    9.89    2.12
 -16  -8   1    8.71    1.80
 -16  -8   1    8.13    1.75
  16   8   1    9.18    1.68
 -16  -8  -1   11.17    1.64
 -16   8   1    9.82    2.26
 -16  -8  -1   10.44    1.84
  16   8  -1   11.88    2.14
 -16  -8  -1   10.66    1.63
  16   8  -1   10.73    1.71
  16  -8   1   12.10    2.31
 -16   8   1    8.40    1.65
 -17  -1   1   72.43    3.54
 -17   1  -1   72.15    3.60
  17  -1  -1   73.64    3.07
 -17  -1   1   77.61    2.96
 -17   1  -1   73.90    3.54
  17  -1  -1   68.34    3.62
  17   1   1   73.61    3.02
 -17  -1   1   77.53    3.31
 -17  -1   1   68.73    3.55
  17  -1  -1   76.28    3.90
  17   1   1   77.21    3.69
  17   1   1   74.51    3.65
 -17   1  -1   77.48    3.16
 -17  -1  -1   74.19    3.31
  17  -1   1   79.64    3.86
 -17   1   1   72.60    3.51
 -17  -1  -1   75.73    3.61
  17   1  -1   75.61    3.16
  17   1  -1   73.01    3.63
  17  -1   1   77.37    2.93
 -17  -1  -1   64.39    3.56
 -17  -1  -1   75.35    2.73
  17  -1   1   70.59    3.03
  17   1  -1   76.05    3.89
 -17   1   1   72.67    3.61
 -17   1   1   74.67    3.05
  17  -1   1   75.68    3.66
 -17  -1  -1   67.78    2.47
 -17   1   1   74.92    2.73
  17   3   1   19.02    1.54
  17  -3  -1   22.00    2.21
 -17   3  -1   20.13    2.03
  17   3   1   17.25    1.82
 -17  -3   1   19.08    1.92
 -17   3  -1   14.81    2.10
  17   3   1   20.27    2.06
 -17  -3   1   19.47    1.83
 -17  -3   1   17.67    1.53
  17  -3  -1   18.75    1.36
  17  -3  -1   19.95    1.75
 -17   3  -1   18.85    1.79
 -17   3  -1   17.59    1.32
  17  -3  -1   19.22    1.94
  17  -3   1   21.14    1.89
 -17   3   1   20.25    1.82
  17  -3   1   18.45    1.74
 -17  -3  -1   20.50    1.96
  17   3  -1   17.41    1.97
 -17  -3  -1   20.08    1.32
  17  -3   1   18.33    2.09
  17   3  -1   19.06    1.63
  17   3  -1   20.19    2.07
 -17   3   1   18.28    1.93
 -17   3   1   16.20    2.17
 -17   3   1   19.89    1.63
 -17  -3  -1   17.78    1.76
 -17  -3  -1   20.29    1.34
  17  -5  -1    5.83    1.41
  17   5   1    6.04    1.47
 -17   5  -1    4.47    1.36
 -17  -5   1    3.99    1.18
 -17   5  -1    3.55    1.55
 -17  -5   1    6.69    1.44
 -17   5  -1    4.03    0.92
  17  -5  -1    6.77    1.44
  17   5   1    4.29    1.15
  17  -5  -1    1.22    1.05
 -17  -5   1    5.07    1.41
 -17  -5   1    4.42    1.11
  17  -5  -1    3.49    0.89
 -17  -5  -1    3.60    1.27
 -17  -5  -1    4.71    1.04
  17   5  -1    3.75    1.12
 -17   5   1    4.45    1.66
  17  -5   1    4.56    1.29
 -17   5   1    4.23    1.28
 -17  -5  -1    6.23    1.10
  17  -5   1    6.69    1.44
 -17  -5  -1    2.26    1.14
 -17   5   1    3.71    0.91
  17   5  -1    5.81    1.57
  17   7   1   37.67    2.96
 -17   7  -1   35.75    3.45
 -17  -7   1   39.68    3.31
 -17   7  -1   39.02    2.98
 -17  -7   1   36.41    2.90
  17   7   1   39.22    2.45
  17   7   1   38.50    2.71
 -17  -7   1   40.84    2.72
  17  -7  -1   40.28    3.44
  17   7  -1   40.55    2.68
 -17  -7  -1   38.41    2.48
 -17   7   1   39.59    3.03
  17  -7   1   44.21    3.48
  17   7  -1   39.72    3.20
 -17  -7  -1   30.89    2.56
 -17  -7  -1   39.36    3.04
 -17  -7  -1   42.67    2.56
 -17   7   1   37.13    3.45
  17   7  -1   37.46    2.27
 -18   0   1   -0.12    1.07
 -18   0   1   -0.15    0.81
  18   0  -1   -0.40    0.60
 -18   0  -1   -0.33    0.81
  18   0  -1   -0.53    1.01
  18   0   1    0.94    0.57
  18   0   1    0.65    0.98
 -18   0  -1    0.70    1.12
 -18   0  -1   -0.42    0.83
  18   0   1    0.74    0.91
 -18   0   1    0.47    0.54
 -18   0   1   -0.63    0.76
  18   0  -1    0.35    0.95
 -18   2  -1   13.33    1.26
 -18   2  -1   13.36    1.79
  18  -2  -1   16.79    1.80
 -18  -2   1   16.18    1.79
  18   2   1   15.88    1.36
 -18  -2   1   16.33    1.62
  18   2   1   14.57    1.78
  18  -2  -1   17.39    1.30
  18  -2  -1   14.53    1.99
 -18   2  -1   16.90    1.77
 -18  -2   1   17.31    1.36
 -18  -2   1   16.22    1.77
  18   2   1   16.14    1.88
  18  -2   1   17.37    2.04
 -18  -2  -1   19.35    1.82
 -18   2   1   14.85    1.74
 -18   2   1   16.84    1.24
  18  -2   1   16.33    1.90
 -18  -2  -1   17.31    1.03
 -18  -2  -1   15.66    1.15
  18   2  -1   17.14    1.51
 -18   2   1   15.21    1.70
  18   2  -1   14.86    1.88
  18  -2   1   18.03    1.78
 -18  -2  -1   14.77    1.74
  18   2  -1   15.35    1.88
  18  -4  -1   87.33    4.44
 -18  -4   1  105.08    4.39
  18  -4  -1   96.70    4.50
  18   4   1   95.64    4.27
 -18   4  -1   80.27    4.89
  18   4   1   94.85    4.07
  18  -4  -1   91.10    3.81
 -18  -4   1  101.69    4.50
  18  -4  -1   86.39    4.79
  18   4   1  102.53    4.62
 -18  -4   1  104.12    4.03
 -18   4  -1   98.32    4.62
 -18   4  -1   97.12    4.23
  18  -4   1   90.92    4.83
  18   4  -1   92.73    4.49
  18   4  -1   92.83    4.17
  18   4  -1   90.98    4.59
 -18  -4  -1   94.72    3.67
 -18   4   1   89.85    4.98
 -18  -4  -1   95.42    4.37
 -18   4   1   96.96    4.57
  18  -4   1   95.13    4.56
 -18  -4  -1   99.00    3.79
 -18  -4  -1   95.71    4.45
 -18   4   1   96.15    4.20
  18  -4   1   95.03    4.50
  18  -6  -1   42.36    3.07
  18   6   1   35.74    2.91
 -18   6  -1   46.00    3.12
 -18  -6   1   44.43    2.60
  18   6   1   48.23    2.80
 -18  -6   1   42.08    2.79
 -18  -6   1   44.46    3.25
 -18   6  -1   36.59    3.51
  18  -6  -1   41.77    3.25
 -18  -6   1   46.46    3.00
  18   6  -1   36.93    2.50
 -18  -6  -1   38.97    3.04
 -18  -6  -1   42.17    2.49
  18  -6   1   41.69    3.24
 -18  -6  -1   41.99    2.64
  18   6  -1   38.02    3.08
 -18   6   1   44.43    3.14
  18   6  -1   40.12    2.73
 -18   6   1   39.21    3.52
 -18   6   1   42.91    2.42
 -18  -6  -1   38.10    2.77
  18   8   1   34.76    2.71
 -18  -8   1   31.08    2.55
 -18  -8   1   30.55    3.28
 -18   8  -1   32.23    3.54
  18   8   1   35.85    3.00
 -18   8  -1   33.90    2.94
  18  -8  -1   40.94    3.73
 -18  -8   1   33.56    2.97
  18   8  -1   34.14    3.10
 -18   8   1   32.01    3.54
  18   8  -1   35.59    2.79
 -18  -8  -1   34.51    2.50
 -18  -8  -1   39.76    3.28
 -18   8   1   33.02    3.04
  18  -8   1   35.58    3.56
 -19   1  -1    2.33    1.25
  19  -1  -1    2.57    1.20
  19  -1  -1    1.91    0.76
 -19  -1   1    2.61    1.05
  19   1   1    1.79    0.70
 -19  -1   1    2.04    0.68
  19   1   1    2.85    1.23
  19  -1  -1    1.62    1.20
 -19   1  -1    1.01    0.87
 -19  -1   1    1.05    1.25
  19   1   1    2.30    1.26
 -19  -1   1    0.71    1.02
 -19   1  -1    2.48    1.02
  19   1  -1    2.32    0.83
 -19  -1  -1    2.76    1.12
  19  -1   1    1.81    1.07
 -19   1   1    1.21    0.81
  19  -1   1    0.95    1.13
  19   1  -1    1.03    1.15
 -19  -1  -1    1.34    0.99
 -19   1   1    0.82    0.92
  19   1  -1    0.19    1.14
 -19   1   1    1.69    1.23
 -19  -1  -1    1.60    1.27
  19  -3  -1    4.77    1.52
  19   3   1    1.84    1.34
 -19   3  -1    4.44    0.86
  19   3   1    4.86    1.22
  19  -3  -1    5.42    1.48
 -19   3  -1    4.91    1.35
 -19   3  -1    5.39    1.19
 -19  -3   1    2.91    1.20
  19  -3  -1    3.87    0.85
 -19  -3   1    4.51    1.27
 -19  -3   1    3.52    0.93
  19   3   1    2.98    0.99
  19   3  -1    2.83    1.33
 -19  -3  -1    3.15    0.72
  19  -3   1    4.16    1.31
 -19  -3  -1    3.81    1.22
  19   3  -1    3.21    1.21
 -19   3   1    3.67    1.07
 -19   3   1    2.63    1.27
  19   3  -1    2.43    0.98
  19  -3   1    2.92    1.22
 -19  -3  -1    3.75    1.23
 -19  -5   1    6.12    1.48
 -19   5  -1    5.24    1.09
 -19  -5   1    6.57    1.42
 -19  -5   1    4.84    1.19
  19  -5  -1    8.50    1.63
  19   5   1    4.51    1.20
  19   5   1    6.61    1.61
  19  -5  -1    7.53    1.68
 -19   5  -1    4.04    1.73
 -19   5  -1    5.50    1.60
 -19   5   1    4.02    1.03
 -19   5   1    4.54    1.55
 -19  -5  -1    4.50    1.52
  19  -5   1    6.19    1.52
 -19  -5  -1    5.31    1.05
  19  -5   1    7.33    1.51
 -19  -5  -1    6.83    1.50
  19   5  -1    7.71    1.79
 -19   5   1    5.28    1.94
  19   5  -1    5.93    1.35
 -19  -7   1    2.70    1.21
  19   7   1    4.16    1.12
 -19  -7   1    3.66    1.34
 -19  -7   1    4.35    1.68
  19  -7  -1    3.15    1.55
  19  -7  -1    3.23    1.38
  19   7   1    1.93    1.52
 -19   7  -1    2.97    1.48
 -19   7  -1    3.70    1.98
  19   7   1    3.73    1.33
 -19  -7   1    4.21    1.52
 -19   7   1    1.92    1.40
  19   7  -1    3.63    1.36
  19   7  -1    3.08    0.97
  19   7  -1    4.22    1.69
 -19  -7  -1    2.20    1.30
  19  -7   1    4.96    1.63
 -19  -7  -1    3.15    1.14
 -19  -7  -1    2.73    1.59
 -19   7   1    2.54    1.81
  20   0  -1    0.54    1.16
 -20   0   1    0.48    0.87
 -20   0   1    0.54    0.97
 -20   0   1    0.81    1.25
  20   0   1   -0.32    1.00
 -20   0  -1   -0.10    0.96
 -20   0  -1   -0.40    1.25
  20   0   1    0.37    1.15
  20   0  -1    0.27    0.69
 -20   0  -1    0.85    0.98
  20   0  -1   -0.48    1.04
 -20   2  -1   44.49    2.30
  20   2   1   42.09    2.87
  20  -2  -1   46.76    3.25
  20  -2  -1   40.34    2.23
  20  -2  -1   40.34    2.95
  20   2   1   46.45    2.97
 -20  -2   1   38.75    2.85
 -20  -2   1   35.82    2.73
 -20   2  -1   37.48    2.89
 -20   2  -1   40.16    2.72
  20   2   1   46.11    2.37
 -20  -2   1   43.70    2.09
 -20  -2   1   46.12    2.65
  20  -2   1   42.31    2.85
 -20   2   1   40.96    3.02
 -20  -2  -1   47.41    2.70
 -20  -2  -1   44.78    2.93
  20   2  -1   40.37    3.06
  20   2  -1   44.62    2.98
  20  -2   1   41.03    3.07
 -20   2   1   44.60    2.77
 -20  -4   1   45.06    2.89
 -20   4  -1   48.32    2.79
 -20   4  -1   32.69    3.48
  20   4   1   39.70    2.49
  20  -4  -1   43.90    3.11
 -20  -4   1   42.27    2.37
  20   4   1   42.80    3.08
 -20   4  -1   37.10    2.98
 -20  -4   1   43.13    2.99
 -20   4   1   41.70    2.64
 -20  -4  -1   42.12    2.94
  20   4  -1   44.45    2.98
  20  -4   1   46.49    4.46
  20  -4   1   39.66    2.96
  20   4  -1   44.69    2.59
 -20  -4  -1   42.18    2.11
 -20   4   1   40.22    3.09
 -20  -4  -1   40.74    2.82
  20   4  -1   46.19    3.22
 -20   4   1   33.44    3.49
  20   6   1   37.71    2.64
 -20   6  -1   35.04    3.59
 -20  -6   1   34.13    2.72
  20   6   1   38.79    3.03
  20   6   1   37.67    2.52
  20  -6  -1   35.27    2.86
 -20  -6   1   34.58    2.45
 -20  -6   1   39.92    2.99
 -20   6  -1   39.50    3.13
  20   6  -1   38.59    3.03
  20   6  -1   35.97    2.67
 -20  -6  -1   32.59    2.74
  20   6  -1   33.53    2.80
 -20   6   1   36.20    3.05
  20  -6   1   36.60    3.02
 -20  -6  -1   36.41    2.24
 -20   6   1   37.68    3.68
 -20  -6  -1   35.07    2.98
  20  -6   1   41.33    4.06
  21   1   1    9.52    1.69
  21  -1  -1   11.96    2.00
  21   1   1   12.60    1.98
 -21  -1   1   12.28    1.51
  21  -1  -1   13.01    1.35
 -21   1  -1    9.02    1.81
  21  -1  -1   12.23    1.97
 -21  -1   1    9.88    1.77
 -21   1  -1   10.57    1.62
 -21   1  -1   10.98    1.33
 -21  -1   1   13.49    1.83
 -21   1   1   13.64    1.74
 -21   1   1   11.83    1.32
  21   1  -1   10.39    1.81
  21  -1   1    9.56    1.69
 -21   1   1    9.11    1.75
  21   1  -1   13.94    1.44
  21  -1   1   11.47    1.87
 -21  -1  -1   14.02    1.81
  21   1  -1    7.21    1.66
 -21  -1  -1    8.76    1.77
 -21  -1  -1   12.20    1.56
 -21  -3   1   15.48    1.97
 -21   3  -1   14.85    2.08
  21  -3  -1   22.65    2.52
 -21  -3   1   18.41    1.95
 -21   3  -1   22.77    2.18
  21   3   1   18.97    1.74
 -21  -3   1   18.95    1.53
  21   3   1   14.96    2.20
  21   3   1   15.76    2.12
 -21  -3  -1   19.22    2.00
  21  -3   1   14.26    2.05
 -21  -3  -1   21.71    2.27
  21   3  -1   18.04    2.41
 -21   3   1   16.74    2.13
  21   3  -1   20.40    1.87
  21   3  -1   16.52    2.08
  21  -3   1   14.91    2.14
 -21   3   1   16.16    1.83
 -21   5  -1   14.03    2.70
 -21  -5   1   23.02    1.89
  21   5   1   24.08    2.55
 -21  -5   1   21.93    2.30
 -21   5  -1   18.43    2.27
  21  -5  -1   23.06    2.35
 -21  -5   1   22.00    2.29
 -21   5  -1   20.55    1.99
  21   5   1   23.99    2.11
  21   5  -1   18.54    1.92
 -21  -5  -1   17.05    2.13
  21  -5   1   20.97    2.55
 -21   5   1   20.39    2.97
 -21   5   1   18.81    2.32
 -21  -5  -1   21.58    2.26
  21   5  -1   17.71    2.37
 -21   5   1   21.50    2.01
 -21  -7   1   15.22    2.13
 -21   7  -1   14.53    2.76
  21   7   1   17.04    2.27
  21   7   1   13.46    1.93
 -21   7  -1   15.86    2.39
 -21  -7   1   13.52    1.69
  21  -7  -1   15.67    2.39
  21   7   1   16.87    1.84
  21   7  -1   17.81    2.49
  21   7  -1   11.23    2.13
  21   7  -1   11.20    1.81
 -21  -7  -1   10.71    1.85
 -21   7   1    9.93    2.48
 -21   7   1   14.51    2.35
  21  -7   1   15.70    2.35
 -21  -7  -1   17.29    2.41
 -21  -7  -1   15.58    2.19
  22   0  -1   -0.01    0.77
 -22   0   1    0.35    1.09
  22   0   1    0.92    1.35
  22   0   1   -0.40    1.08
  22   0  -1   -0.45    1.36
 -22   0  -1    1.00    1.43
 -22   0  -1   -0.88    0.93
 -22   0  -1   -0.42    1.03
 -22   0   1   -0.75    1.35
  22   0  -1   -0.67    1.19
 -22   0   1    0.17    0.96
  22   2   1   28.58    2.74
 -22  -2   1   28.89    2.56
 -22  -2   1   23.68    2.17
 -22   2  -1   24.16    2.53
  22   2   1   25.30    2.57
 -22   2  -1   24.96    2.33
  22  -2  -1   25.89    2.49
 -22  -2  -1   25.79    2.48
  22   2  -1   24.18    2.66
  22  -2   1   26.15    2.66
  22   2  -1   29.80    2.83
 -22   2   1   25.66    2.35
  22  -2   1   25.72    2.56
 -22   2   1   21.94    2.49
 -22  -2  -1   25.97    2.36
  22  -4  -1   30.34    2.87
 -22   4  -1   37.26    2.61
 -22  -4   1   39.42    2.87
 -22  -4   1   32.20    2.07
  22   4   1   27.56    2.84
 -22   4  -1   29.37    2.90
  22   4   1   32.53    2.34
 -22  -4   1   32.79    2.79
 -22   4   1   33.63    2.54
 -22  -4  -1   34.60    2.93
  22   4  -1   34.24    3.07
 -22  -4  -1   30.78    2.75
 -22   4   1   33.89    3.11
  22  -4   1   30.05    2.73
  22   4  -1   35.16    3.53
  22   4  -1   29.99    2.41
  22   6   1   27.30    2.34
 -22   6  -1   27.96    2.92
 -22  -6   1   33.45    2.87
  22   6   1   29.51    2.48
  22   6   1   28.88    2.81
  22  -6  -1   29.66    2.89
 -22   6  -1   22.30    3.14
 -22  -6   1   28.93    2.17
 -22  -6   1   28.09    2.70
 -22   6   1   30.62    3.06
 -22   6   1   25.26    3.42
 -22  -6  -1   32.40    2.94
 -22  -6  -1   27.79    2.72
  22   6  -1   31.64    3.06
  22   6  -1   25.63    2.47
  22  -6   1   27.17    2.79
  23  -1  -1   24.88    2.76
  23   1   1   25.22    2.65
 -23  -1   1   24.73    2.16
 -23   1  -1   17.66    2.36
 -23  -1   1   26.87    2.52
 -23  -1   1   19.22    2.31
 -23   1  -1   26.28    2.46
 -23   1  -1   24.73    1.99
  23   1   1   17.00    2.36
  23  -1   1   23.62    2.42
 -23  -1  -1   25.31    2.21
 -23   1   1   24.38    2.55
  23   1  -1   15.55    2.30
  23  -1   1   23.29    2.76
  23   1  -1   21.99    1.97
 -23  -1  -1   24.60    2.47
 -23   1   1   25.12    2.38
  23   1  -1   14.82    2.32
 -23  -3   1    8.99    1.69
  23  -3  -1    5.11    1.65
 -23   3  -1    6.84    1.78
 -23   3  -1    7.58    1.51
  23   3   1    5.68    1.77
 -23  -3   1   10.45    1.83
 -23   3   1    5.86    1.71
  23   3  -1    6.85    2.02
  23  -3   1   11.41    1.92
 -23   3   1    8.90    1.58
  23   3  -1    9.39    2.11
 -23  -3  -1    9.71    1.69
 -23  -3  -1    7.65    1.72
  23   3  -1    7.22    1.39
  23  -5  -1   31.33    3.03
 -23  -5   1   33.54    2.90
  23   5   1   33.38    3.07
 -23   5  -1   31.68    3.08
 -23   5  -1   32.44    2.53
 -23  -5   1   31.41    2.93
  23   5   1   27.71    2.44
  23   5  -1   30.98    3.13
 -23  -5  -1   33.32    2.95
  23  -5   1   32.56    2.91
 -23   5   1   32.38    3.26
  23   5  -1   30.76    2.55
 -23  -5  -1   27.44    2.67
 -23   5   1   32.41    2.50
  24   0   1    0.73    1.35
  24   0  -1   -0.32    1.45
 -24   0  -1   -0.24    1.14
 -24   0   1    1.43    1.24
 -24   0   1    0.20    1.07
 -24   0   1   -0.23    1.54
 -24   0  -1    0.75    1.49
 -24   0  -1    1.39    1.08
 -24   2  -1    5.71    1.53
  24   2   1    6.52    1.93
 -24  -2   1    3.12    1.31
 -24   2  -1    4.20    1.84
  24  -2  -1    4.56    1.75
 -24  -2   1    6.81    1.69
 -24  -2  -1    6.01    1.49
 -24   2   1    5.99    1.53
  24  -2   1    5.04    1.72
 -24   2   1    2.77    1.66
  24   2  -1    4.85    1.77
  24   2  -1    6.21    1.30
 -24  -2  -1    3.92    1.51
 -24   4  -1    7.42    1.96
 -24   4  -1    8.76    1.56
  24  -4  -1    7.68    1.90
  24   4   1    9.74    2.08
 -24  -4   1   10.76    1.95
 -24  -4   1   10.38    1.85
  24   4  -1    8.88    1.60
  24   4  -1    8.63    2.09
  24  -4   1    8.09    1.96
 -24  -4  -1    8.37    1.70
 -24   4   1    9.09    2.01
 -24  -4  -1    8.08    1.89
 -24   4   1   10.73    1.71
 -25   1  -1    2.74    1.68
 -25  -1   1    2.51    1.26
 -25  -1   1    1.50    1.70
 -25   1  -1    4.08    1.52
  25   1   1    2.82    1.68
 -25  -1   1    4.85    1.51
  25  -1  -1    2.67    1.75
  25  -1   1    2.88    1.57
 -25  -1  -1    4.06    1.47
 -25   1   1    2.45    1.32
 -25  -1  -1    3.37    1.36
 -25   1   1   -1.01    1.57
  25   1  -1    2.31    1.69
  25  -3  -1    2.23    1.58
 -25   3  -1    3.82    1.32
 -25  -3   1    1.96    1.36
 -25   3  -1    2.33    1.64
  25   3   1    0.43    1.68
 -25  -3   1    2.77    1.55
  25   3  -1    1.99    1.87
 -25   3   1    2.73    1.25
 -25   3   1    1.36    1.63
  25  -3   1    2.88    1.59
  25   3  -1    4.66    1.98
 -25  -3  -1    2.66    1.52
 -25  -3  -1    4.80    1.57
 -26   0   1    1.39    1.71
 -26   0   1   -0.55    1.18
 -26   0  -1    0.84    1.33
  26   0   1    0.50    1.61
 -26   0  -1    0.25    1.77
  26   0  -1   -0.50    1.55
 -26  -2   1   32.74    2.96
 -26  -2   1   33.88    2.62
 -26   2  -1   25.82    3.04
  26  -2  -1   33.35    3.30
 -26   2  -1   33.29    2.86
 -26  -2  -1   28.59    2.69
  26  -2   1   33.03    3.05
 -26   2   1   34.99    2.97
  26   2  -1   21.83    2.99
 -26  -2  -1   31.29    2.99
 -26   2   1   26.91    2.99
 -27   1  -1    6.15    1.78
  27  -1  -1    2.89    1.96
 -27  -1   1    5.63    1.78
 -27   1  -1    5.01    1.98
  27   1   1    5.81    2.15
 -27   1   1    7.13    1.72
 -27   1   1    7.85    2.21
  27   1  -1    4.35    2.06
  27  -1   1    2.14    1.87
 -27  -1  -1    6.20    1.49
 -27  -1  -1    6.72    1.84
   0   0   2   32.00    1.39
   0   0  -2   35.55    1.41
   0   0  -2   34.90    1.29
   0   0   2   31.50    1.21
   0   0  -2   34.65    1.40
   0   0  -2   34.27    1.31
   0   0  -2   35.35    1.22
   0   0   2   32.42    1.30
   0   0  -2   35.48    1.28
   0   0  -2   35.34    1.39
   0   0   2   33.91    1.33
   0   0   2   33.78    1.41
   0   0  -2   36.71    1.33
   0   0   2   31.78    1.28
   0   0  -2   36.60    1.29
   0   0   2   31.94    1.29
   0   0   2   31.90    1.27
   0   0   2   33.28    1.36
   0  -2   2 1000.00   31.34
   0   2   2  968.96   30.75
   0  -2  -2  945.72   30.66
   0   2  -2  944.46   30.78
   0   2  -2  983.29   30.60
   0   2   2  998.39   30.65
   0   2  -2  955.30   30.65
   0   2   2  957.89   30.69
   0  -2  -2  952.52   30.99
   0  -2  -2  958.81   30.68
   0  -2  -2  952.13   30.63
   0   2  -2  998.36   30.49
   0  -2  -2  991.35   30.51
   0  -2   2  999.11   30.66
   0  -2  -2  953.05   30.67
   0  -2  -2  956.99   30.67
   0   2   2  925.07   30.65
   0  -2   2  966.85   30.61
   0  -2   2  966.38   30.64
   0   2   2  990.25   30.78
   0   2  -2  941.78   30.74
   0  -2  -2  971.22   30.58
   0   2  -2  935.44   30.66
   0  -2   2  946.39   30.84
   0  -2   2  947.66   30.66
   0   2   2  966.88   30.58
   0   2  -2  977.29   30.61
   0  -4  -2   25.63    1.37
   0  -4  -2   24.23    1.20
   0  -4  -2   27.79    1.67
   0   4   2   24.92    1.18
   0   4  -2   25.00    1.19
   0   4   2   26.83    1.65
   0   4  -2   24.05    1.43
   0   4   2   25.03    1.39
   0  -4   2   23.75    1.35
   0   4   2   25.00    1.12
   0   4  -2   25.51    1.18
   0   4  -2   24.51    1.34
   0   4   2   24.59    1.18
   0  -4   2   25.30    0.91
   0   4  -2   25.65    1.28
   0  -4  -2   24.03    1.84
   0   4  -2   23.21    1.58
   0   4   2   25.53    1.29
   0  -4   2   23.78    1.67
   0  -4   2   27.83    1.25
   0  -4   2   24.48    1.95
   0  -4  -2   24.60    1.18
   0  -6  -2   22.49    1.34
   0   6  -2   26.18    1.68
   0  -6   2   24.16    2.33
   0  -6  -2   24.45    1.56
   0  -6  -2   22.18    2.20
   0   6   2   22.79    1.91
   0   6  -2   23.90    1.36
   0   6  -2   22.06    1.43
   0   6   2   24.06    1.65
   0   6  -2   23.02    1.20
   0   6   2   23.65    1.05
   0   6  -2   22.61    1.91
   0   6   2   25.94    1.38
   0  -6  -2   24.47    1.96
   0   6   2   27.72    1.24
   0  -6   2   21.91    1.93
   0  -6   2   25.84    1.62
   0   6   2   25.51    1.39
   0   8  -2   46.26    3.11
   0   8  -2   47.56    2.29
   0   8   2   48.56    2.21
   0  -8   2   45.30    2.58
   0  -8   2   47.28    3.52
   0   8  -2   52.28    2.70
   0  -8   2   50.54    3.16
   0   8  -2   48.10    2.45
   0   8   2   43.21    3.07
   0  -8  -2   44.75    3.53
   0  -8  -2   48.58    2.68
   0   8   2   45.87    2.30
   0  -8  -2   49.46    2.74
   0  -8  -2   49.44    2.26
   0   8   2   43.71    2.61
   0  -8  -2   48.56    3.08
   0 -10  -2   83.43    4.18
   0 -10  -2   83.56    5.41
   0  10  -2   82.62    4.80
   0 -10   2   90.62    4.20
   0  10   2   91.44    4.24
   0  10   2   87.68    4.90
   0  10   2   89.10    4.21
   0  10  -2   82.95    4.07
   0 -10  -2   82.98    4.68
   0 -10   2   90.43    5.50
   0  10  -2   85.00    3.91
   0 -10   2   89.04    4.86
  -1  -1   2   33.99    1.39
   1   1   2   36.01    1.46
   1   1   2   31.93    1.36
  -1  -1   2   33.45    1.47
   1   1   2   38.00    1.67
  -1  -1   2   32.54    1.58
   1   1   2   32.04    1.39
   1   1   2   31.83    1.35
  -1   1  -2   34.45    1.42
  -1  -1   2   33.11    1.35
   1   1   2   31.71    1.20
  -1   1  -2   36.34    1.27
  -1   1  -2   35.48    1.45
  -1   1  -2   34.74    1.38
  -1  -1   2   33.33    1.38
  -1   1  -2   36.71    1.22
   1  -1  -2   36.97    1.35
   1  -1  -2   34.96    1.29
  -1  -1   2   32.20    1.32
   1  -1  -2   37.21    1.35
   1   1   2   33.03    1.32
  -1  -1   2   33.78    1.53
   1  -1  -2   36.92    1.71
   1  -1  -2   35.37    1.40
   1  -1  -2   36.28    1.41
  -1   1  -2   36.07    1.23
  -1  -1   2   33.95    1.46
  -1  -1   2   32.96    1.24
   1  -1  -2   35.67    1.42
   1   1   2   33.35    1.35
   1  -1  -2   36.68    1.40
  -1   1  -2   34.41    1.44
  -1   1  -2   35.38    1.45
  -1  -1   2   33.91    1.44
   1  -1  -2   35.34    1.41
  -1   1   2   31.85    1.35
   1   1  -2   35.65    1.35
   1  -1   2   34.92    1.26
  -1  -1  -2   34.81    1.18
  -1  -1  -2   35.54    1.39
   1  -1   2   32.47    1.40
  -1   1   2   32.40    1.27
   1  -1   2   33.36    1.27
   1  -1   2   33.82    1.39
   1  -1   2   31.32    1.40
   1   1  -2   35.07    1.45
  -1  -1  -2   33.53    1.34
  -1  -1  -2   35.68    1.37
   1   1  -2   36.39    1.41
   1   1  -2   34.12    1.33
   1   1  -2   34.49    1.23
   1  -1   2   33.65    1.40
  -1   1   2   33.47    1.33
  -1   1   2   33.81    1.34
  -1   1   2   34.76    1.42
   1   1  -2   33.36    1.43
  -1  -1  -2   36.47    1.71
   1  -1   2   33.52    1.23
   1   1  -2   36.22    1.48
  -1   1   2   34.76    1.42
  -1   1   2   33.73    1.43
   1   1  -2   36.77    1.56
  -1  -1  -2   34.92    1.34
   1   1  -2   33.86    1.36
   1  -1   2   33.91    1.24
  -1  -1  -2   35.30    1.38
  -1   1   2   34.87    1.65
  -1  -1  -2   33.85    1.22
   1  -1   2   34.88    1.56
   1  -1   2   34.28    1.41
  -1   1   2   30.61    1.36
  -1  -1  -2   37.44    1.44
   1  -1   2   32.88    1.35
  -1   3  -2   33.44    1.39
   1  -3  -2   34.75    1.58
   1   3   2   34.34    1.38
  -1  -3   2   30.56    1.73
  -1  -3   2   32.24    1.49
  -1   3  -2   32.62    1.42
  -1   3  -2   32.65    1.53
   1   3   2   39.34    1.62
  -1   3  -2   29.82    1.72
   1   3   2   32.81    1.58
   1  -3  -2   32.60    1.31
   1  -3  -2   32.81    1.68
  -1  -3   2   37.01    1.50
   1   3   2   33.85    1.28
   1  -3  -2   31.84    1.50
  -1  -3   2   32.11    1.90
  -1   3  -2   34.07    1.36
   1  -3  -2   32.45    1.37
   1   3   2   33.21    1.47
  -1   3  -2   31.98    1.38
  -1   3  -2   31.81    1.60
   1  -3  -2   32.04    1.96
  -1  -3  -2   34.30    1.77
   1  -3   2   33.14    1.22
  -1  -3  -2   32.44    1.48
  -1  -3  -2   32.70    1.43
  -1   3   2   34.81    1.33
   1  -3   2   32.75    1.72
  -1  -3  -2   32.06    1.90
   1   3  -2   34.12    1.47
   1  -3   2   36.64    1.40
   1   3  -2   32.33    1.45
   1  -3   2   31.35    1.94
   1   3  -2   33.74    1.46
  -1   3   2   32.75    1.37
   1  -3   2   33.86    1.46
  -1  -3  -2   34.70    1.29
   1   3  -2   30.38    1.62
  -1   3   2   32.73    1.46
  -1  -3  -2   35.28    1.56
  -1   3   2   32.74    1.69
   1   3  -2   34.51    1.28
  -1   3   2   34.68    1.55
   1   3  -2   31.65    1.73
   1   5   2   11.50    0.72
  -1   5  -2   11.39    1.15
  -1  -5   2   11.82    1.53
   1  -5  -2   13.20    1.65
  -1   5  -2   12.27    0.79
   1  -5  -2   12.06    1.13
  -1  -5   2   12.49    1.36
   1  -5  -2   12.72    1.14
   1   5   2   10.18    1.23
   1   5   2   12.91    0.97
  -1   5  -2   12.28    0.97
   1   5   2   12.23    0.86
   1   5   2   12.26    1.18
  -1   5  -2   11.32    0.91
   1  -5  -2   10.61    0.82
   1  -5  -2   11.25    1.24
  -1  -5   2   11.84    1.05
  -1   5  -2   13.93    1.50
  -1   5   2   11.95    0.94
  -1  -5  -2   10.70    0.93
  -1   5   2   12.52    0.78
   1  -5   2   11.76    1.08
   1   5  -2   13.25    0.88
  -1   5   2   11.30    0.69
   1  -5   2   11.47    1.54
   1   5  -2   13.70    0.89
  -1  -5  -2   10.38    1.06
  -1   5   2   12.50    1.37
   1   5  -2   12.18    1.36
  -1   5   2   13.06    0.95
  -1  -5  -2   11.04    1.33
   1   5  -2   13.53    1.17
  -1  -5  -2   12.75    1.56
   1   5  -2   10.95    0.99
  -1   5   2   13.40    1.20
   1  -5   2   12.16    1.35
  -1  -7   2   10.01    1.81
  -1   7  -2    9.35    1.27
   1   7   2   10.00    0.95
   1  -7  -2    6.98    0.79
   1  -7  -2    7.18    1.61
   1  -7  -2    8.99    1.23
   1  -7  -2    8.24    1.19
  -1  -7   2    8.63    1.19
   1   7   2    8.96    0.82
  -1   7  -2    8.07    1.04
  -1   7  -2    8.89    0.86
  -1   7  -2    5.12    1.17
  -1   7  -2    7.20    0.89
   1   7   2    7.11    0.72
   1  -7  -2    6.60    1.25
   1   7   2    9.27    1.28
   1   7   2    8.19    0.92
  -1  -7   2    5.49    1.28
   1   7   2   10.12    1.59
  -1  -7  -2    8.03    1.46
   1  -7   2   10.35    1.83
   1   7  -2    7.99    0.91
  -1  -7  -2    7.26    0.91
   1   7  -2    8.10    1.41
   1  -7   2    7.10    1.33
  -1   7   2    8.14    0.97
   1   7  -2    5.94    0.95
  -1   7   2    7.22    0.63
   1   7  -2    7.54    0.76
   1  -7   2    8.69    1.16
  -1  -7  -2    7.60    1.65
   1   7  -2    6.46    1.07
  -1   7   2    9.58    1.28
  -1   7   2    7.26    0.85
  -1   7   2   11.03    1.63
  -1  -7  -2    7.11    1.16
   1   9   2   10.49    1.56
   1  -9  -2   10.22    1.50
  -1  -9   2   10.56    1.94
  -1  -9   2    6.92    1.32
  -1   9  -2   11.17    1.93
   1  -9  -2   12.23    1.81
   1   9   2    9.91    1.28
   1  -9  -2   11.49    1.60
  -1   9  -2   12.30    1.33
  -1   9  -2    9.43    1.27
   1  -9  -2    5.30    1.68
   1   9   2   13.38    2.08
  -1   9  -2   14.31    1.64
   1   9   2   11.23    1.50
  -1  -9   2    9.59    1.37
  -1  -9   2   10.83    2.27
   1  -9   2   10.19    1.29
   1   9  -2   10.81    1.45
   1   9  -2   14.00    2.13
  -1   9   2   10.22    1.43
   1  -9   2   12.85    2.49
  -1  -9  -2   12.70    2.32
  -1   9   2   10.08    1.45
  -1   9   2   12.30    1.85
  -1  -9  -2   11.46    1.50
   1  -9   2    7.79    1.54
  -1  -9  -2   12.44    1.63
  -1  -9  -2   10.63    1.77
  -1   9   2   10.44    1.59
   1   9  -2    9.69    1.34
   1  -9   2   10.60    1.50
  -1  11  -2   -0.87    0.88
  -1 -11   2   -0.09    1.04
  -1 -11   2    0.04    1.31
   1  11   2    2.03    1.40
  -1  11  -2   -0.06    1.13
   1 -11  -2   -0.26    1.65
   1 -11  -2    0.77    1.23
  -1  11  -2    0.68    1.00
   1 -11  -2    1.15    1.18
   1  11   2   -0.14    0.93
   1  11   2    2.19    1.37
  -1 -11   2    0.66    1.57
   1 -11   2    0.70    0.99
  -1  11   2    1.40    1.31
  -1  11   2    0.68    0.95
  -1 -11  -2    1.34    1.35
  -1 -11  -2    0.86    1.18
  -1 -11  -2    0.35    1.61
   1  11  -2    0.28    1.02
   1  11  -2    1.02    1.27
   1 -11   2    0.34    1.26
   1 -11   2    1.61    1.63
  -1  11   2    1.69    1.41
  -2   0  -2   73.71    2.52
  -2   0   2   75.40    2.56
  -2   0  -2   71.13    2.56
   2   0   2   74.38    2.55
   2   0  -2   74.08    2.47
  -2   0   2   72.36    2.73
   2   0  -2   75.77    2.57
  -2   0   2   75.93    2.74
   2   0  -2   72.71    2.60
  -2   0   2   73.46    2.55
  -2   0   2   73.35    2.52
  -2   0  -2   72.15    2.58
  -2   0   2   76.27    2.60
   2   0  -2   73.67    2.63
  -2   0   2   74.98    2.47
   2   0  -2   79.05    2.49
  -2   0  -2   70.70    2.38
  -2   0  -2   73.06    2.57
   2   0  -2   74.32    2.58
   2   0   2   75.26    2.55
  -2   0  -2   74.57    2.38
   2   0   2   74.91    2.52
   2   0  -2   73.39    2.73
   2   0   2   78.30    2.57
   2   0   2   75.34    2.63
   2   0  -2   70.83    2.55
   2   0  -2   72.69    2.54
   2   0   2   70.35    2.58
  -2   0   2   74.16    2.55
   2   0   2   74.12    2.42
  -2   0   2   74.93    2.65
   2   0   2   73.64    2.54
   2   0   2   73.38    2.43
   2   0   2   69.04    2.56
   2   2   2  394.58   12.95
   2   2   2  398.45   12.94
   2   2   2  405.62   13.24
   2  -2  -2  406.83   13.06
   2  -2  -2  397.06   12.96
   2   2   2  381.39   12.92
   2   2   2  413.37   12.89
  -2  -2   2  402.56   12.98
  -2  -2   2  384.46   12.98
   2  -2  -2  416.29   13.05
   2   2   2  384.91   12.94
  -2   2  -2  395.23   12.89
  -2  -2   2  405.67   13.15
  -2  -2   2  386.80   13.17
  -2   2  -2  400.28   13.12
  -2   2  -2  395.88   12.78
  -2   2  -2  400.38   13.04
  -2   2  -2  400.32   12.99
   2  -2  -2  409.65   12.77
  -2   2  -2  407.77   12.78
   2  -2  -2  393.01   13.30
  -2   2  -2  402.33   12.87
   2  -2  -2  409.76   12.88
  -2  -2   2  392.44   12.90
   2  -2  -2  406.61   12.90
   2  -2   2  406.96   12.86
  -2  -2  -2  391.16   12.87
  -2  -2  -2  383.73   13.22
  -2   2   2  399.97   12.77
  -2   2   2  413.99   13.07
  -2   2   2  395.17   12.95
  -2  -2  -2  404.80   12.96
   2   2  -2  430.14   12.73
  -2   2   2  414.03   12.88
   2   2  -2  401.27   12.94
  -2  -2  -2  402.86   12.93
   2  -2   2  380.47   12.88
  -2  -2  -2  397.09   12.95
   2   2  -2  395.18   12.98
   2   2  -2  406.32   13.04
   2   2  -2  410.57   13.09
   2  -2   2  403.60   12.83
   2  -2   2  410.67   12.84
   2   2  -2  406.32   12.97
   2   2  -2  408.61   12.75
  -2   2   2  398.46   12.98
   2  -2   2  413.01   13.14
  -2   2   2  402.92   13.05
   2  -2   2  399.43   13.11
   2  -2   2  410.47   12.84
  -2   2   2  407.69   12.97
   2   2  -2  405.56   12.91
  -2  -2  -2  396.05   12.94
   2  -4  -2   15.78    0.81
   2   4   2   15.84    1.00
  -2   4  -2   16.19    0.85
   2  -4  -2   16.74    1.61
  -2   4  -2   15.33    0.93
  -2   4  -2   14.65    1.35
   2  -4  -2   14.04    1.10
  -2  -4   2   15.10    0.79
  -2  -4   2   15.57    1.36
  -2   4  -2   14.79    1.17
  -2  -4   2   15.29    1.17
   2  -4  -2   16.89    1.21
  -2  -4   2   13.69    1.54
   2   4   2   15.41    0.83
   2  -4  -2   16.43    1.29
   2   4   2   16.52    1.06
   2   4   2   16.64    1.18
  -2   4  -2   16.04    0.99
  -2   4  -2   16.40    0.98
  -2  -4  -2   16.60    1.15
   2  -4   2   15.07    1.03
   2   4  -2   16.67    0.64
  -2  -4  -2   17.88    1.63
   2   4  -2   17.06    1.06
  -2  -4  -2   18.27    0.88
  -2   4   2   15.56    1.34
   2  -4   2   17.39    1.74
   2   4  -2   16.44    1.01
   2   4  -2   15.76    1.36
  -2   4   2   15.14    1.03
   2   4  -2   16.12    1.08
   2  -4   2   16.50    1.32
  -2  -4  -2   15.03    1.05
  -2   4   2   16.14    1.19
   2   4  -2   14.71    1.21
  -2   4   2   14.84    0.82
   2  -4   2   16.10    0.63
   2  -4   2   17.84    0.85
  -2  -4  -2   15.67    1.47
   2   4  -2   15.19    1.15
  -2   4   2   14.53    1.02
  -2   6  -2   23.62    1.40
   2   6   2   24.37    1.38
  -2  -6   2   25.32    1.61
   2   6   2   22.57    1.94
  -2   6  -2   25.18    1.44
   2  -6  -2   21.17    1.82
   2  -6  -2   22.82    1.69
   2   6   2   25.05    1.69
  -2   6  -2   25.33    1.10
   2  -6  -2   22.04    1.59
   2   6   2   24.38    1.30
  -2   6  -2   25.11    1.70
  -2  -6   2   24.39    1.98
   2  -6  -2   26.79    1.25
  -2   6  -2   25.20    2.02
  -2  -6   2   23.27    2.20
   2  -6  -2   24.79    2.35
  -2   6   2   23.53    1.37
   2  -6   2   24.89    2.35
  -2  -6  -2   24.20    2.04
   2  -6   2   26.35    1.96
  -2   6   2   22.58    1.55
   2   6  -2   23.50    1.90
  -2  -6  -2   25.92    2.33
  -2   6   2   24.64    1.04
  -2   6   2   24.45    1.04
   2   6  -2   25.22    1.34
  -2   6   2   23.54    1.91
  -2   6   2   23.00    1.45
   2   6  -2   23.64    1.32
  -2  -6  -2   21.33    1.43
   2   6  -2   24.20    0.91
  -2  -6  -2   23.34    1.55
   2   6  -2   26.26    1.56
   2  -6   2   24.61    1.53
   2   6  -2   25.39    1.63
  -2   6   2   24.25    1.71
   2   8   2    2.69    0.71
  -2   8  -2    2.75    0.93
  -2  -8   2    3.37    1.29
   2   8   2    1.47    1.00
  -2  -8   2    2.54    1.34
   2  -8  -2    3.02    0.94
  -2   8  -2    1.18    0.99
   2   8   2    2.45    0.63
  -2  -8   2    3.09    1.06
   2  -8  -2    2.76    1.01
   2   8   2    2.32    1.09
  -2   8  -2    3.10    0.90
  -2   8  -2    3.60    0.81
   2  -8  -2    3.40    1.48
   2  -8  -2    1.88    1.05
  -2  -8  -2    2.06    0.99
   2   8  -2    2.25    0.67
  -2   8   2    3.47    1.06
  -2   8   2    4.14    1.06
   2  -8   2    2.85    0.93
   2   8  -2    3.33    1.24
  -2  -8  -2    3.30    1.32
  -2  -8  -2    2.40    1.36
   2  -8   2    1.34    1.31
   2   8  -2    3.34    0.97
  -2   8   2    2.94    0.86
   2  -8   2    2.03    1.10
  -2  -8  -2    2.66    0.76
   2   8  -2    3.18    0.96
  -2   8   2    3.18    0.70
  -2   8   2    3.13    1.20
  -2  10  -2   49.33    2.70
   2 -10  -2   46.26    4.20
  -2  10  -2   49.38    3.64
  -2 -10   2   48.04    3.98
  -2 -10   2   52.59    3.10
  -2 -10   2   45.85    3.61
  -2 -10   2   48.60    2.88
   2  10   2   55.17    3.78
  -2  10  -2   53.27    3.04
   2 -10  -2   48.96    3.00
   2  10   2   49.02    3.00
   2  10   2   51.82    3.12
   2 -10  -2   52.09    3.45
   2  10  -2   50.35    2.91
   2  10  -2   51.66    2.87
   2 -10   2   46.39    2.92
   2 -10   2   48.57    3.49
  -2  10   2   46.94    3.58
  -2 -10  -2   54.36    3.71
  -2 -10  -2   47.04    2.93
  -2  10   2   51.45    3.06
   2 -10   2   53.85    4.35
  -2  10   2   52.08    3.06
  -2 -10  -2   49.81    4.14
   2  10  -2   51.85    3.71
  -3  -1   2  157.35    5.39
  -3   1  -2  158.51    5.31
   3   1   2  166.15    5.24
   3   1   2  161.79    5.21
  -3  -1   2  153.74    5.39
   3   1   2  161.80    5.28
   3   1   2  161.48    5.48
   3  -1  -2  162.24    5.32
   3   1   2  155.62    5.23
  -3   1  -2  160.46    5.33
  -3   1  -2  161.30    5.30
   3  -1  -2  162.46    5.33
   3   1   2  176.83    5.11
  -3   1  -2  159.57    5.31
   3  -1  -2  160.78    5.56
   3   1   2  159.86    5.35
  -3   1  -2  153.06    5.29
  -3   1  -2  155.49    5.43
   3  -1  -2  161.05    5.31
   3  -1  -2  159.43    5.32
  -3  -1   2  159.29    5.34
   3  -1  -2  157.82    5.46
  -3  -1   2  148.57    5.51
  -3  -1   2  158.37    5.30
   3   1   2  161.61    5.32
   3   1   2  155.62    5.31
  -3   1  -2  158.97    5.36
  -3  -1   2  152.16    5.39
   3  -1  -2  161.34    5.20
  -3  -1   2  169.52    5.27
   3   1   2  166.15    5.23
  -3  -1   2  155.61    5.19
   3  -1  -2  159.60    5.32
  -3  -1   2  162.50    5.17
   3  -1  -2  158.44    5.32
   3   1   2  156.89    5.13
   3  -1   2  157.90    5.28
  -3  -1  -2  151.51    5.32
   3   1  -2  158.57    5.39
  -3  -1  -2  163.12    5.24
   3  -1   2  163.49    5.32
  -3  -1  -2  154.00    5.35
   3   1  -2  152.40    5.16
   3  -1   2  163.78    5.29
  -3   1   2  158.88    5.34
   3   1  -2  158.94    5.31
  -3  -1  -2  158.21    5.31
   3  -1   2  160.20    5.29
   3  -1   2  163.24    5.34
   3   1  -2  163.79    5.54
  -3  -1  -2  160.17    5.21
  -3   1   2  166.75    5.32
   3  -1   2  157.23    5.31
   3   1  -2  153.91    5.21
  -3  -1  -2  157.17    5.21
  -3   1   2  166.79    5.32
   3  -1   2  153.83    5.27
  -3   1   2  163.37    5.53
   3   1  -2  152.06    5.26
  -3   1   2  156.07    5.37
   3   1  -2  158.65    5.32
  -3   1   2  166.22    5.34
  -3  -1  -2  161.14    5.52
   3   1  -2  161.35    5.39
  -3  -1  -2  153.69    5.20
  -3   1   2  170.46    5.48
  -3   1   2  162.93    5.33
   3   1  -2  160.26    5.40
   3  -1   2  163.07    5.41
  -3   3  -2    7.18    0.84
  -3  -3   2    5.63    0.71
   3  -3  -2    8.17    0.78
  -3  -3   2    5.26    0.67
  -3  -3   2    4.48    0.83
  -3   3  -2    5.84    0.56
  -3  -3   2    5.00    0.86
  -3   3  -2    7.00    0.92
   3   3   2    4.46    0.58
   3   3   2    5.99    0.71
   3   3   2    5.98    0.70
   3   3   2    5.11    0.43
  -3  -3   2    4.77    0.52
  -3   3  -2    7.17    0.82
   3  -3  -2    7.60    0.77
   3  -3  -2    7.51    1.09
  -3   3  -2    6.72    0.54
  -3  -3   2    6.98    0.93
  -3   3  -2    7.15    0.71
   3  -3  -2    6.37    0.40
   3  -3  -2    7.62    0.87
  -3   3  -2    6.45    0.56
   3  -3   2    5.56    0.57
   3  -3   2    5.06    0.45
  -3  -3  -2    6.85    0.94
  -3   3   2    6.00    0.68
   3   3  -2    6.59    0.67
  -3   3   2    6.42    0.68
   3  -3   2    6.64    0.64
   3   3  -2    7.30    0.92
  -3  -3  -2    5.78    0.90
  -3   3   2    5.68    0.78
  -3  -3  -2    5.49    0.67
  -3   3   2    4.18    0.76
   3  -3   2    4.91    0.93
  -3   3   2    6.71    0.55
   3  -3   2    4.24    0.69
   3   3  -2    6.85    0.63
  -3   3   2    4.67    0.70
   3   3  -2    7.32    0.81
   3  -3   2    4.85    0.48
   3  -3   2    5.99    0.41
  -3  -3  -2    5.69    0.66
   3   3  -2    7.75    0.73
  -3  -5   2   94.95    3.68
   3   5   2   93.72    3.33
  -3   5  -2   98.14    3.44
  -3   5  -2   95.74    3.78
   3  -5  -2  100.25    3.90
  -3  -5   2   90.99    4.23
   3  -5  -2   92.36    3.62
   3  -5  -2   83.17    4.28
  -3   5  -2   93.05    4.04
   3   5   2   92.23    3.48
   3  -5  -2   98.56    3.26
   3   5   2   87.63    3.65
  -3   5  -2   98.66    3.54
   3  -5  -2   90.95    3.80
  -3  -5   2   94.90    4.03
  -3  -5   2   92.84    3.20
  -3   5  -2   98.06    3.21
   3  -5   2   97.46    3.13
  -3  -5  -2   87.13    3.57
  -3  -5  -2   93.20    4.21
  -3  -5  -2   92.96    3.65
   3   5  -2   85.81    3.81
   3   5  -2   87.65    3.66
  -3   5   2   97.52    3.60
  -3   5   2   95.07    3.49
   3   5  -2   97.17    3.13
  -3  -5  -2   89.37    4.02
   3   5  -2   98.38    3.54
   3  -5   2   94.40    4.46
  -3   5   2   93.85    3.65
  -3   5   2   88.79    3.75
   3   5  -2   93.76    3.58
   3  -5   2   92.99    3.91
  -3   5   2  101.59    3.15
   3   5  -2   91.72    3.99
   3  -5   2   96.28    3.53
  -3   5   2   91.60    3.97
  -3  -7   2   90.59    4.53
  -3   7  -2   88.76    3.44
   3   7   2   86.31    3.38
   3   7   2   86.38    3.76
   3   7   2   82.29    4.15
   3  -7  -2   84.38    3.65
  -3  -7   2   86.77    3.74
  -3   7  -2   88.57    3.81
   3   7   2   86.10    3.31
  -3  -7   2   85.32    4.21
  -3   7  -2   81.47    4.16
   3  -7  -2   88.75    3.18
   3  -7  -2   84.09    3.91
   3  -7  -2   90.29    4.74
   3  -7  -2   80.08    3.93
  -3   7  -2   87.73    3.51
   3   7  -2   85.22    3.34
  -3  -7  -2   77.95    3.51
   3   7  -2   85.30    3.36
  -3  -7  -2   86.43    3.74
   3   7  -2   88.82    3.71
  -3   7   2   88.28    3.69
  -3   7   2   86.57    3.80
  -3   7   2   86.95    3.60
   3   7  -2   83.41    4.16
  -3   7   2   88.08    4.21
  -3   7   2   89.96    3.40
   3  -7   2   90.41    4.69
   3  -7   2   84.44    3.58
  -3  -7  -2   88.88    4.26
  -3  -7  -2   85.19    4.50
   3  -7   2   89.49    4.10
   3   7  -2   86.59    3.58
  -3  -9   2    3.63    1.35
   3   9   2    4.53    1.03
  -3   9  -2    3.23    1.06
   3  -9  -2    2.07    1.05
   3  -9  -2    1.96    0.97
  -3   9  -2    2.28    1.19
  -3   9  -2    3.70    0.87
   3   9   2    3.53    1.38
   3  -9  -2    2.69    1.52
   3   9   2    2.45    1.18
  -3   9  -2    3.49    0.95
  -3  -9   2    4.02    1.12
  -3  -9   2    2.88    1.19
  -3  -9   2    3.15    1.51
   3  -9  -2    3.58    1.20
   3  -9   2    2.93    1.61
  -3  -9  -2    3.48    0.89
   3   9  -2    2.60    1.33
   3  -9   2    2.11    1.16
  -3   9   2    4.60    1.19
   3  -9   2    3.27    1.03
  -3  -9  -2    5.34    1.58
  -3  -9  -2    4.62    1.24
  -3   9   2    3.06    1.19
  -3  -9  -2    2.76    1.62
   3   9  -2    2.56    1.01
  -3   9   2    4.47    1.48
   3   9  -2    3.29    1.00
   3  11   2    3.13    1.15
   3  11   2    2.77    1.40
  -3  11  -2    4.01    1.68
  -3 -11   2    2.27    1.56
   3  11   2    1.97    1.49
   3 -11  -2    3.86    1.35
  -3 -11   2    2.98    1.82
  -3 -11   2    4.41    1.44
  -3  11  -2    3.20    1.17
   3 -11  -2    3.23    1.29
   3 -11  -2    2.86    1.93
   3 -11   2    1.82    1.20
  -3 -11  -2    0.12    1.67
   3  11  -2    3.03    1.20
  -3 -11  -2    1.94    1.41
   3  11  -2    3.51    1.54
   3 -11   2    3.01    1.41
  -3  11   2    1.51    1.13
  -3  11   2    1.97    1.33
  -3 -11  -2    3.13    1.23
  -3  11   2    3.80    1.62
   3 -11   2    4.15    1.91
  -4   0  -2  130.64    4.42
  -4   0   2  134.57    4.64
  -4   0  -2  138.35    4.49
   4   0   2  127.50    4.42
   4   0   2  126.79    4.35
  -4   0   2  127.60    4.39
  -4   0   2  135.34    4.21
  -4   0   2  122.14    4.45
   4   0  -2  132.63    4.43
   4   0  -2  138.49    4.50
  -4   0  -2  131.62    4.47
  -4   0  -2  133.81    4.38
  -4   0  -2  133.76    4.37
   4   0   2  125.57    4.39
   4   0  -2  133.86    4.40
   4   0  -2  131.25    4.38
   4   0   2  122.48    4.43
  -4   0   2  133.50    4.44
  -4   0  -2  129.90    4.37
   4   0  -2  126.91    4.63
   4   0  -2  132.16    4.38
  -4   0   2  130.74    4.40
   4   0   2  134.12    4.35
   4   0   2  127.47    4.17
  -4   0   2  123.91    4.49
   4   0  -2  142.13    4.46
   4   0   2  129.55    4.44
   4   0   2  137.17    4.53
  -4   0   2  131.27    4.36
   4   0  -2  136.95    4.21
   4   0   2  124.63    4.34
   4   0  -2  132.35    4.47
  -4   0   2  126.76    4.39
  -4   0   2  115.72    4.44
   4   2   2  151.80    5.21
  -4  -2   2  155.64    5.11
   4   2   2  159.46    5.17
  -4   2  -2  153.13    5.32
  -4   2  -2  151.11    5.26
  -4  -2   2  150.20    5.25
   4  -2  -2  159.74    5.11
   4  -2  -2  148.76    5.41
  -4  -2   2  150.92    5.40
  -4  -2   2  159.44    5.23
  -4   2  -2  155.91    5.14
   4  -2  -2  149.32    5.20
   4   2   2  148.69    5.39
  -4   2  -2  155.33    5.21
   4  -2  -2  157.37    5.36
  -4   2  -2  154.09    5.45
  -4  -2   2  153.52    5.32
  -4  -2   2  158.38    5.51
   4   2   2  154.11    5.18
   4  -2  -2  154.52    5.58
  -4  -2  -2  148.32    5.05
  -4   2   2  149.53    5.10
   4  -2   2  154.90    5.13
   4  -2   2  156.95    5.00
  -4   2   2  152.01    5.22
  -4   2   2  157.28    5.34
  -4   2   2  160.05    5.11
  -4  -2  -2  160.28    5.15
  -4  -2  -2  145.72    5.41
  -4  -2  -2  157.98    5.00
   4   2  -2  145.71    5.35
   4   2  -2  157.74    5.10
  -4  -2  -2  148.57    5.16
   4  -2   2  149.24    5.18
   4  -2   2  161.46    5.36
  -4   2   2  156.37    5.36
  -4  -2  -2  156.23    5.25
   4   2  -2  153.15    5.21
  -4  -2  -2  150.43    5.25
   4   2  -2  144.12    5.45
  -4  -2  -2  153.77    5.17
   4  -2   2  154.37    4.99
  -4   2   2  147.74    5.23
   4   2  -2  155.18    5.32
   4  -2   2  159.51    5.19
   4   2  -2  155.84    5.30
   4  -2   2  150.01    5.11
   4   2  -2  158.41    5.03
  -4   2   2  160.34    5.45
  -4  -2  -2  153.60    5.21
   4  -4  -2   63.51    2.61
  -4  -4   2   68.99    3.13
   4  -4  -2   68.33    2.69
   4   4   2   64.48    2.63
   4  -4  -2   66.96    2.18
  -4  -4   2   62.87    2.92
  -4  -4   2   61.94    2.65
   4  -4  -2   66.20    2.88
  -4   4  -2   62.81    2.74
  -4   4  -2   68.67    2.59
  -4   4  -2   64.94    2.98
   4   4   2   65.18    2.53
   4   4   2   63.73    2.30
  -4  -4   2   59.28    2.88
  -4   4  -2   67.48    2.37
   4  -4  -2   60.70    3.20
  -4   4  -2   67.25    2.36
  -4  -4   2   64.42    2.44
   4   4   2   63.05    2.65
  -4  -4  -2   61.21    2.98
   4  -4   2   69.48    2.83
  -4  -4  -2   62.50    2.63
  -4   4   2   66.43    2.23
   4   4  -2   66.32    2.26
   4   4  -2   64.11    2.45
  -4   4   2   65.57    2.92
   4  -4   2   65.61    2.26
   4  -4   2   64.89    2.28
  -4   4   2   62.29    2.53
  -4  -4  -2   65.51    2.51
   4  -4   2   68.05    2.48
  -4  -4  -2   61.31    2.63
   4  -4   2   65.02    2.26
  -4   4   2   63.27    2.75
   4   4  -2   70.67    2.73
  -4  -4  -2   66.57    3.05
  -4   4   2   60.37    2.61
   4   4  -2   61.90    2.58
   4   4  -2   66.19    2.61
   4   4  -2   61.59    2.81
   4  -4   2   63.24    3.31
   4   6   2   22.62    1.61
  -4  -6   2   19.18    1.92
  -4  -6   2   20.27    0.95
  -4   6  -2   21.24    1.64
  -4   6  -2   18.50    1.89
   4  -6  -2   19.78    1.50
   4   6   2   20.93    1.17
  -4  -6   2   19.79    1.64
  -4  -6   2   18.83    1.99
   4  -6  -2   19.91    0.96
   4  -6  -2   22.00    1.70
  -4   6  -2   21.67    1.29
  -4   6  -2   21.19    1.39
   4   6   2   20.47    1.29
   4  -6  -2   20.91    1.67
   4   6   2   19.66    1.89
   4  -6  -2   18.89    2.19
  -4   6   2   19.11    1.67
  -4   6   2   20.35    0.99
   4   6  -2   22.83    1.61
  -4  -6  -2   15.97    1.79
   4  -6   2   24.33    1.81
   4  -6   2   20.68    2.27
  -4  -6  -2   22.98    2.18
   4   6  -2   19.27    1.83
  -4  -6  -2   18.75    1.48
  -4   6   2   18.93    1.43
  -4  -6  -2   21.30    1.49
   4   6  -2   21.93    0.92
   4   6  -2   19.75    1.33
   4  -6   2   22.04    1.40
  -4   6   2   19.78    1.87
  -4   6   2   21.31    1.31
   4   6  -2   21.27    1.48
   4   8   2    7.38    1.58
   4   8   2    5.37    1.22
   4  -8  -2    6.41    1.25
  -4  -8   2    6.47    1.64
  -4   8  -2    7.51    1.07
   4  -8  -2    6.39    1.65
  -4   8  -2    6.58    1.43
  -4   8  -2    8.07    1.05
  -4  -8   2    7.96    1.29
   4   8   2    7.11    0.90
  -4   8  -2    7.16    1.26
  -4  -8   2    6.83    1.23
  -4  -8   2    8.54    1.73
   4  -8  -2    7.38    1.26
   4  -8  -2    7.41    1.38
   4   8  -2    7.56    1.19
  -4   8   2    7.25    0.90
   4  -8   2    5.79    1.35
  -4   8   2   11.20    1.48
  -4   8   2    7.03    1.47
  -4  -8  -2    6.69    1.63
   4   8  -2    6.93    0.90
   4  -8   2    6.20    1.09
  -4  -8  -2    9.10    1.39
  -4  -8  -2    5.16    0.97
   4  -8   2    7.82    1.90
   4   8  -2   10.71    1.36
  -4   8   2    9.62    1.39
  -4  -8  -2    7.51    1.64
   4   8  -2    4.72    1.27
  -4 -10   2    2.69    1.11
  -4  10  -2    0.37    0.83
   4 -10  -2    1.04    1.37
   4 -10  -2    0.64    1.04
  -4 -10   2   -0.25    1.21
  -4 -10   2    1.01    1.38
   4  10   2   -0.28    0.99
   4 -10  -2   -0.35    1.40
  -4  10  -2    0.28    0.94
   4  10   2    0.58    1.24
  -4  10  -2   -0.12    1.15
   4 -10  -2    0.08    0.93
  -4 -10   2    1.32    1.19
  -4  10   2    0.36    1.16
  -4  10   2    0.06    1.20
  -4 -10  -2    0.73    1.08
   4  10  -2    0.15    0.97
   4  10  -2   -0.28    0.80
   4 -10   2    0.87    0.94
   4  10  -2    0.51    1.13
   4 -10   2    0.59    1.58
  -4  10   2    0.29    0.96
   4 -10   2    1.40    1.15
  -4 -10  -2    0.51    1.52
  -4 -10  -2    0.50    1.30
   5   1   2  687.94   20.37
  -5   1  -2  657.92   20.41
  -5   1  -2  635.74   20.58
  -5  -1   2  655.31   20.31
  -5   1  -2  638.26   20.38
   5   1   2  651.23   20.26
   5  -1  -2  673.24   20.49
  -5  -1   2  635.17   20.40
  -5  -1   2  611.33   20.44
  -5  -1   2  621.45   20.17
   5   1   2  658.41   20.48
   5   1   2  617.62   20.24
   5   1   2  678.60   20.30
  -5   1  -2  632.94   20.42
  -5   1  -2  636.06   20.32
  -5   1  -2  640.65   20.43
   5   1   2  618.69   20.25
   5  -1  -2  625.23   20.36
  -5   1  -2  646.84   20.36
  -5  -1   2  620.39   20.47
   5   1   2  636.88   20.22
   5  -1  -2  631.85   20.45
   5  -1  -2  615.15   20.35
  -5  -1   2  613.85   20.41
   5  -1  -2  661.89   20.18
   5  -1  -2  631.76   20.57
   5   1  -2  624.55   20.31
  -5   1   2  629.18   20.54
  -5   1   2  633.03   20.61
   5   1  -2  661.94   20.49
   5  -1   2  610.10   20.39
  -5   1   2  640.34   20.45
  -5  -1  -2  653.84   20.20
  -5  -1  -2  627.04   20.45
   5   1  -2  641.08   20.42
  -5   1   2  627.11   20.34
  -5   1   2  628.77   20.38
  -5   1   2  644.54   20.39
  -5   1   2  632.22   20.36
   5   1  -2  625.02   20.37
  -5  -1  -2  626.48   20.33
  -5   1   2  650.48   20.48
   5   1  -2  639.81   20.64
   5   1  -2  654.97   20.28
   5   1  -2  621.53   20.50
  -5  -1  -2  648.37   20.23
   5  -1   2  639.61   20.37
  -5  -1  -2  583.53   20.38
  -5  -1  -2  652.85   20.34
  -5  -1  -2  592.12   20.27
  -5  -1  -2  651.28   20.21
   5   1  -2  632.81   20.30
   5  -3  -2   29.13    1.42
   5  -3  -2   30.63    1.33
   5  -3  -2   27.80    1.62
  -5   3  -2   27.79    1.22
   5  -3  -2   28.52    1.88
   5   3   2   27.53    1.42
  -5   3  -2   26.64    1.72
   5   3   2   30.14    1.41
  -5   3  -2   25.92    1.52
  -5  -3   2   29.00    1.82
   5   3   2   27.51    1.38
  -5  -3   2   26.94    1.37
   5  -3  -2   30.11    1.17
  -5  -3   2   27.96    1.68
  -5   3  -2   28.71    1.43
  -5  -3   2   29.56    1.49
  -5  -3   2   29.43    1.69
   5   3   2   28.59    1.12
  -5  -3  -2   29.12    1.31
  -5  -3  -2   25.33    1.46
   5   3  -2   28.08    1.21
   5   3  -2   30.21    1.53
   5   3  -2   27.35    1.43
  -5   3   2   28.75    1.69
  -5   3   2   27.00    1.46
  -5   3   2   28.88    1.60
   5   3  -2   29.54    1.54
  -5  -3  -2   27.01    1.72
   5  -3   2   27.61    1.21
   5  -3   2   28.83    1.52
   5   3  -2   28.89    1.19
  -5  -3  -2   28.60    1.73
  -5   3   2   28.21    1.39
  -5  -3  -2   27.20    1.40
   5  -3   2   27.77    1.19
  -5   3   2   30.18    1.18
   5  -3   2   29.53    1.21
   5  -3   2   25.89    1.16
  -5   3   2   29.11    1.30
   5  -3   2   28.51    1.90
  -5  -3  -2   26.99    1.39
   5   3  -2   26.41    1.56
  -5  -3  -2   26.04    1.46
  -5   5  -2   72.60    2.85
   5   5   2   69.83    2.74
  -5  -5   2   65.76    2.54
   5  -5  -2   67.11    2.84
   5   5   2   71.78    2.94
  -5   5  -2   70.77    2.54
  -5  -5   2   62.76    2.88
   5  -5  -2   60.32    3.51
  -5  -5   2   69.22    3.49
  -5   5  -2   63.31    3.23
   5   5   2   68.04    2.50
  -5  -5   2   65.39    3.26
   5  -5  -2   68.08    2.93
  -5  -5   2   69.27    3.37
  -5   5  -2   66.51    3.00
   5  -5  -2   70.66    3.17
   5  -5  -2   71.20    2.28
   5   5   2   65.39    2.89
  -5   5  -2   67.97    2.53
  -5  -5  -2   70.88    2.93
  -5   5   2   66.06    3.23
  -5   5   2   66.22    2.84
   5  -5   2   69.06    2.43
  -5  -5  -2   65.98    3.29
  -5   5   2   68.03    2.71
  -5  -5  -2   67.73    2.76
   5  -5   2   74.57    3.12
   5   5  -2   65.83    3.11
   5   5  -2   66.76    2.82
  -5   5   2   69.76    2.55
  -5  -5  -2   70.18    3.37
   5   5  -2   65.62    2.81
  -5   5   2   69.69    3.05
  -5  -5  -2   68.26    2.89
   5  -5   2   70.57    2.72
   5  -5   2   64.78    3.63
   5   5  -2   66.67    2.91
   5   5  -2   69.38    2.43
  -5  -7   2   19.59    2.22
   5   7   2   19.41    2.07
  -5  -7   2   19.26    1.74
   5  -7  -2   22.85    1.91
   5   7   2   16.86    1.56
   5  -7  -2   19.59    1.62
  -5   7  -2   20.84    1.81
   5  -7  -2   19.53    2.41
   5  -7  -2   19.73    1.75
   5   7   2   20.51    1.40
  -5   7  -2   18.50    2.02
  -5  -7   2   20.44    2.22
  -5   7  -2   18.25    1.50
  -5   7  -2   19.90    1.34
   5   7   2   18.42    1.21
  -5  -7  -2   15.96    1.93
   5   7  -2   22.05    1.66
  -5  -7  -2   18.77    1.59
   5   7  -2   20.26    1.07
  -5  -7  -2   22.70    1.66
   5   7  -2   23.39    1.60
   5  -7   2   20.74    1.93
   5  -7   2   19.56    1.47
  -5  -7  -2   21.95    1.64
  -5   7   2   19.25    2.06
  -5   7   2   20.22    1.78
   5  -7   2   23.92    2.76
  -5  -7  -2   20.20    2.30
  -5   7   2   19.05    1.34
  -5   7   2   18.30    1.65
   5   7  -2   21.93    2.10
   5  -9  -2   49.82    4.02
   5   9   2   45.12    3.32
   5   9   2   48.09    2.83
  -5  -9   2   51.61    2.96
  -5   9  -2   49.04    2.63
   5   9   2   45.47    3.07
   5  -9  -2   50.47    2.85
  -5  -9   2   52.29    3.76
  -5   9  -2   46.96    2.95
  -5  -9   2   49.81    3.55
  -5   9  -2   45.78    3.38
  -5   9  -2   47.26    2.40
  -5  -9   2   49.62    2.97
   5  -9  -2   50.74    3.07
   5  -9  -2   47.52    3.12
  -5  -9  -2   46.88    3.69
   5   9  -2   47.90    3.42
  -5   9   2   49.48    3.47
  -5  -9  -2   45.67    2.68
   5  -9   2   50.43    4.11
   5  -9   2   52.96    3.27
  -5  -9  -2   46.52    3.55
  -5  -9  -2   50.44    2.97
  -5   9   2   52.20    3.00
   5   9  -2   49.50    2.77
  -5   9   2   54.48    2.92
   5   9  -2   54.27    2.85
   5  -9   2   47.78    2.71
  -5  11  -2    9.19    1.61
  -5 -11   2    9.71    1.70
  -5 -11   2   11.77    2.42
   5  11   2    9.18    2.04
   5 -11  -2   12.39    2.76
   5  11   2    8.39    1.70
  -5 -11   2    9.29    2.09
   5 -11  -2   10.93    1.71
  -5 -11   2   10.73    1.99
  -5  11  -2    7.40    1.95
  -5  11   2   11.68    2.23
  -5 -11  -2   15.08    2.42
  -5 -11  -2    9.48    2.04
   5  11  -2   11.18    1.64
  -5  11   2    8.35    1.63
  -5  11   2   10.50    1.68
   5 -11   2   10.41    1.88
   5  11  -2    6.25    1.73
   5 -11   2    9.19    2.49
   5 -11   2    9.54    1.59
  -5 -11  -2   10.36    1.75
  -5 -11  -2    9.10    2.48
   6   0  -2   58.82    2.29
   6   0  -2   59.67    2.15
  -6   0  -2   55.79    2.28
  -6   0   2   55.10    2.46
   6   0   2   53.24    1.85
   6   0   2   56.18    1.85
   6   0  -2   53.33    2.42
   6   0  -2   58.43    2.29
  -6   0  -2   54.76    2.23
  -6   0   2   53.57    2.17
   6   0  -2   57.67    2.27
   6   0   2   54.03    2.01
  -6   0   2   51.37    2.24
   6   0   2   55.36    2.13
  -6   0   2   56.48    2.16
  -6   0   2   54.52    2.16
  -6   0  -2   52.07    2.08
   6   0   2   53.17    2.10
   6   0   2   55.91    2.21
  -6   0   2   50.88    2.22
  -6   0  -2   54.37    2.04
  -6   0   2   50.29    1.98
  -6   0  -2   56.59    2.17
   6   0  -2   57.84    2.01
   6   0  -2   59.64    2.23
   6   0   2   59.98    2.19
  -6   2  -2    8.11    1.03
   6  -2  -2    7.23    0.74
   6  -2  -2    6.48    0.65
  -6  -2   2    5.38    0.74
  -6   2  -2    6.76    0.76
   6   2   2    7.25    0.83
   6   2   2    7.10    0.76
  -6  -2   2    5.94    0.71
   6   2   2    5.54    0.63
  -6  -2   2    4.79    0.89
  -6   2  -2    7.02    0.78
   6  -2  -2    7.66    0.98
  -6  -2   2    4.39    0.74
  -6  -2   2    6.48    0.77
   6  -2  -2    8.82    1.12
   6   2   2    5.45    0.62
  -6   2  -2    7.54    0.68
  -6  -2   2    5.92    0.60
  -6  -2   2    6.66    0.64
  -6   2  -2    6.76    0.65
  -6   2  -2    8.13    0.83
  -6  -2  -2    7.04    0.66
   6   2  -2    8.34    0.82
  -6   2   2    5.64    0.71
  -6   2   2    4.84    0.55
  -6  -2  -2    7.21    0.66
  -6  -2  -2    6.31    0.53
   6   2  -2    6.35    0.79
   6  -2   2    5.60    0.38
  -6   2   2    6.70    0.84
   6   2  -2    6.40    0.57
   6   2  -2    9.57    1.07
  -6   2   2    5.29    0.67
   6  -2   2    6.87    0.61
   6   2  -2    8.43    0.98
  -6   2   2    4.93    0.64
  -6  -2  -2    6.89    0.74
   6   2  -2    7.04    0.59
  -6  -2  -2    6.39    0.81
   6  -2   2    5.75    0.88
  -6  -2  -2    6.38    0.73
  -6   2   2    5.94    0.92
  -6   2   2    5.28    0.45
   6  -2   2    6.19    0.40
  -6   2   2    4.97    0.82
  -6  -2  -2    6.94    0.77
   6  -2   2    7.30    0.79
   6   4   2   18.60    1.24
   6  -4  -2   19.15    1.14
  -6  -4   2   16.54    1.61
  -6   4  -2   15.60    1.33
   6  -4  -2   18.52    1.20
  -6   4  -2   16.83    1.22
   6  -4  -2   18.32    1.43
  -6   4  -2   18.06    1.60
   6   4   2   17.06    1.16
  -6  -4   2   16.98    1.26
  -6   4  -2   19.15    0.77
   6   4   2   16.31    1.16
  -6   4  -2   17.08    0.91
  -6  -4   2   17.87    1.11
  -6  -4   2   20.02    1.58
  -6  -4   2   16.56    1.52
   6  -4  -2   15.42    1.67
   6   4   2   16.69    0.87
  -6  -4  -2   16.64    1.14
  -6  -4  -2   19.43    1.19
  -6   4   2   17.64    1.06
   6  -4   2   18.01    1.28
  -6  -4  -2   17.07    1.29
   6   4  -2   17.11    0.94
  -6  -4  -2   19.00    1.61
   6  -4   2   17.88    0.91
  -6   4   2   17.17    1.24
  -6   4   2   17.46    1.17
   6   4  -2   17.92    1.43
  -6  -4  -2   19.11    1.63
   6  -4   2   19.31    0.85
  -6   4   2   16.27    1.37
  -6  -4  -2   15.23    1.20
   6   4  -2   17.56    1.20
   6  -4   2   15.97    0.97
   6   4  -2   15.92    1.25
   6   4  -2   17.39    1.28
  -6  -4  -2   15.85    1.31
   6  -4   2   18.36    1.89
  -6   4   2   17.08    1.53
  -6  -6   2   19.46    1.97
   6   6   2   23.42    1.42
  -6  -6   2   18.32    1.99
  -6   6  -2   22.19    1.73
  -6   6  -2   23.23    1.24
   6  -6  -2   21.37    1.54
   6  -6  -2   17.60    2.26
   6   6   2   23.29    1.18
  -6  -6   2   22.33    1.19
   6  -6  -2   23.87    1.86
  -6   6  -2   22.41    1.54
  -6  -6   2   22.51    1.65
  -6   6  -2   20.78    1.97
   6   6   2   20.58    1.53
   6  -6  -2   23.83    1.64
  -6  -6  -2   21.90    2.08
  -6  -6  -2   22.04    1.53
  -6   6   2   23.03    1.14
  -6  -6  -2   23.88    2.16
  -6   6   2   20.11    1.35
   6   6  -2   22.05    1.04
   6  -6   2   21.39    1.37
  -6   6   2   21.10    1.73
   6  -6   2   22.24    1.75
   6   6  -2   20.73    1.60
   6  -6   2   20.96    2.37
  -6   6   2   23.02    1.59
  -6  -6  -2   20.25    1.61
   6   6  -2   21.22    1.48
   6   6  -2   22.84    1.87
  -6   6   2   21.11    1.98
  -6  -6  -2   19.32    1.67
   6  -8  -2   23.09    2.78
  -6   8  -2   20.43    1.42
  -6  -8   2   17.80    2.12
  -6  -8   2   20.01    1.82
  -6   8  -2   22.46    2.03
   6  -8  -2   22.10    1.92
   6   8   2   18.72    2.16
   6   8   2   24.24    2.12
  -6   8  -2   17.88    2.19
   6   8   2   19.03    1.45
  -6   8  -2   21.56    1.71
  -6  -8   2   19.92    2.41
   6  -8  -2   21.28    1.77
   6  -8  -2   20.46    2.04
  -6  -8   2   23.62    2.03
  -6   8   2   20.80    1.94
  -6  -8  -2   20.84    2.50
   6  -8   2   20.54    2.61
  -6  -8  -2   21.23    1.79
   6   8  -2   20.65    2.30
  -6  -8  -2   21.59    1.90
   6   8  -2   23.75    1.83
  -6   8   2   17.12    2.14
   6  -8   2   20.44    2.04
   6   8  -2   22.94    1.75
  -6   8   2   19.30    1.41
  -6   8   2   22.01    1.85
  -6  -8  -2   17.16    2.06
   6  -8   2   20.11    1.64
  -6 -10   2   31.56    3.15
  -6 -10   2   26.05    3.04
   6 -10  -2   28.94    2.22
   6 -10  -2   29.12    3.65
   6  10   2   32.38    3.05
  -6 -10   2   29.98    2.55
  -6 -10   2   32.71    2.52
  -6  10  -2   26.49    2.91
  -6  10  -2   31.51    2.54
   6  10   2   30.30    2.40
  -6 -10  -2   35.01    2.59
  -6  10   2   30.21    2.48
   6 -10   2   30.33    2.23
   6  10  -2   33.01    2.42
   6 -10   2   31.73    2.70
  -6 -10  -2   33.27    2.94
  -6 -10  -2   30.18    2.34
  -6  10   2   30.81    3.09
  -6  10   2   32.85    2.44
   6  10  -2   32.98    2.56
  -6 -10  -2   28.51    3.31
   6 -10   2   29.00    3.67
  -6 -10  -2   36.43    3.28
   6  10  -2   30.52    3.04
  -7   1  -2    4.28    0.72
   7   1   2    3.14    0.45
  -7   1  -2    3.77    0.66
  -7  -1   2    2.83    0.79
  -7  -1   2    2.92    0.66
  -7   1  -2    3.19    0.57
  -7   1  -2    3.43    0.59
   7   1   2    4.87    0.69
  -7  -1   2    2.90    0.55
   7   1   2    3.77    0.58
   7  -1  -2    4.64    0.34
   7  -1  -2    5.28    0.74
  -7  -1   2    2.84    0.63
   7  -1  -2    4.37    0.60
   7  -1  -2    4.48    0.59
  -7   1  -2    3.99    0.64
  -7   1  -2    4.16    0.61
  -7  -1   2    3.22    0.58
  -7   1  -2    2.99    0.80
   7  -1  -2    2.85    0.65
   7   1   2    3.37    0.49
   7   1   2    3.93    0.55
  -7  -1   2    3.25    0.47
  -7  -1   2    3.31    0.31
   7   1   2    3.21    0.39
   7  -1  -2    3.49    0.74
  -7  -1   2    3.03    0.61
  -7   1   2    3.13    0.60
  -7   1   2    4.12    0.44
  -7   1   2    2.21    0.72
   7   1  -2    3.67    0.66
  -7   1   2    2.46    0.69
  -7  -1  -2    4.33    0.39
  -7  -1  -2    3.59    0.43
  -7  -1  -2    3.62    0.63
  -7  -1  -2    4.07    0.60
   7  -1   2    2.95    0.66
   7   1  -2    4.16    0.58
   7   1  -2    3.65    0.72
   7   1  -2    5.87    1.01
  -7   1   2    2.84    0.58
  -7  -1  -2    3.57    0.63
  -7  -1  -2    3.62    0.36
  -7  -1  -2    3.66    0.65
  -7   1   2    3.97    0.70
   7   1  -2    4.58    0.61
  -7   1   2    4.56    0.64
  -7   1   2    2.84    0.57
   7   1  -2    4.66    0.53
  -7   3  -2   30.63    1.34
  -7  -3   2   27.40    1.59
  -7  -3   2   25.14    1.16
   7  -3  -2   26.26    1.86
  -7  -3   2   24.53    1.52
   7   3   2   27.85    1.48
  -7   3  -2   26.10    1.79
   7  -3  -2   29.57    1.20
   7   3   2   26.85    1.41
  -7  -3   2   23.99    1.79
  -7  -3   2   24.52    1.65
   7  -3  -2   30.04    1.43
  -7  -3   2   26.14    1.51
  -7   3  -2   27.97    1.62
   7  -3  -2   27.84    1.70
   7   3   2   24.78    1.39
  -7   3  -2   27.83    1.53
  -7   3   2   23.66    1.72
   7   3  -2   26.31    1.75
  -7  -3  -2   27.64    1.31
   7  -3   2   28.37    1.93
   7   3  -2   27.33    1.13
  -7   3   2   24.77    1.59
   7   3  -2   27.38    1.59
   7  -3   2   27.34    1.47
  -7   3   2   24.70    1.13
   7  -3   2   26.22    1.12
   7  -3   2   26.81    1.21
  -7  -3  -2   25.74    1.45
  -7  -3  -2   28.77    1.05
  -7   3   2   25.75    1.42
   7   3  -2   26.19    1.41
  -7   3   2   25.68    1.39
  -7  -3  -2   29.38    1.66
  -7   3   2   25.80    1.70
  -7  -3  -2   31.80    1.55
   7   3  -2   22.91    1.60
  -7   3   2   25.23    1.42
  -7  -3  -2   25.02    1.37
  -7  -3  -2   26.06    1.54
  -7  -3  -2   28.66    1.77
  -7   5  -2   12.77    0.66
  -7  -5   2   12.50    1.50
  -7   5  -2   12.61    0.72
   7  -5  -2   12.52    1.08
   7   5   2   12.56    1.26
  -7  -5   2   12.18    1.27
   7   5   2   13.16    1.25
   7  -5  -2   15.05    1.46
   7   5   2   12.26    1.09
   7  -5  -2   13.71    1.11
   7  -5  -2   12.07    1.70
  -7   5  -2   12.41    1.32
  -7   5  -2   12.04    1.49
  -7   5  -2   14.39    1.26
  -7  -5   2   14.15    1.57
   7   5   2   12.68    0.84
  -7  -5   2   12.23    1.00
  -7  -5  -2   12.61    1.25
   7  -5   2   13.55    1.28
  -7  -5  -2   12.88    1.66
   7  -5   2   11.64    0.74
   7  -5   2   13.89    1.88
  -7   5   2   13.13    1.37
  -7  -5  -2   12.48    1.08
   7  -5   2   11.22    0.96
   7   5  -2   13.49    0.84
  -7  -5  -2   14.46    1.22
  -7  -5  -2   12.36    1.53
  -7   5   2   12.34    1.07
  -7  -5  -2   14.50    1.35
   7   5  -2   14.60    1.28
  -7   5   2   11.73    0.93
   7   5  -2   13.55    1.39
  -7   5   2   10.89    1.12
  -7   5   2   11.12    1.40
   7   5  -2   11.98    1.12
  -7  -5  -2   13.13    1.27
   7   7   2    1.12    0.62
  -7  -7   2   -0.09    0.99
  -7   7  -2    0.82    0.99
   7  -7  -2    0.86    0.86
  -7   7  -2    1.42    0.73
   7  -7  -2    0.89    0.70
  -7  -7   2    0.57    0.81
  -7  -7   2    0.53    0.92
  -7   7  -2    0.84    0.86
  -7  -7   2    1.36    1.13
   7  -7  -2    0.99    1.23
  -7   7  -2    0.82    0.54
   7   7   2    0.83    0.81
   7   7   2    0.85    0.49
   7  -7  -2    1.40    0.76
  -7   7   2    0.49    0.86
   7   7  -2    0.36    0.87
   7   7  -2    0.75    0.75
  -7  -7  -2    0.20    0.80
   7  -7   2    0.73    1.27
   7  -7   2    1.27    0.83
   7  -7   2    1.25    0.66
  -7  -7  -2    1.02    0.79
   7   7  -2    1.14    1.03
  -7  -7  -2    1.05    1.09
  -7  -7  -2   -0.04    1.07
   7   7  -2    0.29    0.74
  -7   7   2    0.80    0.57
  -7   7   2    0.66    0.85
  -7   7   2    1.03    1.02
   7   7  -2    1.09    0.38
  -7   9  -2    2.50    0.91
  -7   9  -2    1.37    1.25
  -7  -9   2    1.54    1.22
   7  -9  -2    2.76    1.03
   7  -9  -2    1.85    1.07
   7  -9  -2    2.06    0.99
  -7  -9   2    1.81    1.14
  -7  -9   2    3.34    1.57
   7   9   2    2.32    1.27
  -7   9  -2    1.69    1.06
   7   9   2    1.46    1.06
   7  -9  -2    1.74    1.63
  -7  -9   2    0.00    1.09
   7  -9   2    2.99    1.16
  -7   9   2    3.27    1.20
  -7  -9  -2    1.68    1.42
  -7   9   2    2.09    1.10
  -7  -9  -2    3.13    1.59
  -7  -9  -2    1.41    1.43
   7   9  -2    2.79    0.94
  -7   9   2    3.22    1.40
   7   9  -2    4.46    1.53
  -7  -9  -2    3.68    1.22
   7   9  -2    1.46    0.97
  -7  -9  -2    2.86    1.08
   7  -9   2    3.24    0.98
   7  -9   2    1.82    1.75
   7  11   2    6.59    1.83
  -7  11  -2    7.06    2.07
  -7 -11   2    3.30    1.58
  -7  11   2    5.69    1.46
   7  11  -2    3.18    1.65
  -7 -11  -2    1.74    1.61
  -7  11   2    5.11    1.49
  -7  11   2    4.74    1.79
   8   0  -2  291.57    9.79
   8   0   2  279.87    9.33
   8   0  -2  262.87    9.89
  -8   0  -2  295.20    9.49
  -8   0  -2  289.93    9.48
  -8   0   2  281.50    9.74
   8   0  -2  276.83    9.40
  -8   0   2  291.63    9.59
   8   0   2  278.13    9.67
  -8   0   2  296.60    9.68
  -8   0  -2  293.32    9.77
  -8   0   2  289.83    9.41
  -8   0   2  303.43    9.98
  -8   0  -2  296.63    9.77
  -8   0   2  272.67    9.50
  -8   0   2  294.20    9.53
   8   0  -2  301.26    9.73
   8   0   2  302.16    9.33
  -8   0  -2  287.24    9.61
   8   0   2  331.55    9.63
   8   0   2  284.85    9.73
   8   0  -2  294.11    9.58
  -8   0  -2  301.08    9.77
  -8   2  -2   81.08    3.24
  -8   2  -2   78.29    3.20
   8  -2  -2   82.29    3.27
   8   2   2   85.10    3.00
  -8  -2   2   83.38    3.46
   8  -2  -2   81.13    3.02
  -8   2  -2   81.03    3.11
   8  -2  -2   83.47    3.41
  -8  -2   2   77.98    3.22
   8   2   2   86.54    3.18
  -8  -2   2   89.20    2.99
  -8  -2   2   91.00    3.08
   8   2   2   75.38    3.05
   8  -2  -2   76.93    3.43
   8  -2  -2   84.00    2.99
  -8   2  -2   82.90    3.49
  -8  -2   2   79.98    3.21
  -8   2  -2   81.51    3.00
  -8  -2   2   78.23    3.12
   8  -2   2   86.18    3.49
  -8   2   2   80.02    3.25
  -8   2   2   85.12    3.07
   8  -2   2   88.58    3.17
  -8   2   2   87.42    3.43
  -8  -2  -2   81.40    3.21
  -8  -2  -2   79.03    3.01
   8   2  -2   77.98    3.24
   8  -2   2   83.71    2.73
   8  -2   2   80.94    3.40
  -8  -2  -2   78.04    2.88
  -8  -2  -2   77.40    2.71
  -8  -2  -2   78.21    2.92
   8   2  -2   84.47    3.45
  -8   2   2   79.97    3.16
   8   2  -2   81.91    2.82
  -8  -2  -2   75.48    3.16
  -8  -2  -2   82.24    3.02
   8   2  -2   79.47    3.08
   8   2  -2   76.15    3.30
  -8   2   2   83.49    3.49
   8  -2   2   83.01    2.72
  -8   2   2   81.98    2.70
   8  -4  -2   64.83    3.02
  -8  -4   2   60.88    2.60
   8   4   2   66.65    2.73
   8  -4  -2   61.24    2.55
   8   4   2   63.56    2.32
  -8  -4   2   63.46    2.25
  -8  -4   2   62.61    3.06
   8  -4  -2   64.86    3.31
  -8   4  -2   64.22    2.42
  -8   4  -2   62.54    2.83
  -8   4  -2   61.02    2.68
   8   4   2   61.78    2.58
  -8  -4   2   61.14    2.79
  -8   4  -2   60.11    3.10
   8   4   2   62.46    2.61
  -8  -4   2   58.73    2.96
   8  -4  -2   64.29    2.18
  -8  -4   2   61.31    2.73
   8   4  -2   58.51    2.75
   8   4  -2   59.53    2.22
   8   4  -2   61.19    2.87
   8  -4   2   58.00    3.01
   8  -4   2   63.70    3.40
  -8  -4  -2   61.11    3.00
  -8  -4  -2   63.63    2.11
  -8  -4  -2   65.60    2.91
  -8   4   2   62.99    2.58
   8  -4   2   61.07    2.64
  -8   4   2   58.53    2.81
  -8   4   2   61.87    2.54
  -8   4   2   62.56    2.57
   8   4  -2   62.01    2.64
  -8  -4  -2   62.66    2.62
   8  -4   2   60.33    2.32
   8  -4   2   60.30    2.23
  -8   4   2   61.77    2.34
  -8  -4  -2   62.13    2.62
  -8  -4  -2   58.66    2.73
   8   4  -2   61.04    2.70
  -8  -4  -2   58.39    2.49
  -8  -4  -2   52.60    2.54
  -8   4   2   62.26    3.05
  -8  -6   2   18.04    1.69
   8   6   2   19.34    1.12
  -8  -6   2   20.13    1.82
  -8  -6   2   19.60    1.91
   8   6   2   20.95    1.39
   8   6   2   18.49    1.53
  -8   6  -2   20.69    1.79
  -8   6  -2   19.27    2.01
   8  -6  -2   21.12    1.44
  -8   6  -2   19.11    1.54
  -8   6  -2   21.23    0.94
   8  -6  -2   19.69    1.83
   8   6   2   20.21    1.66
   8  -6  -2   18.89    2.31
  -8  -6   2   20.72    2.07
  -8  -6   2   18.11    1.26
   8  -6  -2   22.15    1.52
   8   6  -2   20.22    1.59
  -8  -6  -2   17.84    1.69
  -8   6   2   14.10    1.73
   8   6  -2   21.44    1.10
  -8  -6  -2   15.41    1.99
   8   6  -2   19.33    1.87
   8  -6   2   17.76    1.27
   8  -6   2   20.76    1.62
  -8   6   2   19.74    1.37
  -8  -6  -2   20.98    1.81
   8   6  -2   19.11    1.58
  -8  -6  -2   19.56    1.39
  -8  -6  -2   22.26    2.14
  -8   6   2   17.20    1.53
  -8   6   2   19.00    1.18
  -8  -6  -2   16.77    1.53
  -8  -6  -2   17.20    1.57
   8  -6   2   20.66    2.36
  -8   6   2   20.68    1.77
   8  -6   2   19.95    1.92
  -8  -8   2    1.36    1.09
  -8   8  -2    1.70    0.83
  -8  -8   2    0.97    1.19
  -8   8  -2    0.83    1.13
   8   8   2    0.10    1.03
  -8  -8   2    0.94    1.15
   8  -8  -2    2.60    0.85
   8   8   2    1.96    1.06
   8   8   2    0.75    0.63
   8  -8  -2    1.40    0.99
  -8  -8   2    2.33    1.15
   8  -8  -2    0.65    1.25
  -8   8  -2    0.41    0.98
   8  -8  -2    1.27    0.86
  -8  -8  -2    0.79    0.96
  -8  -8  -2    0.26    1.31
   8  -8   2    1.57    0.97
   8   8  -2    0.88    0.75
  -8  -8  -2    1.62    1.24
   8  -8   2    1.00    0.74
  -8  -8  -2    0.78    0.96
  -8   8   2    1.06    0.95
   8  -8   2    0.31    1.36
  -8   8   2    0.53    0.95
   8   8  -2    2.20    1.13
   8  -8   2    0.53    0.85
  -8   8   2    0.87    1.21
   8   8  -2    1.00    0.93
  -8  -8  -2   -0.08    1.25
  -8  10  -2   66.61    4.36
  -8  10  -2   65.67    3.79
   8  10   2   61.70    3.64
  -8 -10   2   67.40    4.39
   8  10   2   65.62    4.32
   8 -10  -2   65.51    3.49
  -8 -10   2   64.97    3.69
  -8 -10   2   66.18    4.41
  -8 -10   2   66.65    3.69
   8 -10  -2   63.37    5.00
  -8 -10  -2   72.16    3.68
   8 -10   2   55.12    4.18
  -8 -10  -2   59.89    4.47
  -8 -10  -2   70.24    4.50
  -8  10   2   62.88    3.30
  -8 -10  -2   68.64    3.91
   8  10  -2   65.82    4.33
  -8  10   2   65.71    3.70
   8 -10   2   70.33    5.13
  -8 -10  -2   66.50    3.65
  -8  10   2   63.34    4.31
  -9  -1   2   45.93    2.04
   9  -1  -2   44.27    2.14
  -9   1  -2   47.78    2.43
  -9   1  -2   41.26    2.12
  -9  -1   2   45.22    2.19
  -9   1  -2   44.79    1.96
  -9  -1   2   46.10    2.39
  -9  -1   2   45.67    1.55
  -9  -1   2   48.22    1.72
   9   1   2   48.35    1.91
   9   1   2   47.61    2.09
   9  -1  -2   47.70    2.02
   9  -1  -2   50.72    2.44
   9  -1  -2   47.08    1.95
   9  -1  -2   46.86    1.52
  -9  -1   2   44.47    1.54
   9  -1  -2   46.82    1.52
   9   1   2   44.32    1.70
  -9  -1   2   43.75    1.99
   9   1   2   51.48    2.08
  -9   1  -2   48.07    1.88
  -9  -1   2   44.51    2.01
   9   1   2   48.09    1.79
   9  -1  -2   49.34    2.12
  -9   1  -2   44.38    2.10
  -9  -1   2   42.85    1.94
  -9  -1  -2   41.41    2.02
   9  -1   2   48.15    1.60
  -9  -1  -2   45.81    1.63
   9   1  -2   44.10    2.14
   9   1  -2   48.44    2.21
  -9  -1  -2   48.65    1.90
  -9  -1  -2   45.51    1.63
  -9   1   2   44.32    1.78
  -9   1   2   48.90    2.37
  -9   1   2   42.40    1.93
  -9   1   2   47.35    2.39
  -9  -1  -2   43.25    1.71
  -9   1   2   43.08    2.12
  -9  -1  -2   45.62    2.06
   9  -1   2   45.41    1.61
  -9  -1  -2   46.20    2.16
  -9   1   2   42.89    2.02
   9  -1   2   48.59    2.25
  -9   1   2   45.68    2.15
   9   1  -2   43.90    2.36
   9   1  -2   47.18    1.99
   9   3   2   82.09    3.07
  -9  -3   2   81.57    3.32
  -9  -3   2   77.77    3.39
   9   3   2   82.78    3.27
   9  -3  -2   83.10    3.66
   9  -3  -2   81.55    2.94
   9  -3  -2   82.59    3.12
  -9   3  -2   78.54    3.36
  -9   3  -2   84.66    3.15
  -9  -3   2   89.54    3.14
  -9   3  -2   80.40    3.68
   9  -3  -2   87.65    3.66
   9   3   2   83.73    3.15
  -9  -3   2   73.23    3.53
  -9   3  -2   82.76    3.32
  -9  -3   2   74.05    3.18
   9   3  -2   81.85    3.43
   9  -3   2   76.89    3.55
  -9   3   2   73.55    3.57
  -9   3   2   81.44    3.22
   9  -3   2   85.16    2.98
  -9  -3  -2   81.30    3.10
   9  -3   2   79.90    3.74
  -9  -3  -2   82.11    3.09
   9   3  -2   82.66    3.39
  -9  -3  -2   82.14    3.25
  -9  -3  -2   78.71    3.09
   9   3  -2   80.16    3.52
  -9  -3  -2   79.01    3.26
   9  -3   2   79.91    2.81
  -9   3   2   79.43    3.56
   9   3  -2   82.22    3.21
  -9   3   2   78.44    3.36
   9  -3   2   81.41    3.18
  -9   3   2   83.24    3.13
  -9  -3  -2   81.60    3.32
   9   3  -2   79.21    2.78
   9  -5  -2   74.35    3.03
  -9  -5   2   74.94    3.32
   9  -5  -2   79.66    2.88
   9   5   2   72.75    3.16
   9  -5  -2   75.19    3.58
  -9  -5   2   71.91    3.34
  -9   5  -2   75.31    2.78
   9   5   2   70.54    2.74
   9   5   2   74.64    3.06
  -9   5  -2   74.79    3.40
   9   5   2   71.82    3.21
  -9  -5   2   73.09    3.02
   9  -5  -2   74.65    3.94
  -9  -5   2   71.62    3.24
  -9   5  -2   73.73    3.21
  -9  -5   2   62.85    3.46
  -9   5  -2   70.39    3.67
   9   5  -2   71.22    3.11
  -9  -5  -2   67.62    3.10
  -9  -5  -2   73.68    2.43
  -9  -5  -2   74.70    3.10
   9  -5   2   69.16    3.61
   9  -5   2   76.61    3.18
   9   5  -2   77.61    3.22
  -9  -5  -2   74.35    3.30
  -9  -5  -2   74.58    3.03
  -9  -5  -2   72.97    3.44
   9  -5   2   71.71    3.93
  -9  -5  -2   74.98    3.10
   9  -5   2   74.17    2.84
  -9   5   2   71.27    3.60
  -9   5   2   73.18    3.39
  -9   5   2   73.31    3.01
  -9   5   2   73.50    2.97
  -9  -5  -2   70.22    3.59
   9   5  -2   75.15    3.43
   9   7   2   17.12    1.78
  -9  -7   2   12.63    1.73
  -9  -7   2   13.46    1.52
   9  -7  -2   12.87    2.08
  -9  -7   2   14.29    1.90
  -9   7  -2   17.64    1.87
  -9  -7   2   14.93    1.64
   9  -7  -2   15.42    1.46
  -9   7  -2   12.83    1.41
   9  -7  -2   12.88    1.30
   9  -7  -2   16.02    1.81
  -9   7  -2   13.90    1.91
   9   7   2   13.58    1.54
   9   7   2   12.58    1.23
  -9  -7  -2   16.21    1.70
   9   7  -2   17.30    1.63
  -9   7   2   13.46    1.61
  -9  -7  -2   12.67    1.86
  -9  -7  -2   13.84    1.58
   9  -7   2   13.58    1.25
  -9   7   2   16.33    1.47
   9   7  -2   20.53    2.25
   9  -7   2   16.19    2.40
   9  -7   2   14.57    1.84
   9  -7   2   17.07    1.64
  -9  -7  -2   17.14    1.83
   9   7  -2   13.67    0.94
   9   7  -2   16.66    1.66
  -9  -7  -2   12.40    1.91
  -9   7   2   13.66    1.90
   9   9   2   11.20    2.01
   9   9   2   10.11    1.66
  -9   9  -2    6.95    1.22
  -9  -9   2    6.01    1.42
   9  -9  -2    8.22    2.10
  -9  -9   2    7.62    1.48
   9  -9  -2    7.69    1.35
  -9  -9   2    7.11    1.64
  -9   9  -2    8.18    1.61
  -9   9  -2    8.73    1.87
  -9  -9   2    5.74    1.69
  -9  -9  -2    6.34    1.70
  -9   9   2    5.61    1.62
  -9  -9  -2    7.25    1.74
   9  -9   2    7.94    1.46
   9   9  -2    7.17    1.23
   9   9  -2    8.03    1.44
  -9   9   2   10.17    1.38
  -9  -9  -2    4.41    1.66
   9  -9   2    6.76    1.25
   9   9  -2    7.04    1.61
  -9  -9  -2    7.10    1.40
  -9   9   2    8.66    1.59
  -9  -9  -2    6.56    1.39
   9  -9   2    9.59    2.27
 -10   0  -2  177.11    6.29
 -10   0   2  174.14    6.02
  10   0  -2  170.87    6.47
  10   0   2  185.05    6.31
 -10   0  -2  172.90    5.89
  10   0  -2  168.72    6.18
 -10   0   2  189.58    6.00
 -10   0   2  177.60    5.81
  10   0  -2  165.05    6.25
 -10   0  -2  168.41    6.24
 -10   0  -2  169.81    6.06
  10   0  -2  175.68    6.02
 -10   0   2  178.69    5.91
  10   0  -2  165.36    5.80
  10   0   2  185.63    6.24
 -10   0  -2  174.47    6.27
  10   0   2  182.88    5.78
 -10   0   2  173.41    6.29
 -10   0   2  181.90    6.20
  10  -2  -2   66.84    3.07
  10   2   2   75.88    2.77
 -10  -2   2   68.51    3.24
 -10  -2   2   73.53    2.50
 -10   2  -2   76.25    2.82
 -10  -2   2   70.97    3.10
 -10   2  -2   68.77    2.94
  10  -2  -2   77.64    3.18
  10   2   2   70.29    2.73
 -10   2  -2   64.49    3.29
 -10  -2   2   72.86    2.51
 -10   2  -2   68.66    3.04
 -10  -2   2   74.41    2.99
  10   2   2   76.91    2.93
  10   2   2   67.29    2.95
 -10  -2   2   77.59    2.95
 -10  -2   2   69.21    2.96
  10  -2  -2   71.83    2.80
 -10  -2   2   73.06    2.92
  10  -2  -2   72.99    3.33
  10  -2  -2   74.13    2.83
  10   2  -2   72.32    2.90
 -10   2   2   72.91    2.51
  10  -2   2   73.10    3.27
  10   2  -2   74.55    2.55
  10   2  -2   72.07    3.10
  10   2  -2   74.05    3.28
 -10   2   2   74.03    3.30
  10  -2   2   76.31    3.28
 -10  -2  -2   75.85    2.90
 -10   2   2   72.52    3.09
  10   2  -2   70.24    3.13
 -10  -2  -2   70.95    2.60
 -10   2   2   67.47    3.29
 -10  -2  -2   73.28    2.78
 -10   2   2   70.32    3.04
 -10  -2  -2   69.54    3.04
 -10   2   2   72.77    2.79
 -10  -2  -2   75.91    2.67
 -10  -2  -2   74.33    3.02
  10  -2   2   73.66    2.49
 -10   4  -2   36.77    2.04
  10  -4  -2   37.80    2.51
 -10   4  -2   36.31    1.76
  10   4   2   36.04    1.99
 -10  -4   2   32.40    1.80
  10   4   2   34.48    1.83
 -10  -4   2   37.28    1.97
 -10   4  -2   33.74    2.43
  10  -4  -2   36.44    1.77
  10   4   2   37.01    1.87
 -10  -4   2   38.73    2.28
  10  -4  -2   36.06    1.49
 -10   4  -2   32.03    2.09
  10  -4  -2   35.14    2.26
 -10  -4   2   38.78    1.99
 -10  -4   2   35.61    2.12
 -10  -4  -2   36.13    2.03
 -10   4   2   33.23    2.10
  10  -4   2   38.44    2.59
  10  -4   2   37.57    2.33
 -10   4   2   36.16    2.42
 -10   4   2   37.29    1.81
  10  -4   2   36.65    1.55
  10   4  -2   34.19    1.93
 -10  -4  -2   39.37    1.90
 -10  -4  -2   35.28    2.09
  10  -4   2   38.68    1.54
 -10  -4  -2   37.77    1.99
  10   4  -2   38.49    2.04
 -10  -4  -2   31.60    1.78
 -10  -4  -2   32.50    1.82
  10  -4   2   37.04    1.84
  10   4  -2   34.99    2.20
 -10   4   2   34.68    1.90
  10   6   2   14.73    1.60
  10   6   2   17.50    1.61
  10  -6  -2   17.59    2.29
 -10  -6   2   15.78    1.72
  10   6   2   14.85    1.04
  10  -6  -2   14.55    1.11
 -10   6  -2   15.03    2.01
  10   6   2   15.57    1.36
 -10   6  -2   17.65    1.86
 -10  -6   2   13.51    1.30
 -10  -6   2   14.07    1.48
 -10   6  -2   15.45    0.94
 -10   6  -2   15.80    1.56
  10  -6  -2   14.48    1.36
 -10  -6   2   18.34    1.76
 -10  -6   2   17.74    2.02
  10  -6  -2   17.12    1.97
 -10  -6  -2   15.51    1.92
  10   6  -2   13.38    1.43
 -10   6   2   16.95    1.44
  10  -6   2   17.46    2.35
  10   6  -2   17.31    1.90
  10   6  -2   11.93    1.34
 -10  -6  -2   15.13    1.53
  10   6  -2   13.64    1.02
 -10  -6  -2   15.16    1.41
  10  -6   2   15.97    1.94
 -10  -6  -2   14.92    1.51
 -10   6   2   13.66    1.86
 -10  -6  -2   16.61    1.63
 -10   6   2   14.75    1.65
 -10  -6  -2   12.08    1.60
 -10   6   2   15.79    1.15
  10  -6   2   14.10    1.38
  10  -6   2   15.55    1.19
 -10   8  -2   11.97    1.50
  10   8   2   11.38    1.22
  10   8   2   13.16    1.68
 -10   8  -2   16.42    1.89
 -10  -8   2   10.72    1.86
 -10  -8   2   12.19    1.60
 -10  -8   2    9.27    1.61
  10  -8  -2   15.14    2.05
  10  -8  -2   13.32    1.51
  10  -8  -2   10.74    2.17
 -10   8  -2    9.47    1.85
 -10  -8   2   13.18    1.78
 -10  -8  -2   12.32    1.68
 -10  -8  -2    9.16    1.73
  10   8  -2   11.24    1.49
 -10  -8  -2   13.99    1.90
 -10   8   2   15.71    1.55
 -10   8   2   11.70    1.93
  10  -8   2    9.15    1.23
 -10   8   2   11.80    1.68
  10   8  -2   16.83    2.19
  10  -8   2   11.33    1.84
 -10  -8  -2   14.12    1.66
  10  -8   2   11.50    2.23
  10  -8   2   12.45    1.54
  10   8  -2   12.39    1.47
 -10  -8  -2    9.58    1.77
 -10  10  -2   11.55    1.85
 -10 -10   2   16.23    2.06
 -10 -10   2   12.96    1.86
  10  10   2   15.50    2.11
  10 -10  -2   18.93    1.99
 -10  10  -2   13.19    2.26
  10  10   2   10.17    1.97
 -10 -10   2   12.13    2.27
  10 -10  -2   15.96    2.91
 -10  10   2   16.54    2.66
 -10 -10  -2   13.87    1.85
  10 -10   2   18.54    3.19
 -10  10   2   12.17    1.84
 -10 -10  -2   16.36    2.01
  10  10  -2   10.20    2.04
 -10 -10  -2   14.19    2.42
  10  10  -2    9.05    1.56
 -10 -10  -2   11.19    2.02
 -11  -1   2   77.80    2.93
 -11   1  -2   71.72    3.08
 -11  -1   2   67.39    3.26
  11   1   2   77.01    3.01
  11  -1  -2   65.41    2.88
 -11  -1   2   73.92    2.99
  11   1   2   72.93    2.68
  11   1   2   73.06    3.02
  11   1   2   69.49    2.52
  11  -1  -2   74.96    3.13
 -11   1  -2   68.89    3.40
  11  -1  -2   75.65    2.82
 -11   1  -2   71.35    3.04
 -11  -1   2   66.54    2.81
  11  -1  -2   72.02    3.32
 -11   1  -2   75.09    2.72
 -11  -1   2   64.15    3.07
 -11   1  -2   76.21    2.86
 -11  -1   2   69.51    2.77
  11  -1  -2   76.12    2.92
 -11  -1  -2   75.20    2.39
  11   1  -2   75.12    3.37
 -11   1   2   67.59    3.06
  11   1  -2   74.56    3.15
 -11   1   2   67.91    3.26
  11  -1   2   69.97    2.48
  11   1  -2   75.75    2.88
  11   1  -2   65.27    3.00
  11  -1   2   70.98    3.16
 -11  -1  -2   70.52    2.71
 -11  -1  -2   74.63    3.02
  11  -1   2   69.15    3.02
 -11  -1  -2   72.04    3.10
 -11  -1  -2   71.58    3.12
 -11   1   2   65.66    3.01
 -11  -1  -2   74.13    2.95
 -11   1   2   68.27    2.63
  11  -1   2   69.48    3.00
 -11   1   2   71.88    2.77
  11  -3  -2   27.02    1.78
 -11  -3   2   26.07    1.24
  11   3   2   24.49    1.44
  11  -3  -2   27.94    2.02
 -11   3  -2   29.14    1.65
 -11   3  -2   27.03    1.81
  11   3   2   31.23    1.58
 -11  -3   2   28.11    1.70
  11   3   2   30.78    1.80
  11  -3  -2   27.99    1.52
 -11  -3   2   26.36    1.79
  11   3   2   30.73    1.60
 -11   3  -2   24.52    2.08
  11  -3  -2   29.25    1.41
 -11  -3   2   28.96    1.83
  11  -3  -2   31.01    2.03
 -11  -3   2   30.69    1.91
 -11   3   2   28.35    2.08
  11   3  -2   28.61    1.92
 -11   3   2   29.23    1.87
  11   3  -2   28.92    1.67
 -11  -3  -2   29.61    1.61
  11  -3   2   29.19    1.22
  11  -3   2   29.43    2.10
  11  -3   2   27.32    1.54
  11  -3   2   28.00    1.99
 -11  -3  -2   29.90    1.59
 -11  -3  -2   28.49    1.79
 -11  -3  -2   30.11    1.52
 -11   3   2   25.64    1.72
  11   3  -2   29.99    2.02
 -11  -3  -2   29.46    1.85
 -11   3   2   29.53    1.55
  11   3  -2   27.18    1.10
 -11   5  -2    8.26    1.15
 -11   5  -2   10.27    1.40
 -11  -5   2    8.51    1.04
  11  -5  -2    9.22    1.07
  11   5   2    9.80    0.86
  11   5   2    8.67    1.12
  11   5   2    9.22    1.28
  11   5   2   11.14    1.17
 -11  -5   2    7.48    1.37
 -11  -5   2    7.01    1.15
 -11  -5   2    9.97    1.13
 -11   5  -2    5.45    1.37
  11  -5  -2   11.63    1.67
 -11   5  -2    9.89    0.96
 -11  -5   2    8.92    1.30
  11  -5  -2    9.87    1.50
  11  -5   2   10.28    1.68
 -11   5   2    8.04    0.98
  11   5  -2    8.58    1.14
 -11  -5  -2    7.37    0.98
  11  -5   2    9.83    0.63
 -11   5   2    9.10    1.06
 -11   5   2    9.38    1.38
  11   5  -2    7.30    1.06
  11  -5   2    7.89    1.32
 -11  -5  -2    8.75    1.48
  11  -5   2    9.86    0.90
 -11  -5  -2    8.00    1.22
  11   5  -2   11.37    1.53
 -11  -5  -2    6.94    1.14
 -11  -5  -2    7.42    1.07
 -11  -5  -2    9.43    1.16
 -11   5   2    7.66    1.43
 -11  -5  -2    9.66    1.26
  11  -5   2   10.88    1.14
 -11   7  -2   13.65    1.98
 -11  -7   2   19.24    1.62
  11   7   2   21.35    1.79
  11  -7  -2   22.99    1.71
  11   7   2   24.46    1.66
 -11   7  -2   21.59    2.16
 -11  -7   2   21.85    2.10
  11   7   2   19.03    1.94
 -11  -7   2   23.40    2.48
  11  -7  -2   18.75    2.42
 -11   7  -2   17.78    1.82
 -11  -7   2   20.21    1.92
 -11  -7   2   17.72    1.92
  11  -7  -2   20.82    2.11
 -11   7   2   20.66    1.65
  11  -7   2   20.09    2.15
 -11  -7  -2   18.43    1.57
 -11   7   2   18.55    2.01
 -11  -7  -2   25.33    2.58
  11   7  -2   19.77    1.85
 -11  -7  -2   19.33    2.19
  11  -7   2   19.07    1.47
  11  -7   2   21.36    2.69
 -11  -7  -2   22.09    1.86
 -11  -7  -2   20.26    1.91
  11   7  -2   20.53    1.28
  11   7  -2   22.94    1.78
 -11   7   2   16.73    2.09
  11   7  -2   20.26    2.25
  11  -7   2   21.03    1.72
 -11  -7  -2   25.97    2.15
  11   9   2    6.77    1.66
 -11   9  -2    7.04    1.73
 -11  -9   2    8.71    1.81
  11   9   2   11.91    1.80
 -11   9  -2   12.77    1.62
 -11  -9   2   11.19    1.75
  11  -9  -2   11.25    1.57
 -11   9  -2    9.87    1.72
 -11  -9   2    7.75    1.70
  11  -9  -2    8.87    2.17
  11   9  -2    8.37    1.66
  11  -9   2   13.10    2.62
  11   9  -2   11.47    2.08
 -11  -9  -2    6.37    1.80
 -11  -9  -2    8.23    1.74
 -11  -9  -2   12.03    1.70
  11   9  -2    7.71    1.46
 -11   9   2   15.57    2.03
 -11   9   2   12.38    1.45
 -11  -9  -2   10.55    1.66
 -11   9   2    8.22    1.94
 -12   0  -2   46.18    2.12
  12   0  -2   41.09    1.73
  12   0   2   45.01    2.00
 -12   0  -2   44.45    1.89
  12   0  -2   46.69    2.00
  12   0   2   47.18    2.32
  12   0  -2   44.03    2.29
 -12   0  -2   41.69    2.29
  12   0   2   46.62    2.29
 -12   0   2   45.40    2.27
 -12   0   2   44.86    2.32
  12   0   2   46.31    1.76
 -12   0   2   48.14    2.02
 -12   0  -2   44.62    2.35
  12   0  -2   42.69    2.20
 -12   0   2   45.54    1.83
  12   0  -2   45.26    2.53
 -12   0   2   46.22    2.00
 -12   0  -2   41.09    2.25
  12   2   2  126.56    4.74
 -12  -2   2  139.91    5.35
 -12   2  -2  138.15    5.21
  12  -2  -2  143.79    5.30
 -12   2  -2  144.92    5.34
 -12   2  -2  126.07    5.58
  12  -2  -2  133.09    5.59
  12   2   2  137.12    5.23
 -12  -2   2  142.84    5.15
  12  -2  -2  139.04    5.00
  12  -2  -2  132.54    5.33
  12   2   2  145.70    5.19
  12  -2  -2  141.13    4.56
  12   2   2  133.86    4.51
  12  -2  -2  140.12    4.98
 -12   2  -2  148.80    4.98
 -12  -2   2  142.35    5.13
 -12  -2   2  139.29    4.58
 -12  -2   2  124.66    5.08
  12   2   2  148.67    4.96
 -12  -2   2  136.15    5.05
  12   2  -2  138.30    4.66
  12   2  -2  136.02    5.38
 -12   2   2  139.38    5.31
 -12  -2  -2  146.79    4.91
 -12   2   2  142.83    4.93
 -12  -2  -2  139.03    5.19
 -12  -2  -2  148.34    5.37
 -12   2   2  137.72    5.29
 -12   2   2  141.75    4.69
  12   2  -2  149.16    5.10
  12   2  -2  131.52    5.48
 -12  -2  -2  132.47    5.11
 -12  -2  -2  132.40    4.69
 -12   2   2  143.43    5.60
  12  -2   2  140.33    5.52
  12  -2   2  140.26    5.46
  12  -2   2  139.28    4.65
 -12  -2  -2  151.60    4.76
  12   4   2    7.27    1.05
  12  -4  -2    9.17    1.39
  12  -4  -2    8.55    1.41
  12   4   2    7.17    1.15
 -12  -4   2    7.43    1.08
  12   4   2    9.56    1.09
 -12   4  -2    9.19    1.24
 -12  -4   2    8.04    1.13
 -12  -4   2    8.70    0.85
  12  -4  -2    8.34    0.77
 -12   4  -2    8.85    0.98
  12  -4  -2    8.41    1.01
 -12   4  -2    7.57    1.51
 -12  -4   2    7.05    1.24
 -12  -4   2    8.09    1.21
  12   4  -2   11.25    1.27
  12  -4   2    9.01    0.95
 -12   4   2    8.60    1.25
 -12  -4  -2    9.11    1.10
  12   4  -2    9.36    1.35
 -12   4   2    8.88    0.99
  12  -4   2    8.65    1.39
  12  -4   2    9.10    1.46
 -12   4   2    9.86    1.12
  12   4  -2    8.32    1.34
 -12  -4  -2   10.50    1.09
 -12  -4  -2    7.24    1.08
  12  -4   2    8.34    0.75
 -12   4   2    7.55    1.42
 -12  -4  -2    6.70    1.15
  12  -4   2    8.59    0.79
 -12  -4  -2    8.15    0.99
  12  -6  -2    6.29    1.52
 -12   6  -2    3.94    1.19
 -12   6  -2    7.21    1.18
 -12  -6   2    9.28    1.47
 -12   6  -2    6.15    0.75
  12  -6  -2    6.06    1.39
 -12  -6   2    7.18    1.06
  12  -6  -2    6.75    1.01
 -12   6  -2    4.42    1.38
  12   6   2    9.21    1.48
 -12  -6   2    5.73    1.43
  12   6   2    8.48    1.26
  12   6   2    6.49    1.04
 -12  -6   2    6.81    1.08
 -12  -6   2    7.96    1.26
 -12  -6  -2    7.32    1.35
  12  -6   2    9.82    1.01
 -12  -6  -2    7.60    1.18
 -12  -6  -2    5.63    1.06
  12   6  -2    6.33    1.13
 -12  -6  -2    5.65    1.19
  12  -6   2    5.11    1.29
 -12   6   2    7.96    1.40
 -12   6   2    7.08    0.91
 -12  -6  -2    7.22    1.59
 -12   6   2    6.78    1.01
  12   6  -2    6.08    1.20
  12   6  -2    7.86    1.62
 -12   6   2    5.16    1.46
  12  -6   2    8.15    1.70
  12  -6   2    7.57    1.03
 -12  -6  -2    6.94    1.29
  12   8   2   21.93    1.78
  12   8   2   18.56    2.05
 -12  -8   2   20.36    2.51
  12   8   2   21.65    2.14
 -12  -8   2   16.85    1.93
  12  -8  -2   18.26    1.74
 -12   8  -2   16.20    2.22
 -12   8  -2   18.03    1.91
  12  -8  -2   14.51    2.39
 -12  -8   2   20.58    2.21
 -12   8   2   17.61    2.02
 -12  -8  -2   19.29    2.52
  12   8  -2   17.92    1.80
 -12   8   2   17.06    1.61
  12   8  -2   18.02    1.95
  12   8  -2   22.36    2.56
 -12   8   2   15.51    2.25
 -12  -8  -2   15.62    1.91
  12  -8   2   20.21    2.90
 -12  -8  -2   17.51    1.85
 -12  -8  -2   15.09    1.96
  12 -10  -2   17.27    3.13
  12  10   2   13.30    1.92
  12  10   2    8.90    1.89
 -12 -10   2   11.69    2.16
  12 -10  -2   16.35    2.02
 -12 -10   2   13.62    1.98
 -12 -10   2   13.32    1.89
 -12  10  -2   15.04    2.57
 -12  10   2   17.47    2.68
  12  10  -2   10.18    2.10
 -12  10   2   18.27    2.29
  12 -10   2   17.46    3.06
  12  10  -2   14.73    1.88
 -12 -10  -2   13.53    1.88
 -12 -10  -2   15.56    2.02
 -12 -10  -2   15.34    2.30
 -13   1  -2   93.17    4.12
  13  -1  -2  104.70    3.88
  13   1   2   97.96    3.62
 -13  -1   2   94.00    4.22
 -13  -1   2  108.73    3.83
 -13  -1   2  104.71    3.89
 -13   1  -2  105.15    3.71
 -13   1  -2   97.11    4.18
 -13   1  -2  108.81    3.93
  13  -1  -2  109.09    3.91
  13   1   2  107.93    4.20
  13   1   2  110.49    4.20
  13  -1  -2   99.46    4.23
  13  -1  -2  103.37    4.04
 -13  -1   2  108.33    4.14
  13  -1  -2   94.75    4.41
 -13  -1   2  108.09    3.97
 -13  -1  -2  107.37    3.74
  13   1  -2   99.07    4.46
  13  -1   2  104.76    3.57
 -13   1   2  106.40    3.82
  13   1  -2  105.10    3.94
 -13   1   2  105.22    3.73
 -13  -1  -2   94.95    3.97
 -13  -1  -2   97.28    4.20
 -13  -1  -2  102.94    4.14
  13  -1   2  108.33    4.14
 -13   1   2   99.73    4.24
 -13   1   2   98.21    4.16
  13  -1   2   99.31    4.15
  13   1  -2  104.45    4.31
 -13  -1  -2   99.56    4.21
  13  -1   2  109.54    4.39
  13  -3  -2   42.38    2.05
 -13  -3   2   43.75    2.39
  13  -3  -2   44.32    2.70
  13  -3  -2   44.88    2.54
 -13   3  -2   44.57    2.26
  13  -3  -2   40.57    2.45
 -13   3  -2   42.11    2.43
 -13   3  -2   43.34    2.00
 -13  -3   2   40.41    2.19
 -13  -3   2   42.81    2.37
 -13  -3   2   45.81    1.79
  13   3   2   45.83    2.09
 -13  -3   2   42.71    2.37
  13   3   2   45.01    2.39
  13  -3  -2   40.50    1.96
  13   3   2   49.27    2.24
 -13   3  -2   42.72    2.81
  13   3  -2   43.92    2.23
 -13  -3  -2   41.38    2.36
 -13   3   2   43.48    2.77
 -13  -3  -2   41.84    2.39
  13  -3   2   38.23    2.55
 -13  -3  -2   46.51    2.09
 -13   3   2   44.42    1.99
 -13  -3  -2   46.90    1.98
  13   3  -2   39.18    2.57
 -13   3   2   40.27    2.45
  13   3  -2   39.30    1.50
 -13  -3  -2   43.59    2.19
 -13   3   2   42.50    1.54
 -13   3   2   44.30    2.37
  13  -3   2   44.98    2.03
  13  -3   2   45.03    1.74
  13  -3   2   44.58    2.65
  13   3  -2   37.06    2.45
 -13  -5   2   25.62    1.86
  13   5   2   29.60    2.06
  13  -5  -2   29.03    2.32
 -13   5  -2   26.40    2.06
 -13  -5   2   27.66    2.28
  13   5   2   24.27    1.46
  13  -5  -2   29.48    2.51
 -13  -5   2   27.37    2.12
 -13   5  -2   27.79    1.64
  13   5   2   29.70    1.85
 -13  -5   2   27.62    1.87
  13  -5  -2   27.16    1.71
 -13   5  -2   27.11    2.55
  13   5   2   28.04    1.80
 -13   5   2   27.07    1.76
  13  -5   2   30.81    2.58
 -13  -5  -2   29.04    1.80
 -13  -5  -2   25.88    2.11
  13  -5   2   22.75    1.56
 -13   5   2   28.95    2.53
  13  -5   2   26.82    2.32
  13  -5   2   24.45    1.39
  13   5  -2   30.80    2.02
  13   5  -2   27.67    1.85
 -13  -5  -2   26.92    1.84
 -13   5   2   27.40    1.66
  13   5  -2   26.86    2.24
 -13  -5  -2   26.69    2.01
 -13   5   2   27.53    2.16
 -13  -7   2   27.19    1.92
  13   7   2   30.76    2.27
  13   7   2   30.81    2.00
 -13  -7   2   33.32    2.86
 -13  -7   2   28.27    2.22
  13  -7  -2   32.43    3.16
 -13   7  -2   26.27    2.86
 -13   7  -2   27.31    2.28
  13  -7  -2   31.03    2.02
 -13  -7   2   26.62    2.50
  13  -7  -2   26.51    2.47
  13   7   2   31.38    2.39
  13   7  -2   30.27    2.67
 -13  -7  -2   29.29    2.24
 -13  -7  -2   29.26    2.14
 -13   7   2   27.39    2.45
 -13   7   2   33.41    1.88
 -13   7   2   28.24    2.89
 -13  -7  -2   27.46    1.98
  13   7  -2   30.51    2.26
  13   7  -2   28.86    1.67
 -13  -7  -2   29.09    2.44
  13   7  -2   28.89    2.10
  13  -7   2   31.99    2.72
  13  -7   2   30.15    3.07
  13  -9  -2    2.13    1.85
 -13   9  -2    3.30    1.67
  13  -9  -2    1.81    1.07
 -13  -9   2    1.77    1.40
 -13  -9   2    1.20    1.23
 -13   9  -2    0.47    1.04
 -13  -9   2    0.92    1.50
  13   9   2    0.32    1.19
  13   9  -2    1.30    1.24
 -13  -9  -2    4.11    1.49
  13   9  -2    4.18    1.64
  13  -9   2    2.73    1.80
 -13   9   2    1.10    1.18
  13   9  -2    0.84    1.09
 -13   9   2    2.27    1.59
 -13  -9  -2    1.78    1.13
 -13  -9  -2    2.37    1.52
  14   0   2  154.36    5.65
  14   0  -2  144.55    5.91
 -14   0  -2  152.24    5.04
  14   0   2  148.37    5.01
 -14   0   2  137.51    5.63
 -14   0  -2  143.88    5.63
  14   0   2  155.06    5.73
 -14   0   2  144.28    5.56
 -14   0   2  146.66    5.21
 -14   0  -2  141.31    5.65
 -14   0  -2  143.70    5.64
 -14   0   2  150.55    5.20
 -14   0  -2  151.04    5.37
  14   0  -2  148.73    5.27
  14   0   2  141.87    5.19
  14   0  -2  137.79    5.62
  14   0  -2  136.64    4.91
 -14   2  -2  107.49    3.96
  14  -2  -2  105.42    3.95
 -14   2  -2  102.40    4.34
 -14  -2   2  101.03    4.14
  14   2   2  104.82    3.90
 -14  -2   2   96.10    4.29
 -14  -2   2   96.79    4.04
  14   2   2  106.67    4.25
  14  -2  -2  102.99    4.01
  14   2   2  110.85    4.33
 -14  -2   2  109.85    4.05
 -14   2  -2  101.10    4.24
  14  -2  -2   96.43    4.63
  14  -2  -2  114.38    4.52
 -14  -2   2   99.35    3.41
 -14  -2   2  106.20    4.19
  14  -2  -2  112.74    4.27
 -14  -2  -2   97.20    4.15
  14   2  -2  106.13    3.57
 -14   2   2  104.56    4.74
 -14  -2  -2   99.20    4.17
 -14   2   2  100.81    4.33
  14   2  -2   97.54    4.38
  14   2  -2  105.39    4.07
 -14  -2  -2  102.90    4.36
 -14   2   2  105.07    3.84
  14   2  -2   96.48    4.54
  14  -2   2  106.39    4.38
 -14   2   2  100.90    3.65
 -14  -2  -2  107.01    3.83
  14  -2   2  103.39    4.54
  14  -2   2  100.48    3.61
 -14   2   2  100.27    4.32
  14  -2   2  103.39    4.36
 -14  -2  -2  114.47    3.63
 -14   4  -2    4.41    1.32
  14  -4  -2    6.45    0.95
 -14   4  -2    5.04    0.90
 -14  -4   2    4.93    1.13
 -14   4  -2    4.51    1.08
 -14  -4   2    5.83    1.09
  14  -4  -2    6.47    1.30
 -14  -4   2    2.95    1.08
  14   4   2    5.09    0.95
 -14  -4   2    4.75    0.79
 -14  -4   2    4.66    1.02
  14   4   2    5.47    1.19
  14   4   2    5.26    0.90
  14  -4  -2    6.48    1.43
  14  -4  -2    6.12    1.25
 -14  -4  -2    5.76    0.93
 -14  -4  -2    5.03    0.89
  14  -4   2    5.02    0.64
  14   4  -2    4.85    1.28
 -14   4   2    5.70    1.05
  14  -4   2    5.37    0.72
 -14   4   2    6.38    1.24
  14   4  -2    5.88    1.31
  14  -4   2    5.18    1.24
 -14  -4  -2    5.25    1.12
  14  -4   2    7.51    1.44
 -14   4   2    6.00    1.50
  14  -4   2    5.94    0.80
 -14   4   2    6.00    0.87
  14   4  -2    6.25    1.10
 -14  -4  -2    4.24    0.98
 -14  -4  -2    6.27    1.26
  14  -6  -2   22.06    1.66
 -14   6  -2   20.93    1.45
 -14  -6   2   21.35    2.34
 -14  -6   2   25.07    2.24
 -14  -6   2   25.76    1.91
  14  -6  -2   24.59    2.63
  14   6   2   26.73    1.89
  14  -6  -2   21.67    2.23
  14   6   2   22.89    2.05
 -14   6  -2   23.51    2.12
 -14   6  -2   17.88    2.26
 -14  -6   2   22.16    1.98
  14   6   2   21.73    1.88
  14  -6   2   24.89    2.57
  14   6  -2   20.71    1.85
 -14  -6  -2   28.11    2.30
 -14  -6  -2   21.94    1.79
  14   6  -2   24.10    2.34
 -14   6   2   21.75    1.58
 -14  -6  -2   21.90    1.95
 -14   6   2   23.25    1.54
 -14   6   2   23.57    2.58
 -14  -6  -2   22.50    1.91
  14   6  -2   23.61    1.98
 -14   6   2   16.04    1.81
  14  -6   2   23.59    2.37
  14  -8  -2   23.42    1.91
 -14   8  -2   22.14    2.20
  14  -8  -2   25.57    3.11
  14   8   2   20.62    1.80
 -14  -8   2   15.99    1.96
  14   8   2   23.08    2.34
 -14   8  -2   21.00    2.75
 -14  -8   2   20.20    2.47
 -14  -8   2   24.04    2.38
  14   8   2   21.54    2.21
 -14  -8  -2   25.47    2.29
 -14  -8  -2   20.33    2.22
 -14   8   2   18.68    2.22
 -14   8   2   22.59    2.85
  14   8  -2   24.03    2.03
  14   8  -2   24.98    2.28
 -14  -8  -2   21.31    2.03
  14  -8   2   22.20    2.97
  14   8  -2   16.90    2.32
  15   1   2   28.54    1.90
 -15   1  -2   24.35    1.90
  15  -1  -2   29.53    1.54
  15   1   2   26.94    1.91
 -15  -1   2   29.01    1.62
  15  -1  -2   24.64    2.15
 -15   1  -2   29.50    1.74
  15  -1  -2   27.83    2.05
 -15  -1   2   26.68    1.92
 -15  -1   2   24.36    1.98
  15  -1  -2   26.95    1.58
 -15   1  -2   26.63    2.01
 -15  -1   2   23.55    1.71
 -15  -1  -2   29.52    1.85
  15   1  -2   27.52    2.28
 -15  -1  -2   27.55    1.50
  15   1  -2   29.75    1.72
 -15   1   2   23.84    1.95
  15  -1   2   27.05    1.71
  15  -1   2   31.14    2.10
  15  -1   2   26.52    1.28
 -15  -1  -2   26.05    1.87
  15   1  -2   24.24    1.92
 -15   1   2   26.77    1.49
 -15   1   2   24.71    1.95
  15  -1   2   27.89    2.00
 -15  -1  -2   22.93    2.05
 -15  -1  -2   25.07    1.95
 -15   1   2   26.63    1.52
 -15   3  -2   84.81    4.46
  15  -3  -2   91.80    4.06
 -15   3  -2   91.82    3.88
  15   3   2   91.66    4.04
  15   3   2   99.66    3.90
 -15  -3   2   86.02    3.16
 -15   3  -2   89.80    4.06
  15  -3  -2   87.84    3.57
 -15  -3   2   87.98    3.98
 -15  -3   2   91.89    3.93
 -15  -3   2   86.53    3.90
  15  -3  -2   88.51    4.08
  15   3   2   94.23    3.65
 -15  -3   2   89.63    3.74
  15  -3  -2   85.00    4.35
 -15   3  -2   98.13    3.55
  15  -3  -2   88.55    3.60
 -15   3   2   90.47    4.12
  15  -3   2   88.29    4.32
 -15   3   2   89.39    4.45
  15   3  -2   88.80    4.14
 -15  -3  -2   98.15    3.42
  15  -3   2   89.93    4.16
 -15  -3  -2   88.95    4.04
 -15   3   2   92.38    3.43
 -15  -3  -2   94.06    3.52
  15   3  -2   86.42    4.26
  15  -3   2   90.70    4.14
  15   3  -2   92.62    3.80
 -15  -3  -2   96.67    3.97
 -15   3   2   95.30    4.02
 -15  -3  -2   87.82    3.79
  15  -3   2   87.81    3.47
 -15   3   2   84.90    3.10
  15  -3   2   91.71    3.37
  15   5   2   19.72    1.61
 -15  -5   2   20.75    1.86
 -15  -5   2   19.95    2.17
  15   5   2   16.35    1.34
  15  -5  -2   22.64    1.99
 -15   5  -2   20.62    2.02
 -15  -5   2   19.13    1.92
 -15   5  -2   14.33    2.05
  15  -5  -2   21.39    2.22
  15   5   2   21.02    1.95
  15  -5  -2   20.05    1.52
  15  -5  -2   23.32    2.32
  15   5   2   13.01    1.42
 -15  -5   2   19.82    1.48
 -15  -5   2   19.37    1.87
 -15   5  -2   18.55    1.53
  15   5  -2   19.12    1.78
 -15  -5  -2   24.52    1.78
 -15  -5  -2   19.38    1.95
  15  -5   2   19.34    2.19
  15   5  -2   21.83    2.31
 -15   5   2   19.38    1.63
  15   5  -2   22.06    1.86
 -15   5   2   15.30    2.08
  15  -5   2   19.68    2.16
 -15   5   2   20.04    1.37
 -15   5   2   14.05    1.67
 -15  -5  -2   22.09    2.08
 -15  -5  -2   22.47    1.66
 -15  -7   2    5.42    1.71
  15  -7  -2    6.06    1.75
 -15  -7   2    3.41    1.47
 -15   7  -2    5.06    1.31
  15  -7  -2    7.05    1.21
 -15  -7   2    2.95    1.08
 -15  -7   2    4.82    1.33
  15   7   2    6.02    1.39
 -15  -7   2    5.78    1.15
  15   7   2    4.25    1.07
 -15   7  -2    3.63    1.70
  15   7   2    5.00    1.49
  15  -7   2    4.07    1.65
  15   7  -2    4.90    0.83
 -15  -7  -2    7.30    1.58
 -15  -7  -2    4.76    1.21
 -15  -7  -2    3.36    1.13
  15   7  -2    5.25    1.36
 -15   7   2    3.07    1.21
  15   7  -2    5.72    1.16
 -15   7   2    4.95    1.70
  15   7  -2    6.41    1.78
 -15  -7  -2    4.70    1.37
 -15   9  -2   25.35    3.15
 -15  -9   2   27.96    3.24
  15  -9  -2   33.00    3.78
  15   9   2   30.61    2.63
 -15   9  -2   32.66    2.68
 -15  -9   2   26.83    2.54
 -15  -9   2   32.38    2.91
 -15   9   2   29.32    3.39
  15   9  -2   31.06    3.07
 -15  -9  -2   33.96    2.94
 -15  -9  -2   31.64    2.62
 -15  -9  -2   32.46    2.52
 -15   9   2   24.19    2.62
  15  -9   2   27.36    3.52
  15   9  -2   30.08    2.52
  16   0  -2   10.91    1.54
 -16   0   2    8.86    1.39
 -16   0   2   10.81    1.09
  16   0  -2   14.70    1.27
  16   0  -2   16.90    1.80
 -16   0  -2   16.71    1.66
 -16   0   2   10.81    1.46
  16   0   2    9.92    0.90
 -16   0  -2   13.37    1.35
  16   0   2   10.57    0.97
 -16   0   2   14.46    1.20
 -16   0  -2   13.35    1.65
  16   0   2   11.06    1.52
 -16   0  -2   11.95    1.04
  16   0   2   10.51    1.42
 -16   2  -2   22.14    2.04
  16   2   2   21.43    1.41
 -16  -2   2   25.25    1.80
  16  -2  -2   21.05    1.85
  16   2   2   22.42    1.88
 -16  -2   2   23.48    1.60
  16  -2  -2   21.45    2.21
 -16  -2   2   21.03    1.90
  16  -2  -2   24.13    1.70
 -16  -2   2   24.50    1.71
 -16   2  -2   21.75    1.90
  16  -2  -2   20.85    1.48
 -16   2  -2   20.60    1.57
 -16  -2   2   19.00    1.87
  16   2   2   23.80    1.96
 -16  -2  -2   22.31    1.46
  16   2  -2   23.38    1.25
 -16  -2  -2   20.88    1.92
  16   2  -2   23.91    2.24
 -16   2   2   22.94    1.28
  16  -2   2   24.41    1.88
 -16   2   2   22.21    2.02
  16  -2   2   21.33    1.24
 -16  -2  -2   22.43    1.03
  16  -2   2   24.89    2.12
  16   2  -2   23.81    1.69
 -16  -2  -2   23.69    1.86
 -16   2   2   24.41    2.00
  16  -2   2   22.77    1.76
 -16   2   2   24.40    1.38
  16   2  -2   22.63    2.09
  16   4   2    1.68    0.86
 -16   4  -2    1.81    1.38
  16  -4  -2    2.81    0.82
 -16  -4   2    1.22    0.98
  16  -4  -2    2.86    1.10
 -16  -4   2    1.74    1.10
 -16   4  -2    1.20    1.07
  16   4   2    3.77    0.86
 -16   4  -2    2.06    0.83
  16  -4  -2    2.64    1.04
 -16  -4   2    1.94    1.01
  16  -4  -2    2.61    1.10
  16   4   2    3.91    1.24
 -16  -4   2    2.18    0.70
 -16  -4   2    1.71    1.06
 -16  -4  -2    2.14    1.09
 -16  -4  -2    3.76    0.97
  16  -4   2    2.72    1.11
  16   4  -2    2.39    0.99
 -16   4   2    3.46    0.97
  16   4  -2    3.71    1.13
 -16   4   2    2.58    1.40
  16   4  -2    2.93    1.28
 -16  -4  -2    1.96    1.07
 -16  -4  -2    1.84    0.73
 -16   4   2    1.08    1.03
 -16   4   2    2.10    0.67
  16  -4   2    2.02    0.98
  16   6   2   27.23    2.07
 -16   6  -2   28.22    2.44
 -16  -6   2   25.00    2.02
 -16  -6   2   30.02    2.20
  16  -6  -2   28.48    2.84
  16  -6  -2   24.84    2.59
 -16  -6   2   29.04    2.53
  16   6   2   29.93    2.43
  16  -6  -2   27.74    1.92
  16   6   2   31.64    2.23
 -16  -6   2   30.71    2.22
 -16  -6   2   28.91    2.79
  16  -6  -2   29.10    2.52
 -16   6  -2   24.73    2.85
 -16  -6  -2   30.03    1.96
 -16  -6  -2   30.23    2.15
  16   6  -2   24.61    2.13
 -16   6   2   25.65    2.39
  16   6  -2   28.44    2.64
 -16  -6  -2   26.19    2.26
 -16  -6  -2   29.59    2.53
  16   6  -2   30.00    2.28
 -16   6   2   27.22    1.87
 -16   6   2   30.38    2.97
  16  -6   2   31.55    2.86
  16  -6   2   28.85    2.73
 -16  -8   2   14.91    2.45
  16  -8  -2   12.58    2.37
  16   8   2   14.32    1.92
 -16   8  -2   18.11    2.81
 -16  -8   2   11.88    1.72
  16   8   2   13.54    1.51
 -16   8  -2   14.60    1.96
 -16  -8   2   15.78    2.14
  16   8   2   12.46    1.94
 -16  -8  -2   16.69    1.97
 -16   8   2   17.27    2.23
  16   8  -2   16.84    2.44
 -16  -8  -2   13.32    1.72
  16   8  -2   12.48    1.77
 -16  -8  -2   11.87    1.94
 -16   8   2   10.47    2.23
  16  -8   2   15.83    2.59
 -17   1  -2   13.09    1.32
 -17   1  -2   18.24    1.83
  17  -1  -2   14.60    1.32
  17  -1  -2   15.36    1.81
 -17  -1   2   14.28    1.32
 -17  -1   2   15.59    1.65
  17   1   2   14.75    1.71
 -17  -1   2   12.01    1.48
  17  -1  -2   14.66    1.85
 -17  -1   2   12.68    1.33
  17   1   2   15.98    1.70
 -17   1  -2   14.79    1.73
  17   1  -2   14.49    1.40
 -17   1   2   10.94    1.51
  17   1  -2   15.45    1.81
 -17  -1  -2   14.40    1.80
  17  -1   2   15.55    1.03
 -17   1   2   14.37    1.60
  17  -1   2   12.88    1.23
 -17  -1  -2   14.80    1.15
 -17   1   2   13.83    1.17
  17   1  -2   13.75    1.98
  17  -1   2   16.25    1.83
 -17  -1  -2   13.25    1.67
 -17  -1  -2   14.59    1.45
  17  -1   2   15.69    1.83
 -17   1   2   14.15    1.26
 -17  -3   2    0.98    0.92
  17  -3  -2    1.98    0.89
  17  -3  -2    1.70    0.73
  17  -3  -2    2.97    1.15
 -17  -3   2    2.03    0.99
 -17   3  -2    0.82    1.39
  17   3   2    1.09    0.77
  17   3   2    1.61    1.08
 -17  -3   2    1.86    1.03
 -17   3  -2    1.57    1.08
  17   3   2    2.17    0.88
 -17   3  -2    2.81    0.93
  17  -3  -2    3.27    1.34
 -17  -3   2   -0.02    0.98
 -17   3  -2    1.18    0.73
  17   3  -2    2.03    0.95
 -17   3   2    1.52    0.60
 -17   3   2    1.42    0.90
 -17  -3  -2    0.14    0.98
  17  -3   2    0.50    0.94
 -17   3   2    0.47    1.10
  17   3  -2    1.10    1.17
  17   3  -2    2.46    1.15
 -17  -3  -2    2.39    1.13
 -17  -3  -2    1.43    0.84
  17  -3   2    1.04    1.02
  17  -3   2    0.58    0.80
 -17   3   2    0.42    1.40
 -17  -3  -2    1.86    0.58
 -17  -5   2   25.26    2.24
 -17  -5   2   25.22    2.03
 -17   5  -2   23.80    2.42
  17  -5  -2   22.50    2.46
  17   5   2   23.39    1.95
  17   5   2   27.68    2.02
 -17   5  -2   20.15    2.57
  17  -5  -2   28.37    2.55
  17  -5  -2   23.42    2.30
  17  -5  -2   27.83    1.81
  17   5   2   27.32    2.31
 -17  -5   2   26.79    2.24
 -17  -5   2   28.49    2.51
 -17   5  -2   24.91    1.87
  17   5  -2   23.47    2.12
  17   5  -2   23.81    2.06
 -17   5   2   27.84    1.96
 -17   5   2   23.83    2.74
 -17  -5  -2   24.33    2.28
 -17   5   2   27.33    2.45
 -17  -5  -2   24.71    2.20
  17   5  -2   25.05    2.37
 -17  -5  -2   27.39    1.76
 -17  -5  -2   25.29    1.88
  17  -5   2   23.38    2.38
  17  -5   2   22.69    2.39
 -17  -7   2    2.96    1.47
  17  -7  -2    4.82    1.55
  17   7   2    1.98    1.04
  17   7   2    4.45    1.56
  17  -7  -2    2.61    1.52
  17  -7  -2    3.29    1.67
  17   7   2    4.31    1.12
 -17  -7   2    5.08    1.74
 -17  -7   2    4.35    1.36
 -17   7  -2    3.89    1.81
 -17   7  -2    3.52    1.36
 -17  -7   2    3.07    1.30
  17   7  -2    3.30    1.35
 -17  -7  -2    5.12    1.56
 -17   7   2    3.50    1.31
  17  -7   2    3.40    1.52
 -17  -7  -2    3.45    1.28
  17   7  -2    3.72    1.16
  17   7  -2    5.44    1.89
 -17   7   2    5.81    1.96
 -17  -7  -2    2.94    1.29
 -17  -7  -2    3.46    1.12
 -18   0  -2  154.57    6.59
  18   0  -2  153.35    6.66
 -18   0   2  166.28    6.57
 -18   0   2  164.08    6.07
  18   0   2  167.91    5.88
 -18   0   2  170.36    5.91
  18   0  -2  162.22    6.11
 -18   0  -2  170.84    6.67
  18   0   2  171.92    6.71
 -18   0  -2  173.10    6.25
  18   0   2  181.84    6.74
  18   0  -2  164.35    6.99
 -18   0  -2  167.19    5.72
 -18   0   2  164.68    6.58
  18  -2  -2   45.84    2.88
 -18  -2   2   44.76    2.76
 -18  -2   2   45.22    2.32
  18  -2  -2   46.35    2.28
 -18  -2   2   49.00    2.60
  18  -2  -2   44.21    3.12
 -18   2  -2   44.23    2.33
  18   2   2   44.16    2.23
 -18  -2   2   45.00    2.74
 -18   2  -2   44.43    2.74
 -18   2  -2   43.62    2.84
  18   2   2   52.07    2.91
  18   2   2   42.42    2.69
  18  -2   2   43.69    2.82
 -18   2   2   42.54    1.99
 -18   2   2   47.05    1.98
 -18  -2  -2   44.00    2.07
  18  -2   2   40.79    2.38
 -18   2   2   41.14    2.85
 -18   2   2   44.73    2.74
 -18  -2  -2   48.89    2.73
  18   2  -2   42.99    2.42
  18  -2   2   41.50    2.92
 -18  -2  -2   43.90    2.82
  18   2  -2   41.38    2.82
  18   2  -2   42.01    3.03
  18  -4  -2   15.96    1.94
  18   4   2   17.88    1.98
  18   4   2   15.43    1.57
  18  -4  -2   17.88    2.30
 -18  -4   2   15.17    1.81
  18  -4  -2   19.33    2.23
 -18   4  -2   15.22    2.38
 -18   4  -2   16.56    1.71
 -18  -4   2   14.60    1.57
 -18  -4   2   14.40    1.77
 -18   4  -2   15.39    1.85
 -18  -4   2   14.87    1.76
  18  -4  -2   15.03    1.43
  18  -4   2   16.40    1.93
 -18  -4  -2   17.01    1.53
  18   4  -2   21.13    2.16
 -18   4   2   14.72    1.67
  18   4  -2   16.54    2.22
 -18   4   2   12.69    1.85
 -18   4   2   13.62    2.19
  18  -4   2   16.50    2.08
 -18  -4  -2   13.89    1.83
 -18  -4  -2   15.24    1.80
  18  -4   2   17.48    2.14
  18   4  -2   15.53    1.64
 -18  -4  -2   16.41    1.30
 -18   6  -2   12.34    1.87
  18   6   2   11.87    1.62
  18  -6  -2   11.37    1.97
 -18   6  -2    9.20    2.26
 -18  -6   2   13.37    1.89
  18   6   2   11.41    1.81
 -18  -6   2   11.40    1.96
  18  -6  -2   12.83    1.67
  18   6   2   10.78    1.45
 -18  -6   2    9.26    1.48
 -18  -6   2    9.94    1.57
  18  -6  -2   13.76    2.00
 -18   6   2   11.06    1.39
 -18  -6  -2   12.32    1.55
  18  -6   2   11.74    1.92
  18   6  -2   11.67    1.61
  18   6  -2   10.91    1.56
 -18  -6  -2   10.46    1.69
 -18  -6  -2   14.48    2.00
 -18   6   2    7.20    1.54
  18   6  -2   13.05    2.12
 -18  -6  -2   12.61    1.41
 -18   6   2   11.07    2.30
 -18   8  -2   28.28    2.74
 -18   8  -2   26.14    3.34
 -18  -8   2   27.52    2.49
  18  -8  -2   28.22    3.38
  18   8   2   29.99    2.27
 -18  -8   2   31.66    3.31
  18   8   2   25.36    2.55
  18   8   2   30.65    2.76
 -18  -8   2   33.94    3.04
  18  -8  -2   31.83    2.94
  18   8  -2   28.65    2.84
 -18   8   2   28.21    3.31
 -18   8   2   30.55    2.95
  18  -8   2   29.62    3.32
  18   8  -2   23.13    2.43
 -18  -8  -2   30.87    2.89
 -18  -8  -2   30.49    2.33
 -19  -1   2    4.19    1.07
  19   1   2    4.04    1.20
 -19  -1   2    3.42    1.33
 -19   1  -2    1.96    1.33
  19  -1  -2    4.79    1.33
 -19   1  -2    3.98    1.03
  19  -1  -2    5.02    0.97
  19  -1  -2    4.96    1.51
 -19  -1   2    3.31    1.17
 -19  -1   2    4.27    0.88
  19   1   2    3.44    1.22
 -19   1  -2    3.44    1.17
  19  -1   2    2.45    1.13
 -19  -1  -2    5.05    0.98
 -19  -1  -2    3.85    1.26
 -19  -1  -2    3.18    1.14
  19   1  -2    3.40    1.42
 -19   1   2    4.69    1.35
  19  -1   2    4.85    1.37
 -19   1   2    2.98    1.12
  19   1  -2    4.36    0.99
  19   1  -2    0.97    1.13
 -19  -1  -2    3.67    1.44
 -19   1   2    4.82    0.90
 -19   1   2    3.82    0.73
  19   3   2   14.14    1.44
  19  -3  -2   13.72    1.88
 -19   3  -2   15.56    1.74
  19  -3  -2   12.70    1.91
 -19  -3   2   14.16    1.77
  19   3   2   15.43    1.96
 -19   3  -2   12.73    1.30
 -19   3  -2   12.80    1.77
  19   3   2   12.53    1.59
 -19  -3   2   13.01    1.63
  19  -3  -2   12.20    1.35
 -19  -3   2   13.87    1.44
  19  -3   2   13.72    1.92
  19   3  -2   11.77    1.80
 -19  -3  -2   14.94    1.89
  19   3  -2   19.64    1.79
  19  -3   2   18.34    2.15
 -19  -3  -2   14.06    1.43
 -19  -3  -2   14.95    1.73
  19   3  -2   15.08    2.05
 -19   3   2   17.50    1.82
 -19   3   2   14.03    1.79
  19   5   2   13.00    1.61
 -19  -5   2   11.03    1.72
 -19  -5   2   10.82    1.63
 -19   5  -2    6.98    2.07
 -19   5  -2   10.63    1.85
 -19  -5   2   12.14    1.56
 -19   5  -2   12.44    1.51
  19  -5  -2   12.32    1.61
  19  -5  -2    9.64    1.69
  19   5   2   10.60    1.83
  19  -5  -2   10.92    1.85
  19   5   2    8.63    1.34
 -19  -5   2   11.03    1.78
 -19   5   2   10.02    1.37
 -19  -5  -2   10.64    1.76
 -19  -5  -2   11.85    1.24
  19   5  -2   12.12    1.61
 -19   5   2   13.52    2.41
  19  -5   2   13.53    2.06
 -19  -5  -2   12.74    1.81
 -19   5   2   12.29    1.89
  19  -5   2   11.91    1.82
  19   5  -2    9.88    1.86
 -19  -7   2    5.56    1.39
  19   7   2    7.99    1.78
  19  -7  -2    7.33    1.93
  19   7   2    4.72    1.24
  19  -7  -2    5.87    1.67
 -19   7  -2    5.18    1.71
  19   7   2    5.86    1.42
 -19  -7   2    6.97    1.77
 -19  -7   2    6.76    1.73
 -19   7  -2    5.79    2.14
 -19  -7  -2    7.60    1.76
 -19   7   2    5.93    2.13
  19   7  -2    5.84    1.43
 -19  -7  -2    4.76    1.17
 -19  -7  -2    6.56    1.47
 -19   7   2    8.93    1.95
  19  -7   2    7.17    1.86
  19   7  -2    7.52    2.03
 -20   0   2   75.09    4.06
 -20   0  -2   84.15    3.72
  20   0  -2   86.55    3.66
  20   0   2   81.35    4.16
  20   0   2   84.32    4.22
 -20   0   2   80.50    4.07
  20   0  -2   79.51    4.54
 -20   0   2   89.79    3.62
  20   0  -2   80.24    4.25
 -20   0  -2   88.48    4.19
 -20   0  -2   70.92    4.07
 -20   0   2   84.39    3.26
  20   2   2    2.42    0.86
 -20   2  -2    1.65    0.91
  20   2   2    1.73    1.14
 -20  -2   2    2.85    1.37
 -20  -2   2    2.74    0.95
 -20  -2   2    2.73    1.21
  20   2   2    2.86    1.37
  20  -2  -2    3.20    0.91
  20  -2  -2    2.69    1.27
 -20  -2   2    4.63    1.22
  20  -2  -2    2.53    1.33
 -20   2  -2    1.91    1.07
 -20   2  -2    2.97    1.32
 -20  -2  -2    2.35    1.26
  20  -2   2    0.79    1.07
 -20   2   2    1.41    1.26
  20  -2   2    2.63    1.22
 -20  -2  -2    3.17    1.25
  20   2  -2    1.55    1.39
 -20   2   2    3.59    1.20
  20   2  -2    2.01    1.30
  20   2  -2    2.29    1.04
 -20  -4   2    0.70    1.02
 -20   4  -2    0.41    0.88
 -20  -4   2   -0.35    1.09
 -20  -4   2   -0.97    1.13
  20   4   2    0.22    1.26
  20  -4  -2    0.11    0.81
 -20   4  -2    0.09    1.30
  20  -4  -2    0.39    1.23
 -20   4  -2   -0.54    1.59
  20   4   2    1.32    0.94
  20  -4   2    1.11    1.15
  20   4  -2   -0.87    1.01
  20   4  -2    1.71    1.13
  20   4  -2    0.74    1.43
 -20   4   2   -1.15    1.21
 -20  -4  -2    0.42    1.19
 -20  -4  -2    0.73    1.24
 -20   4   2   -0.88    0.79
 -20  -6   2   13.07    2.03
 -20  -6   2   11.04    1.59
  20   6   2    9.11    1.78
 -20   6  -2   12.68    2.04
 -20   6  -2    9.97    2.41
 -20  -6   2   13.37    1.85
  20   6   2   12.11    1.74
  20   6   2   14.01    1.73
  20  -6  -2   14.53    2.19
 -20  -6   2   16.43    2.06
 -20  -6  -2   11.51    1.89
 -20  -6  -2   12.60    1.88
 -20   6   2   11.66    2.10
  20  -6   2   16.71    2.36
  20   6  -2    9.53    1.64
 -20   6   2   10.59    2.38
  20   6  -2   10.12    1.57
  20  -6   2   13.12    2.18
  20   6  -2   11.79    2.24
  21   1   2   20.68    2.38
 -21  -1   2   24.43    2.08
 -21  -1   2   27.79    2.40
  21  -1  -2   24.82    2.78
 -21   1  -2   25.33    2.00
  21  -1  -2   23.97    1.81
 -21   1  -2   23.97    2.46
 -21   1  -2   27.85    2.39
 -21  -1   2   24.22    1.59
  21  -1  -2   26.01    2.52
 -21  -1   2   19.50    2.22
  21   1   2   19.81    2.19
 -21   1   2   24.41    2.46
 -21  -1  -2   25.79    2.25
  21   1  -2   23.36    2.55
 -21  -1  -2   26.83    2.43
  21  -1   2   26.04    2.48
  21  -1   2   25.38    2.40
  21   1  -2   21.85    2.56
 -21   1   2   25.30    1.75
 -21   1   2   25.08    2.28
  21   1  -2   26.16    1.96
 -21  -3   2    8.93    1.25
  21  -3  -2    9.70    1.42
 -21   3  -2    8.11    1.49
  21   3   2    6.91    1.60
 -21   3  -2    7.32    1.63
  21  -3  -2   10.19    1.91
 -21  -3   2    9.51    1.55
  21   3   2    7.71    1.29
 -21  -3   2   12.04    1.76
 -21  -3  -2    9.87    1.75
  21  -3   2    7.28    1.63
  21   3  -2    7.83    1.87
  21   3  -2    7.56    1.63
  21  -3   2    7.65    1.75
 -21   3   2    7.73    1.81
 -21   3   2    9.80    1.55
 -21  -3  -2    8.42    1.59
  21   3  -2    6.84    1.27
  21   5   2   12.64    1.64
 -21   5  -2   12.68    1.64
 -21  -5   2   12.61    1.81
 -21  -5   2   10.51    1.83
 -21  -5   2   10.85    1.46
 -21   5  -2    9.31    2.29
 -21   5  -2   10.37    1.93
  21   5   2    9.43    1.83
  21  -5  -2   11.78    2.05
  21   5   2   11.29    1.57
 -21   5   2    8.00    1.79
  21  -5   2   15.34    2.19
 -21   5   2   12.77    1.67
  21   5  -2    8.68    2.04
 -21  -5  -2   11.78    1.86
  21   5  -2   11.60    1.73
 -21   5   2    9.91    2.42
 -21  -5  -2   13.19    1.87
  21   7   2    8.18    1.44
 -21   7  -2    8.38    1.79
 -21  -7   2    6.50    1.41
 -21   7  -2    7.14    2.45
  21  -7  -2    9.34    2.05
 -21  -7   2    5.85    1.74
  21   7   2    8.09    1.61
  21   7   2    8.24    1.87
  21   7  -2    4.00    1.45
  21   7  -2    7.73    2.15
 -21  -7  -2    5.44    1.56
 -21  -7  -2    5.47    1.76
  21  -7   2    8.85    1.88
 -21   7   2    7.44    2.39
 -21   7   2    6.63    1.80
  22   0   2    3.99    1.37
 -22   0   2    4.30    1.12
  22   0  -2    1.47    1.44
  22   0  -2    2.75    1.60
 -22   0   2    3.70    1.58
 -22   0  -2    4.91    1.28
  22   0   2    6.50    1.71
 -22   0  -2    4.52    1.65
 -22   0  -2    4.42    1.39
 -22   0   2    3.81    1.34
  22   0  -2    5.07    1.15
 -22  -2   2   14.16    1.93
 -22   2  -2   15.02    1.59
 -22  -2   2   16.51    1.44
 -22  -2   2   10.97    1.65
  22  -2  -2   13.26    1.71
 -22  -2   2   10.75    1.86
  22  -2  -2   12.43    1.96
  22   2   2   14.75    2.07
 -22   2  -2   16.72    2.03
 -22   2  -2   10.84    1.91
 -22   2   2   11.54    1.93
  22  -2   2   17.48    2.22
 -22  -2  -2   14.48    1.80
  22   2  -2   14.41    2.21
  22  -2   2   12.23    2.05
 -22  -2  -2   16.97    2.10
 -22   2   2   15.09    1.86
  22   2  -2    9.84    1.86
  22  -4  -2   -1.01    1.29
 -22  -4   2    0.23    1.25
 -22   4  -2    0.34    0.99
 -22   4  -2   -0.49    1.33
  22   4   2    1.67    1.39
 -22  -4   2    1.73    0.95
 -22  -4   2   -0.36    1.22
 -22   4   2   -0.10    0.95
 -22  -4  -2   -0.15    1.27
 -22  -4  -2    0.48    1.26
  22  -4   2    0.09    1.14
 -22   4   2    0.00    1.48
  22   4  -2    1.19    1.63
  22   4  -2   -0.61    1.07
 -22  -6   2   11.21    1.92
 -22  -6   2    9.22    1.70
 -22   6  -2    3.49    2.17
  22   6   2    9.01    1.63
  22   6   2    9.21    1.88
 -22  -6   2    9.13    1.47
 -22   6  -2    7.19    1.85
  22  -6  -2    8.35    2.07
  22   6   2    8.97    1.52
  22   6  -2   10.13    2.06
 -22   6   2    7.98    1.87
 -22   6   2    5.79    2.42
  22   6  -2   11.87    2.50
  22  -6   2   10.61    1.97
  22   6  -2    6.54    1.53
 -22  -6  -2    7.73    1.72
 -22  -6  -2    7.30    1.77
  23   1   2   29.99    3.91
 -23   1  -2   21.36    2.52
 -23  -1   2   29.45    2.70
  23  -1  -2   26.73    2.91
  23   1   2   23.51    2.59
 -23  -1   2   24.77    2.19
  23  -1  -2   22.89    2.71
 -23   1  -2   26.93    2.65
 -23   1  -2   26.81    2.11
 -23  -1   2   19.51    2.36
 -23   1   2   24.21    2.56
  23   1  -2   28.97    2.13
  23   1  -2   21.14    2.65
  23  -1   2   28.27    2.56
 -23  -1  -2   25.23    2.56
 -23   1   2   26.75    2.48
  23  -1   2   26.45    2.70
 -23  -1  -2   26.65    2.33
 -23   3  -2   81.09    4.68
  23  -3  -2   81.49    4.66
 -23   3  -2   92.12    4.54
 -23  -3   2   89.63    4.62
 -23  -3   2   92.29    4.11
 -23  -3   2   92.31    4.38
 -23  -3  -2   85.65    4.34
  23   3  -2   88.98    4.94
  23   3  -2   85.68    4.20
 -23   3   2   81.31    4.68
 -23   3   2   89.08    4.47
 -23  -3  -2  100.18    4.79
  23  -3   2   86.08    4.65
  23   5   2    5.46    1.73
 -23   5  -2    6.74    1.79
  23  -5  -2    8.44    1.95
 -23  -5   2    8.04    1.80
 -23   5  -2    7.07    1.38
 -23  -5   2    9.43    1.40
  23   5   2    8.32    1.51
 -23  -5   2    9.08    1.83
 -23   5   2    6.36    1.41
 -23  -5  -2   11.17    1.98
  23   5  -2    8.75    2.06
  23  -5   2   10.78    2.00
  23   5  -2    6.54    1.55
 -23   5   2    8.58    2.11
 -23  -5  -2    9.88    1.87
  24   0   2   12.24    2.17
  24   0  -2   13.13    2.23
 -24   0  -2   21.99    2.37
 -24   0   2   11.48    2.13
 -24   0  -2   11.29    2.17
 -24   0  -2   15.17    1.76
 -24   0   2   15.62    2.11
  24   0   2   10.13    2.63
 -24  -2   2    9.34    1.82
 -24   2  -2    8.91    1.79
  24  -2  -2    8.34    1.85
  24   2   2    4.59    1.72
 -24   2  -2    6.05    1.91
 -24  -2   2    6.68    1.52
 -24   2   2    6.83    1.57
  24  -2   2    5.73    1.81
  24   2  -2    9.48    2.05
 -24  -2  -2    6.64    1.58
 -24   2   2    6.58    1.87
 -24  -2  -2    9.60    1.87
 -24  -4   2    3.11    1.47
  24  -4  -2    3.82    1.73
  24   4   2    4.51    1.68
 -24   4  -2    6.47    1.85
 -24  -4   2    5.25    1.66
 -24   4  -2    6.11    1.39
  24   4  -2    5.33    1.82
  24  -4   2    4.57    1.78
 -24   4   2    4.38    1.85
 -24  -4  -2    5.25    1.67
 -24   4   2    2.66    1.19
 -24  -4  -2    5.06    1.77
  24   4  -2    2.32    1.25
 -25  -1   2    3.03    1.23
 -25  -1   2   -1.58    1.42
 -25   1  -2    2.64    1.72
 -25   1  -2   -0.27    1.20
 -25  -1   2    1.09    1.32
  25  -1  -2   -0.27    1.39
  25   1   2   -0.10    1.53
 -25   1   2    2.91    1.77
  25   1  -2   -0.34    1.72
 -25  -1  -2    1.15    1.22
  25  -1   2    0.24    1.55
 -25   1   2    0.80    1.23
 -25  -1  -2    1.32    1.35
 -25   3  -2   12.80    2.33
 -25  -3   2   17.21    2.02
 -25  -3   2   20.03    2.36
  25  -3  -2   15.05    2.44
  25   3   2   12.95    2.29
 -25   3  -2   17.74    2.19
  25   3  -2   17.91    2.06
 -25   3   2   13.17    1.91
  25   3  -2   15.65    2.57
  25  -3   2   14.08    2.28
 -25  -3  -2   15.73    2.27
 -25   3   2   16.51    2.49
 -25  -3  -2   16.02    2.12
 -26   0   2   53.63    4.14
  26   0   2   65.61    4.30
  26   0  -2   74.89    4.61
 -26   0   2   71.92    4.24
 -26   0  -2   74.88    4.33
 -26  -2   2    1.67    1.38
 -26   2  -2    1.31    1.79
 -26  -2   2    0.52    1.24
  26  -2  -2   -0.22    1.59
 -26   2  -2    0.87    1.29
  26   2   2   -2.15    1.43
 -26  -2  -2    0.80    1.39
 -26   2   2    0.95    1.69
 -26  -2  -2    0.19    1.44
 -26   2   2    1.38    1.28
  26  -2   2    0.08    1.58
  26   2  -2   -0.27    1.73
 -27  -1   2    1.18    1.74
 -27   1  -2   -0.67    1.72
 -27   1  -2    2.09    1.51
 -27  -1   2    3.02    1.49
 -27  -1  -2    3.02    1.56
 -27   1   2    1.98    1.99
   0   0   3    0.09    0.48
   0   0   3    0.16    0.38
   0   0  -3   -0.22    0.45
   0   0  -3   -0.32    0.53
   0   0  -3   -0.74    0.26
   0   0  -3   -0.03    0.34
   0   0  -3   -0.62    0.42
   0   0  -3   -0.61    0.31
   0   0   3   -0.35    0.38
   0   0  -3   -0.47    0.39
   0   0   3   -0.71    0.42
   0   0   3   -0.70    0.47
   0   0   3   -0.50    0.27
   0   0   3   -0.29    0.33
   0   0  -3    0.02    0.37
   0   0   3   -0.40    0.36
   0   0   3   -0.64    0.35
   0  -2  -3  275.51    9.19
   0  -2  -3  262.17    8.74
   0   2   3  257.11    8.75
   0   2  -3  269.86    8.66
   0  -2  -3  265.51    8.67
   0  -2   3  268.39    9.00
   0   2  -3  272.64    8.49
   0   2   3  257.64    8.76
   0  -2  -3  274.76    8.68
   0   2  -3  258.58    8.84
   0   2  -3  275.10    8.80
   0  -2   3  265.42    8.79
   0  -2   3  278.17    8.49
   0  -2   3  265.03    8.70
   0  -2  -3  259.63    8.72
   0   2   3  257.04    8.77
   0   2  -3  265.92    8.83
   0   2  -3  267.61    8.79
   0   2   3  254.41    8.65
   0   2   3  273.02    8.68
   0  -2   3  277.24    8.47
   0   2  -3  269.52    8.63
   0   2   3  258.04    8.76
   0  -4   3  121.38    5.16
   0   4   3  127.89    4.53
   0   4  -3  123.57    4.69
   0   4  -3  123.82    4.84
   0   4  -3  118.36    4.44
   0  -4  -3  121.74    4.59
   0   4   3  127.16    4.62
   0  -4  -3  127.14    5.20
   0  -4  -3  124.56    4.29
   0   4   3  131.39    4.47
   0  -4   3  132.27    4.57
   0  -4  -3  130.98    4.57
   0  -4   3  134.13    4.50
   0   4  -3  130.13    4.27
   0   4  -3  128.37    4.59
   0  -4   3  128.45    4.91
   0   4   3  137.08    4.84
   0   4  -3  124.78    4.43
   0  -4  -3  125.27    4.39
   0   6  -3  147.79    5.20
   0   6   3  156.84    5.96
   0  -6   3  141.24    6.40
   0   6   3  158.17    5.21
   0  -6   3  148.17    5.94
   0   6  -3  148.22    5.15
   0   6  -3  144.21    5.94
   0   6   3  147.18    5.34
   0  -6  -3  145.78    5.53
   0   6   3  141.45    5.55
   0  -6  -3  146.08    5.90
   0  -6  -3  155.44    6.46
   0  -6   3  152.88    5.50
   0   6  -3  143.38    5.31
   0  -6  -3  156.35    5.60
   0  -6  -3  151.62    5.24
   0   6  -3  142.82    5.61
   0   8  -3   44.50    2.27
   0   8  -3   43.26    2.59
   0  -8   3   48.61    3.61
   0  -8   3   42.58    3.01
   0  -8  -3   40.34    2.50
   0  -8  -3   42.99    3.48
   0  -8  -3   41.05    2.07
   0   8  -3   42.94    2.05
   0   8   3   41.82    2.57
   0  -8  -3   38.65    2.87
   0  -8   3   43.36    2.45
   0  -8  -3   45.99    2.55
   0   8  -3   41.56    2.98
   0   8   3   47.53    3.10
   0   8   3   43.17    2.18
   0  10  -3   24.40    1.92
   0  10  -3   27.49    2.23
   0 -10   3   22.91    2.15
   0  10   3   21.95    2.28
   0 -10   3   19.69    2.90
   0  10  -3   24.27    2.69
   0 -10  -3   25.16    2.68
   0 -10   3   25.63    2.23
   0  10   3   26.97    2.28
   0 -10   3   19.26    2.39
   0  10   3   24.72    2.77
   0 -10  -3   24.04    3.24
   0 -10  -3   23.49    2.32
  -1  -1   3  384.94   12.24
  -1  -1   3  375.07   12.17
   1  -1  -3  385.79   12.07
   1  -1  -3  378.42   12.18
  -1   1  -3  374.00   12.21
  -1   1  -3  358.22   12.27
  -1   1  -3  378.88   12.27
  -1  -1   3  389.45   12.22
   1   1   3  348.74   12.28
  -1  -1   3  370.76   12.41
  -1   1  -3  378.75   12.10
   1  -1  -3  380.01   12.22
  -1  -1   3  391.92   12.27
   1   1   3  370.56   12.20
   1   1   3  378.53   12.20
   1   1   3  414.97   12.31
  -1  -1   3  384.21   12.32
   1  -1  -3  374.02   12.21
   1   1   3  370.48   12.23
  -1   1  -3  386.17   12.07
  -1   1  -3  379.19   12.08
   1  -1  -3  368.31   12.27
  -1  -1   3  385.92   12.11
  -1   1  -3  365.01   12.26
   1  -1  -3  392.25   12.60
   1  -1  -3  394.86   12.28
   1   1   3  401.79   12.12
   1  -1  -3  377.03   12.16
  -1  -1   3  387.09   12.43
  -1   1  -3  384.81   12.21
  -1   1   3  368.70   12.24
  -1   1   3  403.41   12.28
  -1   1   3  380.81   12.08
  -1   1   3  383.19   12.16
  -1  -1  -3  381.82   12.17
   1   1  -3  385.92   12.16
   1  -1   3  382.79   12.11
   1  -1   3  383.27   12.13
   1  -1   3  373.82   12.20
  -1  -1  -3  374.32   12.16
   1   1  -3  378.84   12.29
   1  -1   3  386.68   12.20
   1   1  -3  371.20   12.31
   1  -1   3  376.44   12.10
   1  -1   3  360.22   12.28
  -1   1   3  375.47   12.17
  -1  -1  -3  375.98   12.22
   1   1  -3  378.15   12.24
   1   1  -3  367.89   12.24
   1  -1   3  380.00   12.27
  -1  -1  -3  364.52   12.28
  -1   1   3  370.90   12.28
  -1   1   3  384.59   12.24
  -1  -1  -3  371.12   12.56
   1   1  -3  368.92   12.16
  -1  -1  -3  378.36   12.11
  -1  -1  -3  382.53   12.07
  -1  -1  -3  368.87   12.21
   1  -1   3  382.68   12.11
  -1  -1  -3  380.62   12.25
   1   1  -3  372.53   12.18
   1   1  -3  383.54   12.10
   1   1  -3  377.72   12.19
  -1   3  -3  170.95    6.15
  -1   3  -3  183.78    6.11
   1   3   3  185.74    6.05
   1  -3  -3  179.97    6.07
  -1   3  -3  179.19    5.88
  -1   3  -3  185.31    5.81
   1  -3  -3  179.71    5.85
  -1  -3   3  179.10    6.34
   1  -3  -3  176.13    6.04
   1  -3  -3  183.69    6.63
   1  -3  -3  181.26    5.87
   1   3   3  178.17    6.09
  -1   3  -3  174.60    5.88
   1  -3  -3  175.42    6.06
  -1  -3   3  177.79    6.04
  -1  -3   3  177.00    6.06
   1   3   3  175.05    6.04
  -1   3  -3  177.54    5.99
  -1   3  -3  169.20    6.24
   1  -3   3  182.10    6.34
  -1  -3  -3  175.28    5.92
  -1  -3  -3  171.74    6.05
   1   3  -3  173.16    6.20
  -1   3   3  184.23    5.99
  -1  -3  -3  185.29    6.60
  -1  -3  -3  170.06    5.94
  -1  -3  -3  172.45    6.04
   1   3  -3  177.09    6.04
   1   3  -3  171.27    6.22
  -1   3   3  180.46    6.18
   1  -3   3  185.34    5.98
   1   3  -3  172.93    6.17
   1   3  -3  179.58    5.97
  -1  -3  -3  177.73    5.91
  -1   3   3  177.68    6.04
   1  -3   3  177.13    6.00
  -1   3   3  175.77    6.11
   1   3  -3  172.63    6.02
  -1   3   3  175.65    5.86
  -1  -3  -3  180.14    5.73
  -1   5  -3    3.40    0.82
  -1   5  -3    2.89    0.82
   1   5   3    3.58    0.88
  -1  -5   3    3.49    0.61
  -1   5  -3    3.63    0.53
   1  -5  -3    3.94    0.77
   1  -5  -3    3.80    0.76
  -1  -5   3    5.03    0.85
  -1  -5   3    5.14    1.29
  -1  -5   3    3.83    0.38
  -1  -5   3    3.59    0.93
   1  -5  -3    3.30    0.50
   1  -5  -3    2.85    0.81
  -1   5  -3    4.08    0.83
   1  -5  -3    3.95    1.10
   1   5   3    3.47    0.78
  -1   5  -3    3.24    0.52
   1   5   3    2.86    0.66
   1   5   3    4.54    0.62
  -1   5  -3    3.51    0.61
  -1  -5  -3    4.00    0.50
   1   5  -3    2.65    0.79
  -1  -5  -3    4.14    0.82
  -1  -5  -3    2.52    0.98
  -1  -5  -3    3.79    0.59
   1  -5   3    3.05    0.69
   1  -5   3    4.90    0.61
   1   5  -3    4.90    0.80
   1  -5   3    3.64    0.93
   1   5  -3    3.10    0.75
  -1  -5  -3    4.07    0.70
  -1   5   3    2.91    0.83
  -1  -5  -3    3.06    0.88
   1   5  -3    4.05    0.49
   1   5  -3    4.04    0.59
  -1   5   3    3.05    0.52
  -1   5   3    3.88    0.88
  -1   5   3    3.52    0.65
   1   5  -3    4.66    0.73
   1  -5   3    2.87    1.09
  -1  -7   3   91.12    4.57
  -1   7  -3   98.49    4.62
   1   7   3  100.17    3.75
   1  -7  -3   97.64    4.14
   1   7   3   98.55    3.71
   1  -7  -3   99.32    5.16
   1  -7  -3   97.87    3.69
   1   7   3   91.88    4.09
  -1  -7   3  100.35    4.14
  -1   7  -3  104.97    4.30
  -1  -7   3  100.98    5.15
   1   7   3   96.61    4.56
   1  -7  -3   94.14    4.45
   1   7   3   99.93    3.87
  -1   7  -3  102.64    3.89
   1  -7  -3  103.31    4.26
  -1   7  -3  102.11    3.76
  -1   7   3   97.86    4.17
   1   7  -3   96.51    4.60
  -1   7   3   95.65    4.56
  -1  -7  -3  100.85    5.11
   1   7  -3  106.56    4.29
  -1  -7  -3  103.99    3.87
   1   7  -3   98.10    3.94
  -1   7   3   98.94    3.87
   1   7  -3   98.93    3.95
   1   7  -3  103.39    3.69
   1  -7   3   97.54    4.58
  -1   7   3  100.85    3.55
  -1  -7  -3  102.69    4.16
   1  -7   3   98.68    5.15
   1  -7   3   99.48    4.05
  -1  -7  -3  100.92    4.13
  -1  -7  -3   98.23    4.59
   1  -9  -3    9.62    1.69
   1   9   3    8.97    1.08
  -1   9  -3    9.60    1.50
  -1   9  -3   10.07    1.27
  -1  -9   3    7.44    1.72
   1   9   3    6.64    1.60
   1  -9  -3    9.68    1.47
  -1   9  -3    8.85    1.64
  -1  -9   3   11.01    1.45
  -1  -9   3    8.35    1.92
   1   9   3   10.60    1.57
   1  -9  -3    5.61    1.76
  -1   9   3   11.59    1.97
   1   9  -3    7.78    1.23
   1   9  -3    9.61    1.42
  -1   9   3   11.43    1.19
  -1  -9  -3    6.32    1.92
  -1  -9  -3    8.81    1.69
  -1  -9  -3    9.25    1.51
   1  -9   3    7.53    1.31
   1  -9   3   10.31    1.85
   1  -9   3    8.97    2.11
   1   9  -3    7.52    1.61
  -1   9   3    8.90    1.53
  -1   9   3    7.43    1.33
  -1 -11   3   15.62    1.95
   1 -11  -3   11.03    2.51
   1  11   3   23.86    2.52
  -1  11  -3   17.54    1.97
  -1  11  -3   15.54    2.39
   1 -11  -3   24.27    2.44
   1  11   3   17.79    2.11
  -1 -11   3   18.21    2.82
  -1 -11   3   13.34    2.22
   1 -11  -3   15.11    2.39
   1  11   3   18.49    2.50
   1 -11   3   17.23    2.31
   1  11  -3   20.91    1.94
   1 -11   3   19.40    3.01
  -1 -11  -3   16.93    3.07
  -1  11   3   18.51    2.62
   1 -11   3   19.21    2.11
  -1 -11  -3   21.84    2.71
   1  11  -3   20.63    2.64
  -1 -11  -3   19.03    2.22
  -1  11   3   21.96    2.35
  -1  11   3   16.09    1.93
   1  11  -3   20.43    2.05
  -2   0  -3   -0.09    0.25
  -2   0  -3    0.54    0.37
  -2   0  -3   -0.15    0.41
   2   0  -3    0.31    0.23
  -2   0   3   -0.12    0.34
  -2   0  -3    0.29    0.35
  -2   0   3   -0.03    0.38
  -2   0  -3    0.07    0.23
   2   0   3   -0.35    0.41
   2   0  -3    0.47    0.40
   2   0   3    0.23    0.38
   2   0  -3   -0.21    0.33
  -2   0   3   -0.13    0.44
   2   0   3   -0.17    0.40
   2   0  -3   -0.07    0.48
   2   0   3    0.22    0.42
   2   0   3   -0.32    0.30
   2   0  -3    0.04    0.52
   2   0  -3   -0.48    0.34
   2   0  -3    0.32    0.40
   2   0  -3   -0.30    0.35
  -2   0  -3   -0.44    0.47
  -2   0  -3   -0.01    0.40
   2   0   3   -0.20    0.32
   2   0   3    0.05    0.27
   2   0  -3   -0.29    0.37
  -2   0   3   -0.42    0.41
   2   0   3    0.27    0.31
  -2   0   3   -0.27    0.57
  -2   0   3   -0.04    0.48
  -2   0   3   -0.13    0.37
  -2   0  -3   -0.13    0.52
  -2  -2   3    6.48    0.68
   2  -2  -3    5.31    0.65
   2  -2  -3    7.57    0.70
   2  -2  -3    4.49    0.86
  -2   2  -3    6.16    0.61
   2  -2  -3    5.98    0.70
  -2  -2   3    5.20    0.81
   2   2   3    5.04    0.64
  -2   2  -3    5.92    0.71
  -2   2  -3    7.00    0.75
  -2  -2   3    4.94    0.81
   2  -2  -3    6.44    0.65
   2   2   3    4.84    0.59
  -2   2  -3    4.99    0.71
  -2  -2   3    4.65    0.63
  -2   2  -3    5.65    0.44
  -2   2  -3    5.90    0.42
  -2   2  -3    6.42    0.56
   2  -2  -3    5.68    0.60
   2   2   3    5.74    0.68
   2  -2  -3    5.76    0.52
   2   2  -3    5.67    0.62
  -2   2   3    6.49    0.73
   2  -2   3    4.75    0.39
   2   2  -3    5.57    0.43
  -2  -2  -3    5.89    0.71
  -2  -2  -3    6.13    0.62
   2  -2   3    5.29    0.52
   2  -2   3    5.03    0.57
  -2   2   3    5.51    0.63
   2  -2   3    6.17    0.55
  -2  -2  -3    7.25    0.69
  -2   2   3    4.71    0.61
  -2  -2  -3    5.59    0.49
   2   2  -3    4.65    0.57
   2   2  -3    5.95    0.76
   2  -2   3    5.63    0.50
   2   2  -3    5.57    0.74
   2   2  -3    5.00    0.61
   2  -2   3    6.25    0.54
  -2   2   3    5.33    0.46
   2   2  -3    6.64    0.73
  -2   2   3    4.72    0.67
  -2  -2  -3    5.86    0.62
  -2   2   3    4.66    0.58
  -2  -2  -3    4.59    0.83
  -2   2   3    4.94    0.62
  -2  -2  -3    6.41    0.61
   2  -2   3    4.58    0.76
  -2   4  -3  277.02    9.89
   2  -4  -3  285.59    9.61
  -2   4  -3  299.78    9.43
   2   4   3  278.27    9.53
  -2  -4   3  283.86    9.33
  -2   4  -3  277.59    9.62
   2  -4  -3  290.90    9.72
  -2  -4   3  284.09   10.17
  -2   4  -3  289.11    9.74
  -2  -4   3  293.82    9.63
   2  -4  -3  279.93   10.24
   2   4   3  271.08    9.61
   2  -4  -3  289.98    9.29
  -2   4  -3  299.53    9.39
  -2   4  -3  293.95    9.38
  -2  -4   3  267.91    9.89
  -2   4  -3  294.05    9.37
  -2  -4   3  289.11    9.58
   2  -4   3  270.57    9.85
  -2   4   3  289.86    9.82
  -2  -4  -3  289.55    9.20
   2   4  -3  295.42    9.54
   2   4  -3  289.93    9.52
  -2  -4  -3  282.95    9.61
  -2   4   3  297.33    9.40
   2  -4   3  298.04    9.43
  -2  -4  -3  291.10    9.52
   2  -4   3  275.19    9.23
  -2   4   3  274.67    9.63
  -2  -4  -3  305.99    9.47
   2   4  -3  290.25    9.21
  -2  -4  -3  302.78   10.24
   2  -4   3  292.15    9.49
   2  -4   3  279.34   10.28
   2   4  -3  279.35    9.80
   2   4  -3  281.79    9.86
   2   4  -3  274.13    9.52
  -2   4   3  272.13    9.52
  -2  -4  -3  286.89    9.61
   2   4  -3  298.35    9.75
  -2  -6   3    7.49    1.34
  -2   6  -3    8.00    0.85
   2  -6  -3    6.32    1.10
   2   6   3    7.92    1.16
   2  -6  -3    4.54    1.29
  -2   6  -3    8.88    0.91
  -2  -6   3    7.50    1.03
   2  -6  -3    7.59    0.71
  -2   6  -3    7.70    0.68
  -2   6  -3    6.26    1.16
   2   6   3    8.13    0.77
   2   6   3   10.82    1.47
  -2  -6   3    7.14    1.51
   2  -6  -3    8.18    1.12
   2   6   3    8.68    0.87
   2  -6  -3    7.70    1.11
   2   6   3    8.04    0.91
  -2   6  -3    6.27    1.06
  -2  -6  -3    6.14    0.82
   2  -6   3    5.90    0.93
  -2   6   3    7.67    0.68
  -2  -6  -3    6.43    1.19
   2   6  -3    6.54    0.92
  -2  -6  -3    6.39    0.91
  -2  -6  -3    4.61    1.30
   2  -6   3    9.91    1.45
  -2   6   3    7.12    1.08
   2   6  -3    7.39    0.72
   2   6  -3    8.55    1.16
   2   6  -3    7.38    0.81
  -2   6   3    7.87    0.92
  -2   6   3    8.03    1.24
   2  -6   3    7.97    1.72
  -2  -6  -3    9.40    1.19
   2   6  -3    8.27    1.31
  -2   8  -3   -0.69    0.74
   2   8   3    0.24    0.56
  -2   8  -3   -0.08    0.92
  -2   8  -3   -0.57    0.50
   2   8   3    0.04    0.94
  -2   8  -3   -0.02    0.65
  -2  -8   3    0.32    1.24
  -2  -8   3    0.00    0.82
   2  -8  -3    0.25    1.23
   2  -8  -3    0.23    0.73
   2  -8  -3   -0.37    0.84
   2   8   3   -0.73    0.96
  -2  -8   3   -1.01    1.03
   2  -8  -3   -0.75    0.69
  -2  -8  -3    0.44    0.63
   2  -8   3    0.99    1.08
  -2   8   3   -0.03    0.57
   2   8  -3   -0.45    0.74
   2   8  -3    0.13    0.72
   2  -8   3    0.52    0.85
   2  -8   3   -0.68    1.24
  -2   8   3   -0.47    0.82
  -2   8   3   -1.29    0.88
  -2  -8  -3    0.67    0.65
  -2  -8  -3   -0.85    0.75
  -2  -8  -3   -0.53    1.00
   2   8  -3   -0.45    0.90
  -2  -8  -3   -0.21    1.26
  -2   8   3   -0.38    0.93
   2  10   3   10.79    2.00
  -2  10  -3   16.81    1.59
  -2 -10   3   16.93    2.79
  -2  10  -3   10.81    1.60
   2  10   3   13.04    1.75
   2 -10  -3   16.62    1.98
  -2  10  -3   13.17    2.14
  -2 -10   3   14.15    1.73
   2 -10  -3   15.77    2.77
  -2 -10   3   15.21    2.41
  -2 -10   3   12.65    1.66
   2  10   3   12.48    1.81
   2  10  -3   16.17    1.86
   2  10  -3   18.71    2.55
   2 -10   3   11.94    1.94
  -2 -10  -3   13.33    2.17
   2  10  -3   14.33    1.61
  -2 -10  -3   14.04    1.90
  -2  10   3   16.23    1.96
   2 -10   3   18.89    3.12
  -2 -10  -3   16.36    2.35
  -2 -10  -3   11.49    2.48
   2 -10   3    9.93    1.54
  -2  10   3   17.97    2.04
  -2  10   3   14.19    2.20
  -3  -1   3  114.03    4.22
  -3  -1   3  113.44    3.82
   3   1   3  109.74    3.72
  -3   1  -3  111.56    3.97
   3  -1  -3  119.97    4.00
   3  -1  -3  110.29    4.25
   3  -1  -3  113.83    4.11
  -3  -1   3  109.59    4.05
   3  -1  -3  116.37    3.84
  -3  -1   3  107.05    4.07
   3  -1  -3  116.08    3.90
   3   1   3  114.83    3.85
  -3  -1   3  115.32    3.85
  -3  -1   3  111.28    4.03
   3   1   3  116.95    3.86
   3   1   3  114.07    3.89
  -3  -1   3  113.01    3.99
  -3   1  -3  116.97    4.04
   3   1   3  113.30    4.05
  -3   1  -3  114.16    3.98
   3  -1  -3  116.75    3.86
  -3   1  -3  118.35    3.91
  -3   1  -3  113.26    3.99
   3   1   3  117.76    3.73
   3   1   3  120.23    3.71
   3  -1  -3  112.53    3.94
   3   1   3  113.47    3.95
  -3   1  -3  112.23    3.94
  -3  -1   3  110.29    3.75
   3   1  -3  110.85    3.83
   3  -1   3  117.81    3.84
  -3   1   3  114.91    3.97
   3   1  -3  110.02    3.94
   3   1  -3  106.59    4.16
  -3  -1  -3  114.72    3.93
  -3   1   3  115.74    4.00
  -3  -1  -3  111.34    3.96
  -3   1   3  114.22    3.82
   3  -1   3  118.22    4.01
  -3  -1  -3  111.22    3.81
   3   1  -3  112.14    3.83
  -3   1   3  120.58    4.13
   3   1  -3  113.49    4.01
  -3   1   3  113.26    3.99
  -3  -1  -3  115.04    3.80
   3   1  -3  106.31    4.02
  -3  -1  -3  111.49    3.73
  -3   1   3  118.50    3.88
   3  -1   3  116.58    3.90
  -3  -1  -3  109.15    3.94
   3  -1   3  117.81    3.72
   3  -1   3  118.06    4.00
  -3   1   3  115.02    3.83
   3   1  -3  113.97    3.94
   3  -1   3  115.53    4.17
   3  -3  -3   35.02    1.73
  -3   3  -3   32.24    1.72
   3  -3  -3   36.92    1.49
  -3   3  -3   33.03    1.67
  -3   3  -3   34.57    1.51
   3  -3  -3   34.84    2.16
  -3   3  -3   35.16    1.49
  -3  -3   3   36.59    1.71
   3   3   3   34.17    1.65
  -3  -3   3   36.27    2.01
  -3   3  -3   34.53    1.29
   3  -3  -3   33.50    1.64
   3  -3  -3   34.21    1.30
  -3  -3   3   36.64    1.71
  -3   3  -3   35.67    1.29
   3   3   3   36.50    1.63
  -3  -3   3   33.25    1.87
  -3   3  -3   35.72    1.90
   3  -3   3   38.92    1.49
   3   3  -3   33.64    1.26
  -3  -3  -3   34.44    1.60
  -3  -3  -3   34.13    2.06
   3  -3   3   36.75    1.46
   3  -3   3   36.21    1.86
  -3   3   3   35.81    1.50
  -3   3   3   36.02    1.64
  -3  -3  -3   31.76    1.47
  -3  -3  -3   33.92    1.65
   3   3  -3   34.53    1.53
  -3   3   3   38.11    1.81
   3  -3   3   34.12    1.41
   3   3  -3   34.10    1.57
  -3   3   3   37.57    1.32
   3   3  -3   32.05    1.62
  -3  -3  -3   33.76    1.30
  -3  -3  -3   33.97    1.61
   3   3  -3   32.35    1.77
   3  -3   3   36.85    1.53
   3   3  -3   31.56    1.72
  -3   3   3   32.01    1.69
   3   5   3  115.07    3.86
   3   5   3  111.69    4.35
   3  -5  -3  111.72    4.28
  -3  -5   3  116.92    4.35
   3  -5  -3  120.43    4.52
  -3   5  -3  115.71    4.01
   3  -5  -3  117.56    4.46
  -3  -5   3  116.31    5.02
  -3  -5   3  115.22    3.94
  -3   5  -3  113.13    3.95
  -3   5  -3  117.78    4.00
  -3   5  -3  118.49    4.11
   3  -5  -3  104.87    5.02
   3   5   3  115.45    4.20
  -3   5  -3  112.27    4.45
  -3   5  -3  110.04    4.68
   3  -5  -3  114.62    3.86
  -3  -5   3  108.12    4.65
  -3   5   3  113.39    4.19
  -3  -5  -3  107.82    4.20
   3   5  -3  119.95    4.21
   3  -5   3  116.57    4.18
   3   5  -3  114.25    3.88
   3  -5   3  109.83    5.15
  -3  -5  -3  118.72    4.98
   3  -5   3  113.82    3.72
  -3  -5  -3  103.95    4.32
  -3  -5  -3  109.80    4.31
   3   5  -3  105.03    4.50
  -3   5   3  114.30    4.60
   3  -5   3  109.97    4.59
   3   5  -3  113.65    4.23
  -3   5   3  121.55    3.93
   3  -5   3  117.55    3.97
   3   5  -3  111.88    4.64
   3   5  -3  116.01    4.42
   3   5  -3  105.05    4.16
  -3  -5  -3  116.96    4.73
  -3   5   3  112.29    4.34
   3   7   3   49.52    2.09
   3  -7  -3   49.88    2.03
   3   7   3   49.08    2.33
  -3   7  -3   47.76    3.01
   3  -7  -3   51.29    2.77
   3   7   3   43.53    2.52
  -3  -7   3   51.26    2.70
   3  -7  -3   53.92    2.87
  -3   7  -3   53.92    2.33
  -3   7  -3   53.13    2.78
  -3  -7   3   48.59    3.36
  -3   7  -3   49.98    2.25
   3  -7  -3   46.07    2.49
   3   7   3   51.08    3.03
   3  -7  -3   44.24    3.48
  -3  -7   3   47.98    3.09
  -3   7   3   47.14    2.97
  -3  -7  -3   51.98    2.46
   3   7  -3   48.29    2.25
  -3  -7  -3   48.19    2.56
   3   7  -3   46.20    2.95
   3  -7   3   48.93    3.60
   3   7  -3   50.88    2.48
  -3   7   3   51.48    2.77
  -3   7   3   47.00    2.32
   3   7  -3   52.93    2.69
  -3   7   3   49.42    2.63
   3  -7   3   55.71    3.06
   3   7  -3   49.83    2.09
  -3  -7  -3   54.02    3.17
  -3  -7  -3   51.08    3.42
   3  -7   3   48.51    2.45
  -3  -7  -3   54.82    2.51
   3  -9  -3    2.25    1.06
   3  -9  -3    3.11    1.12
  -3  -9   3    2.49    1.37
   3  -9  -3    1.73    1.46
  -3   9  -3    4.05    1.17
   3   9   3    3.58    1.37
   3   9   3    4.04    1.23
  -3  -9   3    3.60    1.70
   3  -9  -3    3.86    1.18
  -3  -9   3    4.36    1.24
  -3  -9   3    1.00    1.11
  -3   9  -3    3.04    0.91
  -3   9  -3    2.71    1.28
   3   9   3    3.83    0.80
  -3  -9  -3    2.70    1.08
  -3  -9  -3    2.28    1.44
  -3   9   3    2.90    1.13
  -3   9   3    4.05    1.42
   3  -9   3    2.11    1.70
  -3   9   3    3.72    0.83
   3  -9   3    3.42    1.09
   3   9  -3    3.68    1.29
  -3  -9  -3    3.86    0.92
  -3  -9  -3    2.42    1.63
  -3  -9  -3    2.41    1.30
   3   9  -3    3.87    1.08
   3  -9   3    3.84    1.42
  -3   9   3    2.47    1.19
   3   9  -3    2.95    1.00
  -3 -11   3    0.01    1.54
  -3 -11   3    1.21    1.11
   3  11   3    0.92    1.38
  -3 -11   3    1.67    1.57
  -3  11  -3    2.52    1.53
   3  11   3    2.64    1.21
  -3  11  -3    2.33    1.22
   3 -11  -3   -1.53    1.59
   3 -11  -3    1.97    1.27
   3  11   3    2.46    1.52
   3  11  -3    1.41    1.06
  -3  11   3    0.16    1.09
  -3  11   3    2.57    1.49
  -3 -11  -3   -0.89    1.68
   3 -11   3    1.48    1.37
   3 -11   3    0.80    1.09
   3  11  -3    2.24    1.37
  -3 -11  -3   -0.39    1.86
   3 -11   3   -0.83    1.75
   3  11  -3    1.65    1.28
  -3 -11  -3    2.42    1.36
  -3  11   3    1.59    1.37
   4   0  -3   -0.22    0.56
   4   0   3    0.52    0.38
   4   0  -3   -0.09    0.28
  -4   0  -3   -0.05    0.54
  -4   0   3   -0.21    0.47
   4   0  -3    0.22    0.51
  -4   0   3   -0.51    0.40
  -4   0   3   -0.13    0.45
   4   0  -3    0.54    0.48
  -4   0   3    0.48    0.31
  -4   0   3   -0.03    0.40
  -4   0   3    0.12    0.60
   4   0   3   -0.16    0.23
   4   0   3   -0.04    0.20
   4   0   3   -0.15    0.40
   4   0  -3    0.24    0.43
  -4   0   3   -0.68    0.42
   4   0  -3    0.09    0.39
  -4   0   3   -0.04    0.50
   4   0  -3   -0.03    0.35
   4   0   3    0.65    0.46
  -4   0  -3   -0.27    0.44
  -4   0  -3    0.61    0.50
  -4   0  -3   -0.16    0.37
  -4   0  -3    0.35    0.49
   4   0   3    0.27    0.33
  -4   0   3    0.73    0.49
  -4  -2   3   13.47    1.12
  -4  -2   3   12.83    1.04
   4  -2  -3   11.42    0.85
  -4  -2   3   12.59    1.08
   4  -2  -3   11.12    0.94
  -4   2  -3   11.29    0.86
   4  -2  -3   10.97    0.96
  -4  -2   3   11.67    1.31
   4   2   3   12.31    0.73
   4  -2  -3   12.34    1.07
  -4   2  -3   10.11    0.92
  -4   2  -3   11.00    0.96
  -4   2  -3   12.33    1.15
   4  -2  -3   12.55    1.33
   4  -2  -3   11.30    0.82
   4   2   3   12.63    0.95
   4   2   3   12.76    0.88
  -4   2  -3   11.77    1.03
   4  -2   3   12.49    1.09
   4   2  -3   11.67    0.56
   4  -2   3   12.13    0.86
  -4  -2  -3   10.37    0.70
   4  -2   3   12.07    0.59
  -4   2   3   13.23    1.10
  -4   2   3   12.78    1.15
   4   2  -3   11.03    0.67
  -4   2   3   12.61    0.83
  -4  -2  -3   12.66    0.85
  -4  -2  -3   13.15    0.79
  -4   2   3   10.06    0.92
  -4  -2  -3   11.09    0.94
  -4  -2  -3   10.57    0.93
  -4   2   3   12.38    0.89
  -4  -2  -3   10.70    0.83
  -4   2   3   12.09    1.04
  -4  -2  -3   11.91    1.32
  -4   2   3   12.22    0.60
  -4   2   3   13.42    1.01
   4  -2   3   11.76    0.61
   4   2  -3   10.52    1.05
   4   2  -3   11.75    1.05
   4   2  -3   10.91    0.95
   4  -2   3   13.72    0.80
   4   2  -3   11.51    0.87
  -4   4  -3  136.89    5.32
   4  -4  -3  140.64    4.52
  -4   4  -3  141.96    4.73
  -4  -4   3  133.30    5.01
  -4   4  -3  138.11    4.58
  -4  -4   3  137.36    5.33
  -4  -4   3  140.89    5.48
   4  -4  -3  135.19    4.96
   4   4   3  137.58    4.49
   4  -4  -3  140.68    5.20
   4   4   3  137.33    4.93
  -4   4  -3  138.82    5.14
   4  -4  -3  141.48    5.68
  -4  -4   3  149.90    5.08
  -4   4  -3  142.37    4.59
   4   4   3  142.80    4.92
  -4  -4   3  140.46    5.39
   4   4   3  135.04    4.98
  -4  -4   3  137.62    4.79
  -4   4  -3  149.42    4.88
  -4   4  -3  133.89    5.04
  -4  -4  -3  142.22    4.99
   4  -4   3  140.70    5.23
  -4  -4  -3  135.33    4.97
   4   4  -3  134.76    4.54
  -4   4   3  137.45    4.93
  -4   4   3  147.17    4.70
   4   4  -3  133.45    4.96
  -4   4   3  136.50    5.20
  -4  -4  -3  140.54    5.01
  -4   4   3  134.06    4.99
   4   4  -3  144.62    4.58
   4  -4   3  135.33    4.73
   4  -4   3  144.16    4.53
   4   4  -3  131.34    4.90
   4  -4   3  137.92    4.64
  -4  -4  -3  134.69    5.44
   4   4  -3  130.95    5.06
   4  -4   3  142.21    4.80
   4   4  -3  141.49    4.83
   4   4  -3  135.23    5.18
  -4   4   3  138.26    5.15
   4  -4   3  133.73    5.66
  -4  -4  -3  140.98    4.69
  -4   6  -3   91.66    3.30
   4  -6  -3   91.67    3.83
  -4  -6   3   90.61    4.19
   4   6   3   90.47    3.74
   4  -6  -3   89.43    4.63
  -4  -6   3   87.88    3.78
  -4   6  -3   90.60    3.87
  -4   6  -3   96.13    3.52
  -4  -6   3   90.96    4.44
   4   6   3   89.41    4.12
  -4   6  -3   87.03    4.13
   4   6   3   94.50    3.57
   4   6   3   88.56    3.17
   4  -6  -3   88.54    3.08
   4  -6  -3   88.97    3.70
  -4  -6   3   85.86    3.13
   4  -6  -3   92.57    3.95
  -4   6   3   87.15    3.84
   4   6  -3   88.19    3.79
   4  -6   3   84.69    3.48
   4   6  -3   89.95    3.63
  -4   6   3   89.48    3.72
   4  -6   3   91.50    4.04
  -4  -6  -3   96.92    4.49
  -4   6   3   95.85    4.16
  -4  -6  -3   85.94    3.79
   4   6  -3   84.28    3.51
  -4  -6  -3   85.77    3.71
   4  -6   3   86.73    4.66
  -4  -6  -3   84.76    3.62
   4   6  -3   92.09    4.14
  -4  -6  -3   88.60    4.22
  -4   6   3   90.27    3.52
  -4  -8   3    1.60    1.31
   4  -8  -3    0.94    0.83
   4   8   3    1.20    1.06
   4   8   3    0.53    0.99
  -4   8  -3    1.59    1.00
  -4  -8   3    1.66    1.07
   4  -8  -3    1.04    0.85
   4   8   3    1.29    0.65
  -4   8  -3    1.01    0.66
   4  -8  -3   -0.16    0.74
  -4   8  -3    0.51    1.08
  -4  -8   3    1.21    1.21
  -4   8  -3    1.12    0.68
   4   8   3    0.94    0.62
   4  -8  -3    2.26    1.49
  -4  -8  -3    1.37    0.99
  -4   8   3    1.05    1.12
   4  -8   3    1.07    1.43
  -4   8   3    0.92    0.63
   4   8  -3    0.59    0.80
   4   8  -3    1.44    0.84
  -4  -8  -3    0.59    1.26
   4   8  -3    1.30    1.06
  -4  -8  -3    1.96    1.32
  -4   8   3    1.12    0.91
  -4  -8  -3    1.08    1.14
   4  -8   3    1.38    1.01
  -4   8   3    1.89    1.11
  -4  -8  -3    1.97    0.82
   4  -8   3    1.43    0.83
   4 -10  -3    2.98    1.87
  -4 -10   3    4.89    1.63
  -4 -10   3    4.00    1.72
  -4 -10   3    5.77    1.47
   4 -10  -3    3.67    1.23
  -4  10  -3    5.49    1.33
  -4 -10   3    2.50    1.24
   4  10   3    2.07    1.32
  -4  10  -3    3.50    1.50
   4  10   3    5.68    1.71
  -4  10   3    4.42    1.55
   4 -10   3    4.59    1.51
   4  10  -3    3.52    1.11
   4 -10   3    3.26    1.94
  -4  10   3    4.12    1.21
  -4 -10  -3    1.25    1.73
  -4 -10  -3    5.68    1.43
   4  10  -3    5.46    1.69
   4 -10   3    3.36    1.17
  -4 -10  -3    4.25    1.74
  -4  10   3    3.99    1.41
   4  10  -3    3.07    1.04
   5   1   3    0.65    0.30
  -5   1  -3    1.72    0.55
  -5   1  -3    1.86    0.50
   5  -1  -3    1.45    0.46
   5  -1  -3    1.38    0.55
  -5  -1   3    0.78    0.38
   5   1   3    1.12    0.38
  -5   1  -3    1.17    0.54
   5   1   3    0.95    0.47
   5  -1  -3    1.80    0.52
  -5   1  -3    1.78    0.64
  -5  -1   3    0.44    0.53
   5  -1  -3    1.81    0.35
  -5  -1   3    0.66    0.80
   5  -1  -3    2.65    0.53
  -5  -1   3    1.11    0.34
  -5  -1   3    1.74    0.56
  -5   1  -3    1.94    0.58
   5  -1  -3    2.86    0.70
   5   1   3    1.17    0.33
  -5  -1   3    1.52    0.55
  -5   1  -3    2.07    0.63
   5   1   3    1.28    0.37
   5   1   3    1.04    0.38
  -5   1  -3    1.61    0.55
   5  -1  -3    2.48    0.68
   5   1  -3    1.77    0.37
  -5  -1  -3    1.76    0.50
  -5  -1  -3    1.84    0.58
   5   1  -3    1.37    0.49
  -5   1   3    1.27    0.52
   5   1  -3    1.50    0.55
   5   1  -3    2.36    0.73
  -5   1   3    0.78    0.48
   5   1  -3    1.65    0.50
  -5   1   3    1.56    0.49
  -5   1   3    0.75    0.61
   5   1  -3    2.26    0.64
  -5   1   3    0.83    0.52
  -5  -1  -3    1.67    0.53
  -5   1   3    1.66    0.64
  -5  -1  -3    1.72    0.61
  -5  -1  -3    1.94    0.34
   5  -1   3    1.17    0.43
  -5  -3   3  133.07    4.95
  -5   3  -3  139.43    5.14
  -5  -3   3  139.48    5.13
   5  -3  -3  144.53    5.02
   5   3   3  144.04    5.01
  -5   3  -3  137.09    5.06
  -5  -3   3  140.84    5.05
   5   3   3  143.76    4.90
  -5  -3   3  139.51    5.39
  -5  -3   3  139.39    5.29
   5  -3  -3  144.16    5.58
   5  -3  -3  147.26    4.84
   5  -3  -3  140.48    5.26
  -5   3  -3  138.90    5.31
  -5   3  -3  145.45    4.97
   5   3   3  145.62    5.00
  -5  -3  -3  141.11    4.95
   5   3  -3  136.57    5.08
  -5  -3  -3  140.87    5.05
  -5  -3  -3  142.20    5.04
  -5   3   3  144.11    5.02
  -5   3   3  144.44    5.07
  -5   3   3  149.11    4.91
   5  -3   3  141.99    5.59
   5   3  -3  137.86    4.73
   5   3  -3  132.56    5.10
  -5   3   3  152.59    5.32
   5   3  -3  134.74    5.17
  -5   3   3  147.77    5.21
  -5  -3  -3  142.00    5.35
  -5  -3  -3  133.97    4.99
  -5   3   3  152.15    4.86
   5  -3   3  152.84    4.89
   5   3  -3  143.58    4.87
  -5  -3  -3  143.23    4.82
   5   3  -3  141.38    4.68
   5  -3   3  147.75    4.75
   5  -3   3  146.17    5.23
  -5   3   3  140.49    5.17
   5   3  -3  141.16    5.01
  -5  -5   3   70.28    2.73
  -5   5  -3   70.79    3.15
   5  -5  -3   71.00    3.23
   5   5   3   73.78    2.92
   5  -5  -3   68.66    2.96
  -5   5  -3   73.34    2.50
   5   5   3   70.05    2.44
   5  -5  -3   67.03    3.74
  -5  -5   3   70.40    3.08
  -5  -5   3   70.53    3.40
  -5  -5   3   76.99    3.65
  -5   5  -3   69.73    2.84
   5   5   3   71.63    3.03
  -5   5  -3   70.01    2.48
  -5   5  -3   67.74    3.36
   5  -5   3   72.96    2.49
   5   5  -3   65.15    3.17
   5   5  -3   68.71    2.91
  -5   5   3   75.16    2.48
   5  -5   3   71.23    2.42
   5   5  -3   61.00    2.87
   5   5  -3   70.61    2.44
  -5  -5  -3   71.35    3.58
  -5  -5  -3   66.99    2.97
   5   5  -3   67.91    3.06
  -5  -5  -3   67.08    2.98
  -5  -5  -3   71.97    2.72
   5  -5   3   70.42    2.55
   5  -5   3   70.88    2.77
   5   5  -3   71.59    2.54
   5  -5   3   67.56    3.82
  -5   5   3   68.11    2.99
  -5   5   3   68.50    2.88
  -5   5   3   74.79    3.35
  -5   5   3   68.07    3.15
   5   5  -3   69.15    2.75
  -5  -5  -3   67.96    2.98
   5   5  -3   69.11    2.43
   5  -5   3   80.23    3.30
  -5  -5  -3   69.70    3.44
  -5   7  -3  121.39    5.19
   5  -7  -3  112.94    6.00
  -5   7  -3  127.49    4.51
  -5  -7   3  125.47    5.14
  -5   7  -3  132.14    4.84
   5  -7  -3  133.34    5.18
   5   7   3  131.30    5.15
   5  -7  -3  131.47    5.06
  -5  -7   3  129.20    5.82
   5   7   3  133.51    4.85
   5  -7  -3  132.30    5.38
  -5  -7   3  126.21    5.62
   5   7   3  132.08    5.60
  -5   7  -3  116.65    5.53
  -5   7   3  127.09    5.04
   5   7  -3  123.50    5.56
  -5   7   3  136.01    4.79
  -5  -7  -3  128.61    5.11
   5   7  -3  132.03    5.00
   5   7  -3  126.02    5.11
  -5   7   3  128.90    5.25
  -5   7   3  134.34    5.61
  -5  -7  -3  122.39    5.12
   5  -7   3  123.27    6.19
   5  -7   3  135.16    5.45
   5  -7   3  118.21    4.79
  -5   7   3  127.54    4.78
  -5  -7  -3  119.97    5.57
  -5  -7  -3  113.06    4.91
  -5  -7  -3  137.67    5.97
   5   7  -3  124.88    4.49
   5  -9  -3   41.91    2.65
   5   9   3   44.90    2.32
  -5   9  -3   43.14    2.84
  -5  -9   3   43.64    3.39
  -5  -9   3   40.96    3.50
   5  -9  -3   45.18    2.92
   5  -9  -3   42.24    3.87
  -5  -9   3   43.14    2.73
  -5  -9   3   45.32    2.83
   5   9   3   42.66    2.79
   5   9   3   42.79    3.22
  -5   9  -3   41.10    3.25
  -5   9   3   45.79    3.33
   5   9  -3   45.63    3.33
  -5  -9  -3   40.87    2.98
  -5  -9  -3   43.96    3.44
  -5  -9  -3   40.06    2.50
   5   9  -3   41.01    2.59
   5   9  -3   41.80    2.63
   5  -9   3   42.72    3.92
   5  -9   3   42.44    3.09
  -5  -9  -3   42.93    3.73
   5  -9   3   41.34    2.53
  -5   9   3   42.56    2.26
  -5  -9  -3   41.19    2.73
  -5   9   3   47.83    2.80
  -5   9   3   46.14    2.88
   5  11   3   16.36    2.00
   5  11   3   23.16    2.50
   5 -11  -3   18.20    2.14
  -5 -11   3   18.90    2.66
   5  11   3   20.67    2.76
  -5 -11   3   14.78    2.56
  -5  11  -3   16.43    2.07
  -5 -11   3   15.13    2.03
  -5  11  -3   15.03    2.44
  -5 -11   3   17.41    2.04
   5 -11  -3   18.76    3.28
  -5 -11  -3   15.74    2.10
   5 -11   3   13.98    2.14
  -5 -11  -3   12.07    2.64
  -5 -11  -3   16.30    2.49
  -5  11   3   17.82    2.64
   5  11  -3   15.74    1.84
  -5  11   3   18.09    2.10
   5  11  -3   14.36    2.41
   5 -11   3   26.20    3.77
  -5  11   3   22.76    2.42
  -6   0   3    0.11    0.38
   6   0   3   -0.03    0.38
  -6   0   3   -0.40    0.25
   6   0  -3    0.52    0.54
   6   0  -3   -0.05    0.44
   6   0   3   -0.01    0.39
   6   0  -3   -0.01    0.44
  -6   0  -3   -0.19    0.46
   6   0   3    0.19    0.18
  -6   0  -3    0.06    0.48
   6   0  -3    0.66    0.69
  -6   0  -3   -0.03    0.42
  -6   0  -3   -0.52    0.48
   6   0  -3    0.15    0.42
  -6   0  -3   -0.68    0.53
   6   0   3   -0.10    0.19
  -6   0   3   -0.34    0.43
  -6   0   3   -0.56    0.49
   6   0  -3   -0.04    0.21
   6   0   3   -0.29    0.40
  -6   0   3   -0.37    0.44
  -6   0   3   -0.01    0.66
  -6   0   3   -0.12    0.49
  -6   0   3    0.04    0.59
  -6  -2   3   40.92    1.60
   6   2   3   36.51    1.78
   6   2   3   40.88    1.44
  -6   2  -3   42.84    1.79
  -6  -2   3   41.71    2.00
  -6  -2   3   39.15    1.85
  -6  -2   3   42.20    1.62
   6  -2  -3   40.98    1.78
  -6   2  -3   41.74    2.14
  -6   2  -3   42.27    1.85
   6  -2  -3   43.46    1.61
  -6   2  -3   40.70    1.91
   6  -2  -3   42.25    1.74
  -6  -2   3   41.36    1.98
   6   2   3   40.16    1.69
  -6  -2   3   38.29    1.83
   6  -2  -3   42.17    2.21
  -6   2  -3   39.96    1.76
   6   2   3   38.15    1.46
   6  -2  -3   40.22    2.05
   6  -2  -3   40.36    1.86
   6   2   3   41.04    1.69
  -6   2  -3   42.31    1.86
  -6  -2  -3   39.57    1.86
  -6   2   3   42.73    2.11
   6  -2   3   40.07    1.36
   6  -2   3   38.91    1.94
   6  -2   3   38.91    1.36
   6  -2   3   40.39    1.74
  -6   2   3   37.56    1.84
  -6   2   3   38.48    1.42
  -6  -2  -3   38.26    1.84
  -6  -2  -3   40.85    1.61
   6   2  -3   40.00    1.79
   6   2  -3   38.85    1.98
  -6  -2  -3   41.34    1.64
  -6   2   3   42.10    1.96
   6   2  -3   39.94    1.93
  -6   2   3   42.44    1.76
  -6   2   3   39.21    1.93
   6   2  -3   41.30    1.57
  -6   2   3   40.01    1.55
  -6  -2  -3   37.82    1.77
   6   2  -3   44.09    2.18
   6   2  -3   42.19    1.68
  -6  -2  -3   37.45    1.65
  -6  -2  -3   39.90    1.61
  -6   2   3   41.78    1.85
   6  -4  -3   22.47    1.01
  -6  -4   3   18.40    1.45
  -6   4  -3   19.31    1.70
  -6  -4   3   20.53    1.68
  -6  -4   3   20.55    1.67
   6  -4  -3   22.40    1.95
  -6  -4   3   20.16    1.27
   6  -4  -3   20.63    1.29
  -6   4  -3   21.09    1.53
   6   4   3   18.92    0.80
   6   4   3   16.88    1.25
  -6  -4   3   20.67    1.79
   6   4   3   20.68    1.27
   6   4   3   21.18    1.38
   6  -4  -3   21.44    1.58
  -6   4  -3   23.84    1.35
  -6  -4  -3   19.79    1.31
   6  -4   3   21.42    1.46
   6   4  -3   20.13    1.11
   6  -4   3   18.37    1.86
   6   4  -3   19.31    1.25
  -6  -4  -3   21.06    1.38
  -6   4   3   20.25    1.02
  -6  -4  -3   20.67    1.78
   6   4  -3   20.67    1.39
   6   4  -3   21.97    1.59
  -6   4   3   19.80    1.61
  -6  -4  -3   21.75    1.15
  -6  -4  -3   22.78    1.06
  -6   4   3   17.69    1.27
   6   4  -3   20.68    0.97
   6  -4   3   19.84    1.06
   6   4  -3   22.80    1.50
  -6  -4  -3   20.30    1.31
   6  -4   3   18.94    1.05
   6  -4   3   21.62    1.00
  -6   4   3   18.55    1.51
  -6   4   3   20.14    1.43
  -6  -4  -3   20.94    1.45
  -6  -6   3    6.02    1.37
   6  -6  -3    5.12    1.38
   6  -6  -3    6.72    1.05
  -6  -6   3    7.91    1.45
   6  -6  -3    7.41    1.22
  -6   6  -3    7.57    0.62
  -6   6  -3    8.92    1.00
   6   6   3    5.92    0.59
  -6  -6   3    7.25    1.10
   6   6   3    7.24    1.15
  -6   6  -3    8.54    1.27
   6   6   3    8.46    1.02
  -6   6  -3    4.57    1.14
  -6  -6   3    5.32    0.67
   6   6  -3    9.01    1.45
  -6  -6  -3    7.71    0.89
   6   6  -3    5.12    1.01
  -6  -6  -3    7.74    1.48
   6  -6   3    7.07    1.57
  -6  -6  -3    5.73    1.37
  -6   6   3    5.52    1.03
   6   6  -3    6.77    0.51
  -6  -6  -3    7.81    1.08
   6  -6   3    7.96    1.22
   6   6  -3    8.18    1.37
  -6  -6  -3    5.05    0.99
  -6   6   3    4.81    0.81
  -6   6   3    4.79    1.14
  -6   6   3    7.69    1.27
   6  -6   3    5.84    0.85
  -6   6   3    6.75    0.74
  -6  -6  -3    5.70    1.14
   6   6  -3    8.49    1.07
   6  -8  -3    8.29    1.30
  -6  -8   3    9.98    1.79
   6   8   3    7.62    1.34
  -6   8  -3   12.02    1.93
   6   8   3    6.94    1.46
   6  -8  -3    7.06    1.86
  -6  -8   3    8.33    1.70
  -6  -8   3    7.09    1.47
  -6   8  -3    8.97    1.16
  -6   8  -3   10.59    1.08
   6  -8  -3   10.60    1.60
  -6   8  -3    7.74    1.32
   6   8   3    9.19    1.14
  -6  -8   3    8.45    1.44
  -6  -8  -3   11.33    1.51
   6   8  -3    8.63    1.30
   6  -8   3    6.81    1.08
  -6   8   3    6.77    0.97
  -6  -8  -3    9.50    1.33
   6   8  -3    6.35    1.18
  -6   8   3    8.91    1.43
  -6  -8  -3    9.04    1.91
   6  -8   3    8.13    2.03
  -6   8   3    5.29    1.42
   6  -8   3    7.87    1.39
  -6  -8  -3    9.02    1.80
  -6   8   3    7.63    1.37
  -6  -8  -3    9.23    1.60
   6   8  -3    9.22    1.67
   6  10   3    3.02    1.44
   6 -10  -3    4.57    1.22
  -6 -10   3    4.92    1.40
  -6  10  -3    3.19    1.56
   6  10   3    1.87    1.40
  -6 -10   3    1.15    1.42
  -6  10  -3    1.67    1.18
  -6 -10   3    4.56    1.77
   6 -10  -3    3.61    1.93
  -6 -10   3    3.06    1.41
   6 -10   3    2.80    1.33
  -6  10   3    3.97    1.64
  -6  10   3    2.43    1.31
  -6  10   3    3.03    1.23
  -6 -10  -3    2.74    1.83
  -6 -10  -3    3.93    1.36
  -6 -10  -3    2.57    1.68
   6 -10   3    2.91    2.03
   6  10  -3    4.41    1.26
   6  10  -3    2.92    1.10
   6 -10   3    2.99    1.06
   6  10  -3    2.93    1.50
  -7  -1   3    3.64    0.59
  -7   1  -3    2.57    0.59
   7   1   3    4.66    0.60
   7  -1  -3    3.54    0.61
  -7  -1   3    4.06    0.39
  -7  -1   3    4.42    0.73
   7  -1  -3    4.04    0.35
  -7   1  -3    2.89    0.65
   7  -1  -3    3.43    0.70
  -7   1  -3    2.52    0.64
  -7   1  -3    4.38    0.71
   7   1   3    3.36    0.45
  -7  -1   3    3.57    0.66
   7   1   3    4.53    0.49
  -7  -1   3    3.32    0.56
  -7  -1   3    2.76    0.86
  -7  -1   3    2.97    0.59
  -7   1  -3    4.14    0.69
   7   1   3    3.47    0.45
   7  -1  -3    4.81    0.79
  -7   1  -3    3.89    0.67
  -7   1  -3    4.82    0.89
   7  -1  -3    3.17    0.57
   7   1   3    3.37    0.53
  -7  -1   3    3.41    0.69
   7  -1  -3    5.07    0.90
  -7  -1  -3    3.48    0.30
  -7   1   3    2.30    0.68
  -7  -1  -3    3.21    0.65
  -7   1   3    3.79    0.73
   7   1  -3    5.05    0.85
  -7   1   3    3.93    0.63
  -7  -1  -3    3.04    0.63
   7   1  -3    5.12    0.97
  -7   1   3    2.93    0.78
   7  -1   3    3.43    0.63
  -7  -1  -3    2.81    0.64
  -7   1   3    3.53    0.39
   7   1  -3    3.34    0.59
  -7   1   3    3.48    0.65
   7   1  -3    2.98    0.65
  -7   1   3    3.39    0.69
  -7  -1  -3    3.49    0.54
   7   1  -3    3.40    0.64
  -7  -3   3   93.61    3.65
  -7   3  -3   94.32    3.37
   7  -3  -3   95.61    3.28
  -7   3  -3   96.45    3.53
  -7   3  -3   93.66    3.86
  -7  -3   3   80.29    3.63
   7  -3  -3   89.96    3.46
   7  -3  -3   88.96    3.80
   7  -3  -3   92.08    4.01
  -7  -3   3   86.01    3.53
   7   3   3   88.35    3.45
  -7   3  -3   85.35    3.53
  -7   3  -3   89.88    3.63
   7   3   3   92.64    3.42
  -7  -3   3   93.12    3.53
  -7  -3   3   92.39    3.67
  -7  -3   3   82.61    3.84
   7   3   3   94.40    3.41
   7   3  -3   89.70    3.47
  -7   3   3   86.13    3.16
   7   3  -3   87.62    3.83
   7   3  -3   94.27    3.25
   7  -3   3   94.55    3.63
  -7  -3  -3   95.15    3.78
  -7   3   3   88.39    3.63
  -7  -3  -3   90.13    3.52
  -7  -3  -3   93.24    3.57
   7   3  -3   93.74    3.73
   7   3  -3   95.14    3.63
  -7  -3  -3   89.41    3.45
   7   3  -3   87.04    3.59
  -7  -3  -3   95.80    3.17
   7  -3   3   92.18    3.31
  -7  -3  -3   92.43    3.37
  -7   3   3   92.01    3.48
  -7   3   3   94.68    3.73
   7   3  -3   88.59    3.18
  -7   3   3   94.67    3.28
   7  -3   3   87.18    3.98
   7  -3   3   88.92    3.10
  -7   3   3   91.85    3.47
  -7  -3  -3   98.36    3.13
  -7   3   3   90.72    3.80
  -7  -5   3   51.97    2.63
   7  -5  -3   53.86    2.84
   7   5   3   53.53    2.49
  -7  -5   3   56.01    3.00
   7  -5  -3   55.97    2.51
   7   5   3   52.25    1.94
  -7   5  -3   56.38    2.50
  -7   5  -3   55.80    3.02
  -7  -5   3   48.94    2.91
  -7   5  -3   53.56    2.71
   7  -5  -3   53.94    3.31
  -7  -5   3   52.04    2.34
   7   5   3   53.42    2.44
   7   5   3   51.37    2.48
   7   5  -3   53.09    2.46
  -7  -5  -3   53.04    2.58
  -7   5   3   53.36    2.52
   7  -5   3   53.20    2.02
   7   5  -3   56.26    2.80
  -7  -5  -3   54.29    2.52
   7   5  -3   64.00    2.73
  -7  -5  -3   54.87    2.65
  -7   5   3   49.67    2.69
   7   5  -3   54.04    2.20
  -7   5   3   56.54    2.33
   7  -5   3   54.61    2.67
  -7  -5  -3   53.13    2.22
   7  -5   3   55.10    2.23
  -7  -5  -3   58.74    3.06
  -7   5   3   52.47    2.43
  -7  -5  -3   56.10    2.16
   7  -5   3   49.23    3.36
  -7   5   3   55.42    2.90
   7  -7  -3    4.31    1.14
   7  -7  -3    3.27    1.52
   7  -7  -3    6.14    1.11
   7   7   3    3.02    0.97
  -7   7  -3    4.97    1.20
  -7  -7   3    2.39    1.20
  -7  -7   3    2.65    1.28
   7   7   3    3.88    0.82
  -7  -7   3    2.80    1.05
  -7   7  -3    3.83    0.85
  -7   7  -3    4.78    1.35
  -7   7   3    3.71    1.24
  -7   7   3    3.55    1.08
  -7  -7  -3    2.80    1.03
  -7  -7  -3    3.33    1.42
   7   7  -3    4.87    0.97
  -7   7   3    3.35    0.99
  -7   7   3    2.67    0.76
   7   7  -3    2.99    1.16
   7   7  -3    3.32    1.25
   7  -7   3    3.44    0.82
   7  -7   3    3.56    1.68
  -7  -7  -3    2.92    1.26
   7   7  -3    4.27    1.04
  -7  -7  -3    5.74    1.29
   7  -7   3    4.02    1.09
  -7  -7  -3    2.37    0.97
   7   9   3    4.21    1.25
  -7  -9   3    4.07    1.36
  -7  -9   3    3.06    1.28
   7   9   3    3.59    0.86
   7   9   3    4.73    1.54
   7  -9  -3    2.55    1.09
  -7   9  -3    3.44    1.38
   7  -9  -3    6.00    2.03
  -7  -9   3    3.49    1.59
  -7  -9   3    3.20    1.60
   7  -9  -3    3.36    1.14
  -7   9  -3    3.38    1.19
  -7  -9  -3    2.24    1.58
   7  -9   3    3.30    1.01
   7   9  -3    5.26    1.23
   7  -9   3    5.80    1.39
   7   9  -3    3.35    1.08
  -7  -9  -3    3.60    1.12
   7  -9   3    4.49    1.98
  -7   9   3    4.59    0.90
  -7   9   3    4.98    1.35
   7   9  -3    5.37    1.54
  -7  -9  -3    2.95    1.59
  -7   9   3    3.95    1.48
  -7   9   3    3.79    1.26
  -7  -9  -3    4.28    1.18
  -8   0  -3    0.11    0.43
  -8   0   3    0.04    0.34
  -8   0  -3   -0.45    0.46
  -8   0   3   -0.34    0.66
  -8   0  -3   -0.50    0.60
  -8   0   3    0.41    0.54
  -8   0   3   -0.43    0.46
   8   0  -3   -0.06    0.47
  -8   0   3   -0.02    0.54
   8   0   3   -0.46    0.41
  -8   0   3   -0.69    0.49
  -8   0  -3   -0.15    0.53
   8   0   3   -0.21    0.20
   8   0   3   -0.77    0.42
   8   0  -3    0.64    0.76
   8   0  -3   -0.12    0.49
  -8   0   3    0.12    0.61
   8   0  -3   -0.53    0.52
  -8   0  -3    0.02    0.59
  -8  -2   3  141.07    5.19
  -8   2  -3  144.11    5.06
  -8  -2   3  142.74    5.24
   8  -2  -3  141.44    5.25
   8  -2  -3  148.22    5.05
  -8   2  -3  146.18    5.15
   8  -2  -3  138.37    5.49
  -8   2  -3  140.67    5.21
  -8  -2   3  151.11    5.00
   8  -2  -3  144.21    4.82
  -8  -2   3  150.40    5.35
   8  -2  -3  147.04    5.12
   8   2   3  139.91    4.87
  -8  -2   3  139.81    4.81
  -8   2  -3  143.60    5.26
  -8  -2   3  150.95    5.57
   8   2   3  158.06    4.93
   8   2   3  142.41    5.09
   8  -2  -3  147.68    5.53
   8   2   3  149.50    5.00
  -8   2  -3  139.69    5.48
  -8   2  -3  145.13    5.16
  -8  -2   3  145.52    5.25
  -8   2  -3  144.15    5.08
   8   2   3  144.19    5.14
  -8  -2  -3  137.69    5.23
   8  -2   3  147.62    5.08
  -8   2   3  143.92    5.23
   8   2  -3  141.63    5.14
   8   2  -3  140.60    5.51
   8   2  -3  143.42    5.29
  -8  -2  -3  146.91    4.84
   8  -2   3  150.06    5.48
  -8   2   3  156.73    5.39
  -8   2   3  148.17    5.30
  -8   2   3  149.46    5.08
   8   2  -3  135.11    5.32
  -8  -2  -3  149.50    4.93
  -8  -2  -3  145.69    5.21
  -8   2   3  140.81    4.73
  -8  -2  -3  145.48    4.86
   8   2  -3  150.48    4.93
  -8   2   3  150.01    5.16
  -8  -2  -3  143.94    4.87
  -8   2   3  144.52    5.50
  -8   2   3  149.19    5.18
  -8  -2  -3  140.08    5.04
  -8   4  -3  674.80   23.19
  -8   4  -3  736.38   22.82
   8  -4  -3  722.20   23.80
  -8   4  -3  694.04   23.51
  -8  -4   3  706.79   23.10
   8  -4  -3  709.16   23.48
  -8  -4   3  729.18   23.31
  -8  -4   3  632.78   23.26
  -8   4  -3  732.40   23.07
   8   4   3  709.65   22.99
   8  -4  -3  744.07   22.67
   8   4   3  711.56   23.00
   8   4   3  716.32   22.99
   8  -4  -3  736.84   23.02
  -8  -4   3  702.56   23.04
   8   4   3  691.91   22.54
  -8  -4  -3  664.26   22.92
  -8  -4  -3  706.19   22.66
  -8  -4  -3  736.43   22.58
  -8   4   3  686.72   22.96
   8  -4   3  706.17   23.89
   8   4  -3  684.38   23.12
   8  -4   3  719.33   22.71
  -8   4   3  717.60   22.97
  -8  -4  -3  729.93   23.05
  -8   4   3  714.67   23.25
   8  -4   3  702.36   22.65
  -8  -4  -3  736.96   23.15
  -8  -4  -3  721.36   23.32
   8   4  -3  716.75   22.69
  -8  -4  -3  695.27   22.93
   8  -4   3  709.27   23.16
  -8   4   3  692.14   22.98
   8   4  -3  684.48   23.02
  -8   4   3  738.46   22.67
  -8   4   3  720.48   23.38
  -8   4   3  693.69   22.69
   8   4  -3  707.84   23.34
  -8  -6   3  135.47    4.91
   8   6   3  138.19    5.11
   8  -6  -3  135.25    5.19
  -8   6  -3  127.12    5.77
  -8  -6   3  134.10    5.31
  -8   6  -3  130.58    5.44
   8  -6  -3  135.23    5.67
  -8  -6   3  132.60    5.74
   8   6   3  140.99    5.26
  -8  -6   3  143.70    5.75
   8   6   3  145.85    5.30
   8  -6  -3  123.49    6.12
  -8   6  -3  135.71    5.18
  -8   6   3  142.78    5.78
  -8   6   3  139.85    5.18
  -8  -6  -3  127.15    5.31
  -8   6   3  137.34    5.47
  -8   6   3  143.66    4.93
  -8  -6  -3  126.88    5.19
   8  -6   3  139.07    6.36
   8   6  -3  128.18    5.16
   8  -6   3  143.53    5.46
   8  -6   3  136.80    4.91
   8   6  -3  135.33    5.31
   8   6  -3  137.10    4.66
  -8  -6  -3  135.70    4.69
  -8  -6  -3  134.07    5.75
  -8   6   3  139.95    5.10
   8   6  -3  132.87    5.55
  -8  -6  -3  131.03    5.19
   8   8   3   26.13    1.84
  -8   8  -3   30.39    2.04
   8  -8  -3   34.43    3.38
   8  -8  -3   34.28    2.20
  -8  -8   3   30.31    2.34
  -8  -8   3   34.11    2.96
   8  -8  -3   25.96    2.33
  -8  -8   3   31.74    2.57
   8   8   3   26.61    2.13
  -8   8  -3   29.52    2.44
  -8  -8   3   30.39    2.76
   8   8   3   31.00    2.74
  -8   8  -3   24.62    2.61
  -8  -8  -3   27.70    2.19
  -8  -8  -3   30.47    2.31
   8  -8   3   31.45    1.99
   8  -8   3   34.48    2.45
   8   8  -3   29.41    2.23
  -8  -8  -3   26.56    2.85
  -8   8   3   27.95    2.67
   8  -8   3   32.31    3.33
  -8   8   3   31.35    1.92
  -8   8   3   30.41    2.40
  -8   8   3   31.19    2.24
   8   8  -3   29.11    2.14
  -8  -8  -3   29.66    2.47
   8   8  -3   30.27    2.66
   8 -10  -3   -1.00    1.60
  -8  10  -3    1.05    1.39
   8  10   3   -0.86    1.18
   8 -10  -3    1.76    1.11
  -8 -10   3    0.23    1.30
  -8 -10   3    3.00    1.37
  -8  10  -3    2.21    1.17
  -8 -10   3    2.29    1.32
  -8 -10   3    1.61    1.60
   8  10   3    1.19    1.34
  -8 -10  -3    0.30    1.55
   8 -10   3   -0.13    1.75
   8 -10   3    3.15    1.33
  -8  10   3    1.20    1.23
   8  10  -3    1.52    1.41
  -8 -10  -3    2.26    1.23
  -8 -10  -3   -0.74    1.59
  -8  10   3    2.27    1.45
  -8 -10  -3    3.77    1.25
   8  10  -3    1.25    0.96
   8  10  -3    1.33    1.14
  -8  10   3    0.81    1.15
  -9  -1   3    4.75    0.35
   9  -1  -3    3.39    0.66
   9  -1  -3    4.90    0.79
  -9   1  -3    3.16    0.67
  -9   1  -3    5.51    0.74
  -9  -1   3    3.17    0.65
  -9   1  -3    3.66    0.78
  -9   1  -3    4.21    0.72
   9  -1  -3    4.13    0.64
   9   1   3    4.64    0.66
  -9  -1   3    4.08    0.78
  -9  -1   3    4.19    0.77
  -9   1  -3    3.97    0.77
  -9   1  -3    3.58    0.91
  -9  -1   3    3.77    0.62
   9  -1  -3    5.38    1.02
  -9  -1   3    3.61    0.92
  -9  -1   3    2.08    0.72
   9   1   3    6.39    0.80
   9   1   3    4.58    0.51
   9  -1  -3    4.03    0.28
   9  -1  -3    5.52    0.89
  -9  -1   3    3.90    0.61
  -9   1  -3    2.84    0.68
  -9   1   3    3.22    0.75
   9  -1   3    4.11    0.76
   9   1  -3    3.61    0.78
  -9  -1  -3    3.44    0.71
  -9  -1  -3    4.48    0.73
  -9  -1  -3    4.55    0.57
  -9   1   3    4.92    0.77
  -9   1   3    5.04    0.98
   9   1  -3    3.89    0.71
  -9   1   3    4.31    0.77
  -9  -1  -3    4.25    0.76
   9   1  -3    4.18    0.75
   9   1  -3    4.67    0.64
   9   1  -3    3.92    0.94
  -9   1   3    4.91    0.71
   9  -3  -3   19.37    1.46
   9  -3  -3   20.45    1.79
   9   3   3   19.14    1.30
   9   3   3   19.02    1.23
  -9  -3   3   18.65    1.34
  -9   3  -3   19.88    1.43
   9  -3  -3   22.38    1.32
  -9   3  -3   18.94    1.76
  -9  -3   3   19.25    1.47
  -9   3  -3   16.53    1.45
  -9  -3   3   17.98    1.51
  -9   3  -3   20.00    1.26
  -9  -3   3   19.00    1.35
   9   3   3   20.88    1.33
   9  -3  -3   19.80    1.11
  -9  -3   3   17.53    2.20
   9  -3  -3   16.58    1.55
  -9  -3  -3   17.52    1.38
   9   3  -3   17.42    1.64
  -9   3   3   16.87    1.34
   9  -3   3   20.57    1.16
  -9  -3  -3   18.70    1.27
   9  -3   3   18.46    0.84
  -9   3   3   19.70    1.15
   9  -3   3   20.46    1.74
  -9   3   3   18.15    1.53
  -9   3   3   17.75    1.83
  -9   3   3   18.96    1.33
  -9  -3  -3   18.39    0.87
  -9  -3  -3   20.15    1.47
  -9  -3  -3   18.53    1.13
  -9  -3  -3   19.06    1.05
   9   3  -3   18.51    1.56
   9   3  -3   18.76    0.99
   9  -3   3   20.83    1.39
   9   3  -3   19.26    1.26
   9  -3   3   18.79    1.59
  -9   3   3   20.34    1.65
  -9   3   3   17.96    1.32
  -9   5  -3    5.86    1.13
  -9  -5   3    6.11    1.11
  -9  -5   3    6.18    1.13
  -9   5  -3    5.99    1.28
   9   5   3    6.05    0.99
   9  -5  -3    5.36    1.34
  -9  -5   3    7.47    0.95
  -9   5  -3    6.79    1.00
   9   5   3    8.63    1.13
  -9  -5   3    7.89    1.35
   9  -5  -3    7.07    1.02
   9  -5  -3    8.67    1.33
   9   5   3    6.51    0.59
   9   5   3    6.54    0.91
   9   5  -3    7.35    1.29
   9  -5   3    6.78    0.63
  -9   5   3    5.89    0.88
  -9  -5  -3    5.79    0.72
   9   5  -3    6.56    0.69
  -9  -5  -3    8.66    1.20
  -9   5   3    6.30    1.14
   9   5  -3    5.61    0.92
  -9   5   3    7.17    1.30
   9  -5   3    7.79    1.62
   9  -5   3    8.22    1.09
   9   5  -3    7.43    1.11
   9  -5   3    6.01    0.70
  -9   5   3    6.82    0.84
  -9   5   3    5.43    1.00
  -9  -5  -3    7.98    1.21
  -9  -5  -3    5.97    1.17
  -9  -5  -3    6.99    0.60
  -9  -5  -3    7.32    0.97
  -9  -5  -3    7.27    1.04
  -9   7  -3    9.12    1.62
  -9  -7   3   14.37    1.80
  -9  -7   3   15.59    1.84
  -9  -7   3   10.57    1.47
   9  -7  -3   12.71    1.39
   9   7   3   12.50    1.50
   9   7   3   12.47    1.30
   9  -7  -3   14.09    2.25
  -9  -7   3   15.87    2.13
  -9   7  -3   14.28    1.46
  -9   7  -3   12.06    1.62
   9  -7  -3   10.55    1.57
   9  -7   3   10.46    1.64
  -9  -7  -3   11.70    1.82
   9  -7   3   13.77    2.23
  -9  -7  -3   15.14    1.79
  -9   7   3   12.25    1.57
   9   7  -3   14.65    1.97
  -9  -7  -3   11.96    1.53
   9  -7   3   12.93    1.24
  -9   7   3   12.97    1.27
   9  -7   3   15.26    1.66
  -9   7   3   15.60    1.54
   9   7  -3   16.02    1.67
  -9  -7  -3   12.11    1.51
   9   7  -3   13.44    1.48
  -9   7   3   12.77    1.86
  -9   9  -3    5.71    1.70
  -9  -9   3    3.80    1.50
   9   9   3    4.15    0.95
   9   9   3    8.61    1.66
   9  -9  -3    7.29    1.37
  -9  -9   3    5.41    1.46
  -9   9  -3    6.38    1.26
   9  -9  -3    5.19    1.70
  -9  -9   3    6.09    1.87
   9   9   3    4.10    1.44
   9  -9  -3    4.09    1.76
  -9  -9   3    7.45    1.56
  -9   9  -3    5.80    1.46
   9   9  -3    4.00    1.08
  -9   9   3    5.16    1.59
   9  -9   3    8.72    2.33
   9  -9   3    5.36    1.35
   9   9  -3    4.47    1.10
  -9   9   3    5.19    1.30
  -9  -9  -3    7.06    1.79
  -9  -9  -3    6.63    1.38
  -9  -9  -3    5.38    1.38
  -9  -9  -3    3.90    1.67
  -9   9   3    6.64    1.37
   9   9  -3    5.91    1.72
 -10   0   3    0.11    0.42
 -10   0   3    0.17    0.58
  10   0   3   -0.06    0.45
 -10   0   3    0.44    0.62
 -10   0  -3    0.06    0.69
  10   0  -3   -0.22    0.61
 -10   0   3   -0.20    0.34
 -10   0  -3   -0.28    0.58
 -10   0  -3    0.32    0.48
 -10   0   3    0.21    0.57
 -10   0  -3   -0.79    0.51
 -10   0  -3    0.40    0.55
  10   0  -3    0.08    0.48
  10   0   3    0.06    0.51
  10   0  -3   -0.24    0.52
 -10   0   3    0.50    0.66
  10   0   3   -0.17    0.22
 -10   0   3    0.24    0.59
  10   0  -3   -0.09    0.72
  10  -2  -3   84.43    3.20
  10   2   3   81.14    2.87
  10   2   3   84.29    3.14
 -10   2  -3   80.84    3.20
 -10  -2   3   77.77    3.43
 -10  -2   3   85.81    3.21
 -10  -2   3   77.64    3.05
 -10  -2   3   84.15    3.36
 -10  -2   3   80.36    2.83
  10  -2  -3   88.06    2.84
  10   2   3   83.16    3.10
  10  -2  -3   77.27    3.41
  10   2   3   82.81    3.29
 -10   2  -3   82.59    3.41
 -10   2  -3   85.98    3.76
  10  -2  -3   86.66    3.62
 -10  -2   3   78.79    3.27
  10  -2  -3   87.14    3.26
 -10  -2   3   81.77    3.71
 -10   2  -3   81.13    3.43
 -10   2  -3   85.69    3.35
  10  -2  -3   86.34    3.77
 -10   2   3   82.71    2.85
 -10  -2  -3   87.52    2.93
 -10  -2  -3   85.86    3.40
 -10   2   3   70.57    3.86
  10  -2   3   83.02    3.60
 -10   2   3   84.95    3.27
  10  -2   3   82.60    2.74
 -10  -2  -3   85.20    2.88
 -10   2   3   83.03    3.40
  10  -2   3   83.89    3.65
  10   2  -3   81.85    3.28
  10   2  -3   83.69    3.00
 -10  -2  -3   87.22    3.17
 -10  -2  -3   83.00    3.44
 -10  -2  -3   78.12    2.88
 -10  -2  -3   84.86    3.20
  10   2  -3   91.06    3.63
 -10   2   3   82.74    3.46
  10   2  -3   85.59    3.73
 -10   2   3   84.34    3.61
  10  -2   3   81.79    2.72
  10  -4  -3  189.68    6.48
  10  -4  -3  186.74    7.22
  10   4   3  178.21    6.49
 -10   4  -3  180.49    6.74
 -10   4  -3  188.91    6.62
  10   4   3  189.88    6.47
 -10   4  -3  166.54    7.02
  10   4   3  180.67    6.48
 -10  -4   3  190.72    6.89
 -10  -4   3  162.01    6.48
  10   4   3  183.11    6.06
 -10   4  -3  185.49    6.36
  10  -4  -3  176.96    7.01
  10  -4  -3  183.08    6.12
 -10  -4   3  184.02    6.61
 -10  -4   3  179.13    6.58
 -10  -4  -3  184.93    6.59
 -10  -4  -3  176.32    6.63
 -10  -4  -3  179.68    6.17
  10  -4   3  179.87    6.17
  10   4  -3  171.49    6.48
 -10   4   3  192.23    6.99
  10  -4   3  182.04    7.07
  10  -4   3  182.52    6.06
 -10  -4  -3  184.22    6.69
 -10  -4  -3  179.25    6.36
  10  -4   3  186.10    7.37
  10  -4   3  180.36    6.55
 -10   4   3  190.29    6.45
 -10   4   3  178.65    6.47
  10   4  -3  194.53    6.73
 -10   4   3  187.62    5.92
  10   4  -3  169.82    6.76
 -10  -4  -3  179.46    6.41
 -10   4   3  178.50    6.47
  10   4  -3  173.90    6.03
 -10   4   3  177.34    6.75
 -10  -6   3   75.25    3.73
 -10  -6   3   77.04    3.27
 -10  -6   3   81.75    3.76
  10  -6  -3   80.21    3.97
  10   6   3   81.26    3.51
 -10   6  -3   77.80    4.12
  10  -6  -3   80.91    3.45
 -10  -6   3   79.24    3.60
 -10   6  -3   74.16    3.73
  10   6   3   79.68    3.52
 -10  -6   3   74.96    4.01
  10  -6  -3   74.32    4.43
  10   6   3   78.64    3.37
 -10   6  -3   80.54    3.53
 -10  -6  -3   80.94    3.73
  10  -6   3   81.59    4.14
  10  -6   3   76.95    3.11
 -10  -6  -3   74.23    3.35
  10   6  -3   75.23    2.95
 -10   6   3   77.41    3.37
  10   6  -3   80.09    3.94
  10  -6   3   78.23    3.55
 -10  -6  -3   75.42    3.84
 -10   6   3   80.88    3.40
  10   6  -3   78.27    3.52
  10  -6   3   80.19    4.54
 -10  -6  -3   74.09    3.43
 -10  -6  -3   80.03    3.54
  10   6  -3   81.49    3.62
 -10   6   3   81.84    3.26
 -10   6   3   78.73    4.02
 -10   6   3   78.03    3.76
 -10   8  -3   34.75    2.69
 -10  -8   3   31.05    2.63
 -10   8  -3   34.98    3.05
  10   8   3   37.10    2.52
 -10   8  -3   34.72    2.34
 -10  -8   3   31.79    2.47
  10  -8  -3   37.44    2.76
  10  -8  -3   32.37    3.47
  10  -8  -3   33.25    2.29
  10   8   3   34.65    2.17
 -10  -8   3   31.66    2.76
 -10  -8   3   33.42    3.06
  10  -8   3   35.68    3.53
 -10   8   3   32.92    2.97
  10  -8   3   36.20    2.50
 -10  -8  -3   35.86    2.58
 -10  -8  -3   31.44    2.55
  10   8  -3   31.70    2.31
  10   8  -3   37.11    3.01
 -10   8   3   34.99    2.25
 -10  -8  -3   36.97    2.45
  10   8  -3   33.19    2.84
 -10  -8  -3   32.71    3.00
  10   8  -3   32.70    2.38
 -10   8   3   35.08    2.68
  10  10   3    4.51    1.61
 -10 -10   3    9.03    1.73
  10  10   3    5.55    1.60
  10 -10  -3    4.85    1.32
 -10  10  -3    6.87    1.65
 -10  10  -3    6.37    1.88
 -10 -10   3    3.68    1.44
  10 -10  -3    2.39    1.86
 -10 -10   3    4.10    1.74
 -10  10   3    7.00    1.62
 -10 -10  -3    7.98    1.60
  10  10  -3    6.68    1.45
 -10 -10  -3    7.10    1.98
  10  10  -3    5.87    1.85
 -10 -10  -3    4.90    1.43
 -10  10   3    7.05    1.96
 -10  10   3    5.26    1.37
  10 -10   3    7.81    2.31
  11  -1  -3   74.54    2.99
 -11  -1   3   69.66    2.92
 -11   1  -3   72.92    3.45
 -11  -1   3   67.89    3.10
 -11  -1   3   70.04    2.90
  11  -1  -3   68.92    2.93
 -11  -1   3   70.74    2.91
 -11   1  -3   76.88    2.79
  11  -1  -3   76.49    2.91
  11   1   3   70.37    2.94
  11  -1  -3   68.21    3.32
 -11   1  -3   72.03    3.10
 -11   1  -3   69.64    3.04
  11   1   3   73.39    2.93
  11  -1  -3   69.84    3.12
 -11  -1   3   65.13    2.60
 -11   1  -3   71.07    2.89
 -11  -1   3   65.81    2.77
  11   1   3   69.41    2.60
 -11  -1  -3   69.88    3.08
  11  -1   3   64.58    2.39
  11  -1   3   71.42    3.04
 -11   1   3   67.82    2.85
  11  -1   3   70.72    3.13
 -11  -1  -3   70.68    2.96
 -11   1   3   69.78    2.63
  11   1  -3   78.72    2.74
 -11  -1  -3   71.74    2.61
 -11   1   3   70.04    3.04
  11   1  -3   75.05    2.92
  11   1  -3   66.68    3.33
 -11   1   3   62.68    3.01
  11   1  -3   77.44    3.19
  11  -1   3   70.66    2.38
 -11  -1  -3   75.83    2.80
  11   1  -3   72.04    3.65
 -11   3  -3   23.94    1.77
 -11  -3   3   23.40    1.76
 -11  -3   3   23.25    1.73
  11  -3  -3   18.80    1.62
 -11   3  -3   20.94    1.47
  11  -3  -3   23.97    1.95
  11   3   3   21.68    1.38
  11  -3  -3   22.85    1.45
 -11  -3   3   19.75    1.57
  11   3   3   23.62    1.55
  11   3   3   23.84    1.57
 -11   3  -3   21.68    1.97
 -11  -3   3   22.80    1.34
  11  -3  -3   22.18    1.29
 -11   3  -3   20.50    1.68
  11  -3  -3   22.69    1.90
  11   3   3   23.02    1.28
 -11  -3  -3   24.51    1.29
  11   3  -3   23.00    1.80
 -11  -3  -3   23.96    1.68
  11   3  -3   19.77    1.86
 -11   3   3   24.34    1.53
 -11   3   3   23.79    1.89
 -11   3   3   24.98    1.63
  11   3  -3   21.42    1.07
  11  -3   3   24.23    1.53
  11  -3   3   22.28    1.82
  11  -3   3   21.65    1.31
 -11  -3  -3   23.14    1.31
 -11   3   3   22.93    1.79
  11  -3   3   25.32    2.00
 -11  -3  -3   21.62    1.64
 -11  -3  -3   22.46    1.51
  11  -3   3   22.88    0.98
 -11   5  -3    1.05    0.94
 -11  -5   3    2.04    0.77
 -11  -5   3    3.03    1.01
  11  -5  -3    2.32    0.93
 -11   5  -3    0.76    1.08
  11  -5  -3    3.37    1.25
 -11  -5   3    1.11    1.12
 -11   5  -3    2.03    0.85
  11   5   3    2.09    0.43
 -11   5  -3    2.12    0.57
  11  -5  -3    1.76    0.75
  11   5   3    1.69    0.85
  11   5   3    1.40    0.75
 -11  -5   3    2.49    1.05
 -11  -5   3    2.59    0.79
  11   5   3    1.64    0.78
 -11  -5  -3    3.47    1.09
  11  -5   3    2.23    0.47
 -11  -5  -3    1.56    0.96
 -11   5   3    2.52    1.18
  11  -5   3    1.98    0.71
  11  -5   3    2.33    1.06
 -11   5   3    2.22    0.72
 -11  -5  -3    0.84    0.95
  11   5  -3    0.82    0.96
  11  -5   3    2.62    0.53
 -11  -5  -3    1.43    0.79
 -11  -5  -3    1.44    0.88
 -11  -5  -3    2.26    0.87
 -11   5   3    2.31    0.91
  11   5  -3    0.95    0.80
  11   5  -3    2.03    0.94
 -11   5   3    2.54    1.01
  11  -5   3    3.04    1.25
  11  -7  -3   94.72    4.18
  11   7   3   95.89    4.29
  11   7   3  102.83    4.16
 -11  -7   3  100.23    4.58
  11  -7  -3  109.31    5.62
 -11   7  -3   91.93    4.96
 -11  -7   3   90.33    4.37
 -11  -7   3  100.19    4.58
  11   7   3   97.94    4.33
 -11   7  -3   93.08    4.58
  11  -7  -3  103.39    4.89
 -11   7  -3  101.85    4.36
 -11  -7   3   97.79    4.97
  11  -7   3   97.84    5.46
 -11  -7  -3   98.14    4.28
 -11   7   3   95.75    4.11
 -11  -7  -3  101.52    4.33
 -11   7   3   99.61    4.94
 -11   7   3   93.94    4.56
  11  -7   3   97.30    4.32
  11   7  -3  106.23    4.41
  11  -7   3  101.35    5.02
  11   7  -3  100.29    4.72
 -11  -7  -3  102.97    4.59
  11   7  -3   96.94    4.33
 -11  -7  -3   99.09    4.71
 -11   9  -3    9.72    2.01
 -11  -9   3   16.33    2.50
 -11  -9   3   14.02    1.88
  11   9   3   18.06    1.67
  11   9   3   19.22    2.18
 -11   9  -3   16.47    1.81
 -11  -9   3   12.84    1.95
  11   9   3   15.23    2.26
  11  -9  -3   17.04    1.93
 -11   9  -3   14.10    2.02
  11  -9  -3   14.09    2.64
  11  -9   3   20.84    3.11
 -11   9   3   16.75    2.44
 -11  -9  -3   16.23    1.94
  11   9  -3   12.70    2.10
 -11  -9  -3   13.60    2.00
 -11   9   3   16.19    1.70
  11   9  -3   10.87    1.51
 -11   9   3   14.43    1.91
  11   9  -3    8.79    1.48
 -11  -9  -3   14.96    1.89
  12   0  -3   -0.27    0.76
 -12   0  -3   -0.33    0.61
 -12   0  -3    0.12    0.75
  12   0   3   -0.36    0.26
 -12   0  -3   -0.91    0.56
 -12   0   3   -0.22    0.41
 -12   0  -3    0.19    0.63
  12   0   3    0.22    0.56
  12   0  -3    0.60    0.68
  12   0  -3    0.17    0.61
  12   0  -3    0.16    0.53
 -12   0   3    0.62    0.66
 -12   0   3   -0.46    0.34
  12   0   3    0.08    0.60
 -12   0   3   -0.13    0.67
 -12   0   3   -0.12    0.53
 -12   0   3    0.28    0.67
 -12  -2   3    0.45    0.61
  12  -2  -3    2.16    0.63
 -12  -2   3    1.35    0.38
 -12   2  -3    1.75    0.69
  12  -2  -3    1.69    0.58
  12  -2  -3    2.18    0.26
 -12  -2   3    2.90    0.80
 -12  -2   3    0.77    0.77
 -12  -2   3    1.08    0.70
  12  -2  -3    2.03    0.27
  12  -2  -3    1.65    0.79
  12  -2  -3    1.97    0.77
  12  -2  -3    1.62    0.91
 -12   2  -3    2.29    0.83
 -12  -2   3    2.28    0.36
  12   2   3    2.16    0.66
  12   2   3    3.03    0.84
 -12   2  -3    2.52    0.74
 -12  -2   3    1.04    0.80
  12   2   3    1.96    0.54
 -12  -2   3    0.74    0.35
  12   2   3    1.39    0.35
 -12   2  -3    0.28    0.91
 -12  -2   3    1.57    0.29
  12   2  -3    3.10    0.75
 -12   2   3    1.45    0.74
 -12  -2  -3    2.02    0.63
 -12   2   3    1.42    0.70
 -12  -2  -3    1.56    0.75
  12   2  -3    2.91    0.93
 -12  -2  -3    2.76    0.78
 -12   2   3    1.73    0.99
  12  -2   3    1.62    0.27
  12  -2   3    1.25    0.76
  12   2  -3    2.51    0.49
  12   2  -3    1.37    0.85
  12  -2   3    2.04    0.79
 -12  -2  -3    1.86    0.39
 -12  -2  -3    1.93    0.36
 -12  -2  -3    1.62    0.80
 -12   2   3    1.43    0.76
 -12   2   3    1.90    0.40
 -12  -4   3    3.11    0.66
 -12   4  -3    4.22    1.14
 -12   4  -3    4.21    1.35
  12  -4  -3    3.62    0.79
 -12   4  -3    4.29    1.02
  12   4   3    3.82    0.88
  12  -4  -3    4.59    0.62
  12  -4  -3    4.08    1.19
  12  -4  -3    5.80    1.18
  12   4   3    4.68    1.00
 -12  -4   3    4.48    1.05
  12   4   3    4.23    0.92
 -12  -4   3    3.71    1.09
 -12  -4   3    3.62    0.95
 -12   4  -3    4.97    0.82
 -12  -4   3    3.24    0.96
  12  -4  -3    3.33    1.05
 -12   4   3    4.59    0.95
 -12  -4  -3    3.86    1.06
 -12  -4  -3    3.19    0.78
 -12   4   3    4.88    0.93
  12   4  -3    4.63    1.16
 -12  -4  -3    3.52    0.65
  12  -4   3    4.17    0.53
 -12  -4  -3    4.27    0.99
 -12   4   3    2.26    1.09
  12   4  -3    4.92    1.26
  12  -4   3    4.39    0.82
 -12   4   3    4.14    1.11
  12   4  -3    3.88    0.45
  12  -4   3    4.26    0.64
  12   4  -3    3.68    0.86
  12  -4   3    4.31    1.24
  12  -4   3    2.64    0.99
 -12  -4  -3    3.94    1.02
 -12  -6   3    7.68    1.11
  12   6   3    9.88    1.41
 -12  -6   3    8.72    1.64
 -12  -6   3    6.49    1.21
 -12   6  -3    8.70    1.47
 -12   6  -3    8.97    1.29
 -12  -6   3    6.66    1.15
 -12   6  -3    7.51    1.60
  12   6   3   10.25    1.43
  12  -6  -3   10.92    1.99
 -12  -6   3    8.06    1.42
  12  -6  -3    8.13    1.22
  12   6   3    6.70    1.05
  12  -6  -3    9.74    1.63
 -12  -6  -3   10.06    1.54
 -12  -6  -3    6.37    1.16
 -12   6   3    8.65    1.42
 -12  -6  -3    9.15    1.24
  12   6  -3    7.52    1.25
 -12   6   3    7.86    1.17
  12   6  -3    6.02    1.47
  12  -6   3    8.28    1.85
  12   6  -3    8.05    1.22
 -12  -6  -3    8.24    1.36
 -12   6   3    7.39    1.62
 -12   6   3    8.21    1.05
 -12  -6  -3   10.49    1.40
  12  -6   3    7.26    1.40
  12  -6   3    8.68    1.18
 -12   8  -3    6.61    1.49
 -12   8  -3    7.43    1.79
  12   8   3   10.97    1.38
  12  -8  -3    9.51    1.38
 -12  -8   3    8.56    1.95
  12   8   3    8.62    1.49
 -12  -8   3    8.57    1.67
 -12   8  -3    9.29    1.42
 -12  -8   3    6.84    1.43
  12  -8  -3    9.21    2.12
  12  -8   3    9.48    2.27
 -12   8   3   10.64    1.42
 -12   8   3    7.79    1.82
 -12   8   3   10.32    1.67
  12   8  -3    8.54    1.39
  12   8  -3    9.16    1.51
  12   8  -3   10.43    2.02
 -12  -8  -3    7.83    1.45
 -12  -8  -3    9.64    1.68
 -12  -8  -3   10.05    1.64
 -12 -10   3    1.76    1.44
  12 -10  -3    4.15    2.05
 -12  10  -3    7.31    2.11
 -12 -10   3    2.91    1.62
  12  10   3    3.13    1.52
  12 -10  -3    4.24    1.24
  12  10   3    4.99    1.62
 -12 -10   3    4.71    1.65
  12  10  -3    2.65    1.18
 -12  10   3    3.64    1.37
 -12 -10  -3    4.27    1.43
 -12  10   3    4.79    1.80
  12 -10   3    3.11    2.15
  12  10  -3    4.10    1.71
 -12 -10  -3    5.35    1.59
 -12 -10  -3    5.12    1.66
  13  -1  -3   15.94    1.28
 -13  -1   3   14.61    1.15
  13   1   3   15.04    0.99
 -13  -1   3   16.48    1.32
  13  -1  -3   15.51    1.25
 -13   1  -3   13.80    1.42
 -13   1  -3   12.64    1.37
 -13  -1   3   15.85    1.47
  13  -1  -3   15.27    1.50
 -13   1  -3   16.12    1.23
 -13   1  -3   15.30    1.38
  13   1   3   13.99    1.30
  13  -1  -3   15.09    1.72
 -13  -1   3   14.17    1.26
 -13  -1   3   14.55    1.48
  13   1   3   17.46    1.43
  13  -1  -3   15.70    1.63
  13  -1   3   16.40    1.41
  13   1  -3   15.37    1.62
 -13   1   3   13.18    1.40
 -13  -1  -3   14.90    1.27
 -13   1   3   15.83    1.27
  13  -1   3   16.57    1.48
  13   1  -3   15.48    1.33
  13   1  -3   11.87    1.52
 -13  -1  -3   13.91    1.32
  13  -1   3   15.61    1.42
 -13  -1  -3   15.00    1.50
 -13   1   3   16.05    1.08
  13  -1   3   14.55    0.76
 -13   1   3   11.69    1.30
  13   1  -3   16.09    1.12
 -13   3  -3   50.46    3.12
  13  -3  -3   48.19    2.22
 -13   3  -3   55.19    2.55
  13  -3  -3   48.06    1.90
 -13  -3   3   47.66    2.50
  13  -3  -3   49.74    2.72
  13  -3  -3   54.24    2.90
  13  -3  -3   52.36    2.40
 -13   3  -3   53.16    2.72
 -13  -3   3   49.19    2.61
  13   3   3   48.16    2.26
 -13  -3   3   50.17    2.67
  13  -3  -3   51.42    3.01
  13   3   3   48.90    2.30
 -13   3  -3   53.58    2.33
  13   3   3   53.68    2.58
 -13  -3   3   47.58    2.67
 -13  -3  -3   53.54    2.67
  13  -3   3   51.71    2.28
  13   3  -3   53.00    2.96
 -13  -3  -3   50.08    2.69
  13  -3   3   49.56    1.87
 -13   3   3   46.17    2.56
 -13  -3  -3   51.44    2.32
  13  -3   3   49.01    2.95
  13   3  -3   49.77    1.91
  13  -3   3   51.29    2.41
 -13   3   3   50.33    2.33
 -13   3   3   43.81    2.65
 -13  -3  -3   54.19    2.39
  13   3  -3   47.87    2.73
 -13   3   3   50.73    2.98
  13  -3   3   48.88    2.86
 -13  -3  -3   55.50    2.13
  13  -5  -3   93.01    4.71
  13   5   3   89.29    3.86
 -13   5  -3   94.53    3.72
 -13   5  -3   88.82    4.26
  13  -5  -3   94.65    4.59
 -13   5  -3   93.53    4.12
 -13  -5   3   89.25    4.00
 -13  -5   3   90.66    4.39
  13   5   3   94.18    3.91
 -13  -5   3   87.65    3.92
  13   5   3   91.74    4.00
 -13  -5   3   98.05    4.22
  13  -5  -3   88.01    3.79
 -13   5  -3   82.19    4.58
  13  -5   3   89.21    3.81
 -13   5   3   89.22    4.50
 -13   5   3   92.54    3.94
 -13   5   3   92.28    4.26
  13   5  -3   92.47    4.33
  13   5  -3   93.50    3.98
 -13  -5  -3   95.17    3.88
 -13  -5  -3   93.18    4.04
  13   5  -3   90.67    4.09
 -13   5   3   91.32    3.75
  13  -5   3   94.09    4.82
 -13  -5  -3   94.39    4.16
 -13  -5  -3   98.50    3.78
  13  -5   3   97.17    4.62
  13   7   3   47.78    2.77
 -13  -7   3   45.03    3.07
  13  -7  -3   40.84    3.07
 -13  -7   3   45.82    2.73
  13  -7  -3   44.64    3.65
  13  -7  -3   44.39    2.52
 -13   7  -3   43.10    3.04
 -13  -7   3   52.39    3.46
  13   7   3   45.33    2.54
 -13   7  -3   44.89    2.77
 -13   7  -3   38.84    3.37
  13   7   3   43.79    2.74
 -13  -7  -3   46.98    2.76
 -13  -7  -3   38.23    2.46
 -13   7   3   42.49    3.32
  13   7  -3   40.97    2.59
 -13  -7  -3   43.73    2.94
 -13   7   3   44.39    2.46
 -13   7   3   42.08    2.95
  13  -7   3   49.77    3.82
 -13  -7  -3   47.29    2.63
  13   7  -3   42.83    3.02
  13  -7   3   49.40    3.87
  13   7  -3   41.29    2.66
 -13  -9   3   24.09    2.85
 -13   9  -3   20.28    2.77
 -13   9  -3   30.79    2.45
  13   9   3   27.48    2.17
  13   9   3   23.39    2.45
  13  -9  -3   26.03    2.16
 -13  -9   3   24.07    2.52
  13  -9  -3   23.27    3.14
 -13  -9   3   20.56    2.24
  13  -9   3   30.90    3.76
 -13  -9  -3   25.07    2.30
  13   9  -3   19.93    2.60
  13   9  -3   23.64    2.35
  13   9  -3   27.46    3.03
 -13   9   3   23.84    2.58
 -13   9   3   24.28    2.92
 -13  -9  -3   25.00    2.45
 -13  -9  -3   28.28    2.61
 -14   0  -3    0.98    0.90
  14   0   3   -0.21    0.32
 -14   0  -3    0.24    0.74
 -14   0   3    0.72    0.65
  14   0  -3   -0.32    0.56
 -14   0   3   -0.31    0.39
 -14   0   3   -0.36    0.66
  14   0  -3    0.38    0.95
  14   0  -3    0.45    0.77
 -14   0  -3   -1.15    0.67
  14   0   3   -0.20    0.60
 -14   0  -3    0.09    0.71
 -14   0   3   -0.44    0.78
 -14   0   3    0.11    0.81
  14   0   3    1.13    0.78
 -14  -2   3    7.44    1.11
 -14   2  -3    6.94    1.19
 -14  -2   3    6.65    0.98
 -14   2  -3    6.43    1.49
 -14  -2   3    7.43    1.23
  14  -2  -3    5.81    1.22
 -14   2  -3    7.12    1.10
  14   2   3    7.72    1.03
  14  -2  -3    5.57    1.17
 -14  -2   3    6.30    1.01
  14   2   3    7.21    1.12
  14  -2  -3    6.78    1.06
  14   2   3    8.95    0.90
 -14   2  -3    7.59    1.05
 -14  -2   3    7.35    1.11
  14  -2  -3    5.83    0.91
  14  -2  -3    5.65    0.87
 -14  -2  -3    6.36    0.96
 -14   2   3    5.82    0.92
  14  -2   3    6.83    1.19
  14  -2   3    6.85    0.56
 -14   2   3    7.14    1.17
  14   2  -3    8.54    1.13
  14  -2   3    7.98    1.28
 -14  -2  -3    7.80    1.23
  14   2  -3    7.25    1.43
 -14  -2  -3    6.19    0.43
  14   2  -3    6.96    0.68
  14  -2   3    7.06    1.21
 -14   2   3    6.17    0.63
 -14   2   3    5.56    1.14
  14   2  -3    7.47    1.28
 -14  -2  -3    6.44    0.98
 -14  -2  -3    6.79    1.14
  14  -4  -3  111.27    4.83
  14   4   3  111.96    4.61
 -14   4  -3  103.69    5.18
 -14   4  -3  111.77    4.77
 -14  -4   3  102.67    4.72
  14   4   3  110.73    4.51
  14  -4  -3  110.29    4.39
  14  -4  -3  124.73    5.21
 -14   4  -3  115.36    4.48
  14   4   3  116.97    4.46
 -14  -4   3  108.19    4.66
  14  -4  -3  119.66    5.25
 -14  -4   3  108.47    4.55
 -14  -4   3  100.47    4.61
 -14   4   3  115.02    4.67
  14  -4   3  111.31    4.17
 -14  -4  -3  116.71    4.76
 -14  -4  -3  118.58    4.20
 -14   4   3  113.70    4.31
 -14   4   3  112.29    5.14
  14  -4   3  113.63    5.24
  14   4  -3  113.02    4.54
  14   4  -3  125.24    5.15
  14  -4   3  110.09    5.09
  14  -4   3  109.25    4.36
  14   4  -3  102.37    4.80
 -14  -4  -3  115.70    4.39
 -14   4   3  105.99    4.79
 -14  -4  -3  110.04    4.71
 -14  -6   3   20.44    2.27
  14  -6  -3   22.32    2.36
  14  -6  -3   23.22    2.68
 -14  -6   3   20.93    2.07
  14   6   3   24.30    1.94
 -14   6  -3   20.67    1.96
  14   6   3   23.55    2.06
  14  -6  -3   24.11    1.80
 -14  -6   3   23.08    2.07
  14   6   3   23.19    1.92
 -14   6  -3   20.39    2.51
 -14   6  -3   20.73    2.07
 -14  -6   3   23.01    1.88
 -14   6   3   21.74    1.76
 -14   6   3   24.12    2.57
  14   6  -3   27.06    2.65
  14   6  -3   23.61    2.02
  14  -6   3   21.56    2.62
 -14  -6  -3   23.20    2.00
 -14   6   3   23.17    2.26
  14   6  -3   20.39    2.00
 -14   6   3   20.56    1.67
 -14  -6  -3   24.26    2.24
 -14  -6  -3   22.44    1.99
  14  -6   3   22.29    2.33
 -14  -6  -3   22.03    1.82
 -14  -8   3    6.56    1.62
  14   8   3    2.45    0.97
  14   8   3    3.20    1.19
  14  -8  -3    3.08    1.77
 -14  -8   3    2.83    1.25
 -14  -8   3    4.42    1.71
 -14   8  -3    2.48    1.68
  14  -8  -3    3.80    1.09
 -14   8  -3    3.73    1.26
  14   8   3    3.39    1.30
 -14   8   3    3.37    1.34
 -14  -8  -3    2.97    1.43
 -14  -8  -3    1.68    1.42
 -14   8   3    3.18    1.71
  14  -8   3    3.98    1.86
 -14  -8  -3    4.19    1.25
  14   8  -3    2.90    1.11
  14   8  -3    3.96    1.61
  14   8  -3    5.25    1.31
 -15  -1   3   12.23    1.11
 -15  -1   3   10.11    1.16
 -15   1  -3   11.45    1.40
  15   1   3   12.33    1.39
 -15  -1   3   13.81    1.31
  15   1   3   10.87    0.97
 -15   1  -3   13.54    1.56
  15  -1  -3   13.38    1.29
 -15  -1   3   11.01    1.35
  15  -1  -3   12.39    1.64
  15   1   3   14.31    1.56
 -15   1  -3   12.82    1.31
 -15  -1   3   13.11    1.58
  15  -1  -3   11.34    1.49
  15  -1  -3   11.78    1.15
 -15   1  -3   13.89    1.17
  15   1  -3   14.49    1.37
 -15   1   3   10.79    1.16
  15  -1   3   11.35    1.39
  15  -1   3   12.70    0.79
  15   1  -3   13.40    1.64
 -15  -1  -3   10.61    1.38
 -15  -1  -3   10.84    1.27
 -15  -1  -3   15.23    1.24
  15  -1   3   12.44    1.49
  15   1  -3   11.99    1.08
 -15   1   3   13.39    1.10
 -15   1   3    8.85    1.33
  15   1  -3    8.08    1.43
  15  -1   3   14.03    1.56
 -15   1   3   10.81    1.38
  15  -3  -3    7.94    1.09
  15  -3  -3    8.40    0.96
  15   3   3    6.88    1.24
  15  -3  -3    5.70    1.33
 -15  -3   3    9.44    1.25
 -15  -3   3    9.18    1.32
 -15  -3   3    7.97    0.87
  15   3   3    8.41    1.05
  15  -3  -3    9.49    1.36
  15   3   3    8.50    1.03
 -15   3  -3    8.34    1.18
 -15  -3   3    7.56    1.33
 -15   3  -3    7.60    1.30
  15  -3  -3    8.28    1.45
 -15  -3   3    8.87    1.23
 -15   3  -3    6.10    1.54
 -15   3  -3   10.37    1.12
 -15   3   3    8.72    1.06
  15   3  -3    8.44    1.48
 -15   3   3    6.08    1.26
 -15   3   3    6.23    1.49
  15  -3   3    9.32    1.03
 -15  -3  -3    6.41    1.01
  15  -3   3    9.38    1.52
  15   3  -3    9.70    1.52
 -15  -3  -3    7.36    1.31
 -15  -3  -3    9.05    1.16
  15  -3   3    7.07    1.32
 -15   3   3    7.84    1.30
 -15  -3  -3    8.48    1.31
 -15  -3  -3    8.34    0.75
  15   5   3   17.61    1.84
  15  -5  -3   15.52    2.04
 -15  -5   3   15.21    1.66
  15  -5  -3   14.77    1.96
 -15  -5   3   17.80    1.85
 -15   5  -3   16.37    1.49
 -15  -5   3   15.15    1.84
 -15  -5   3   17.18    1.40
  15   5   3   13.34    1.45
  15   5   3   19.02    1.68
  15  -5  -3   19.99    2.12
 -15  -5   3   15.87    1.70
  15  -5  -3   17.03    1.61
 -15   5  -3   13.65    2.12
 -15   5  -3   17.63    1.89
 -15   5   3   13.88    1.72
  15   5  -3   18.49    1.82
 -15  -5  -3   16.38    1.76
  15  -5   3   18.62    2.28
  15  -5   3   15.35    1.77
  15   5  -3   18.43    1.88
 -15  -5  -3   19.26    1.54
 -15  -5  -3   18.68    1.95
 -15   5   3   17.25    1.52
 -15  -5  -3   18.12    1.69
 -15   5   3   16.94    1.70
  15   5  -3   21.60    2.33
  15  -5   3   15.87    2.07
 -15   5   3   13.95    1.98
 -15  -7   3    5.57    1.43
 -15  -7   3    3.64    1.58
  15   7   3    4.96    1.33
 -15   7  -3    5.48    1.75
 -15   7  -3    3.66    1.28
  15   7   3    5.03    1.09
  15  -7  -3    4.02    1.69
 -15  -7   3    5.66    1.57
  15   7   3    5.78    1.40
  15  -7  -3    4.62    1.13
  15  -7   3    5.40    1.86
 -15   7   3    4.37    1.68
  15   7  -3    4.77    1.36
 -15  -7  -3    6.66    1.27
  15   7  -3    4.06    1.19
  15   7  -3    5.11    1.73
 -15  -7  -3    3.81    1.39
 -15  -7  -3    4.89    1.44
 -15  -7  -3    4.70    1.20
 -15   7   3    5.51    1.54
 -15   7   3    5.29    1.09
  15  -9  -3    8.32    1.56
 -15   9  -3    6.78    2.09
 -15  -9   3    5.52    1.60
  15   9   3    9.08    1.81
 -15   9  -3    6.29    1.55
  15  -9  -3    4.63    2.07
 -15  -9   3    7.71    1.78
 -15  -9   3    8.05    2.11
 -15  -9  -3    8.09    1.70
  15   9  -3    4.29    1.33
 -15   9   3    9.56    2.24
 -15  -9  -3   11.33    1.97
 -15  -9  -3    5.74    1.48
  15   9  -3    7.16    2.02
 -15   9   3    9.27    1.90
  15  -9   3    6.52    2.28
 -16   0  -3    0.01    1.02
 -16   0  -3   -0.50    0.80
  16   0   3   -0.20    0.56
  16   0   3   -0.05    0.40
 -16   0   3    0.74    0.79
 -16   0  -3    0.43    0.73
 -16   0   3    0.03    0.68
 -16   0  -3   -0.10    0.77
 -16   0   3    0.31    0.88
  16   0  -3   -0.18    0.61
  16   0   3    0.55    0.77
  16   0  -3   -0.17    1.03
  16   0   3   -0.15    0.79
  16   0  -3    0.24    0.91
 -16   0   3    0.13    0.97
 -16   2  -3   36.06    2.38
  16  -2  -3   34.70    2.70
  16   2   3   36.85    2.34
 -16  -2   3   37.54    2.14
 -16   2  -3   37.68    2.47
  16  -2  -3   37.11    2.48
 -16  -2   3   39.59    2.51
  16  -2  -3   41.18    2.22
 -16   2  -3   37.29    2.11
  16   2   3   36.99    2.23
 -16  -2   3   35.65    2.24
  16   2   3   35.11    1.82
 -16  -2   3   38.56    2.10
  16  -2  -3   35.65    2.03
 -16  -2   3   29.39    2.21
  16   2  -3   34.86    2.71
 -16  -2  -3   37.74    2.16
 -16   2   3   38.19    2.50
 -16  -2  -3   37.56    1.98
  16  -2   3   37.03    2.50
 -16   2   3   36.97    1.96
  16   2  -3   37.18    1.62
 -16   2   3   33.87    1.63
 -16  -2  -3   32.30    2.39
 -16  -2  -3   37.50    2.31
  16  -2   3   36.08    2.39
  16   2  -3   32.95    2.13
  16  -2   3   37.32    2.32
  16   2  -3   32.46    2.49
 -16   2   3   36.81    2.46
  16  -4  -3   22.20    1.69
 -16   4  -3   19.10    1.75
 -16   4  -3   21.50    2.10
  16   4   3   23.21    1.87
  16   4   3   24.23    2.01
  16  -4  -3   19.78    2.15
  16  -4  -3   20.58    2.34
 -16  -4   3   21.65    2.00
 -16  -4   3   26.09    2.17
 -16   4  -3   22.16    2.60
  16   4   3   21.83    1.70
  16  -4  -3   21.84    2.09
 -16  -4   3   23.51    1.92
 -16  -4   3   22.91    2.09
 -16  -4  -3   24.28    2.10
  16  -4   3   21.44    1.48
 -16  -4  -3   19.48    1.97
 -16  -4  -3   20.49    1.74
  16  -4   3   24.02    2.29
 -16  -4  -3   20.58    1.38
 -16   4   3   26.69    1.67
  16  -4   3   20.60    1.83
  16  -4   3   20.69    2.18
 -16   4   3   25.33    2.05
  16   4  -3   22.03    1.91
  16   4  -3   21.51    2.24
  16   4  -3   21.58    2.28
 -16   4   3   24.35    2.55
 -16   4   3   24.76    2.25
 -16   6  -3   33.81    2.64
 -16   6  -3   32.32    3.15
 -16  -6   3   30.27    2.58
  16  -6  -3   32.29    2.89
  16  -6  -3   27.58    2.50
  16   6   3   28.71    2.25
 -16  -6   3   30.68    2.29
 -16  -6   3   33.96    2.92
  16  -6  -3   29.52    2.97
  16  -6  -3   32.78    2.14
 -16  -6   3   30.14    2.40
  16   6   3   30.28    2.23
  16   6   3   30.30    2.36
 -16   6   3   28.26    2.55
 -16   6   3   32.82    2.13
  16   6  -3   33.47    2.45
 -16  -6  -3   32.77    2.06
 -16  -6  -3   33.85    2.26
 -16   6   3   33.05    1.91
  16   6  -3   28.90    2.77
 -16  -6  -3   29.00    2.65
 -16   6   3   30.52    2.94
 -16  -6  -3   30.87    2.42
  16  -6   3   31.67    2.98
  16   6  -3   32.10    2.38
 -16   8  -3    4.79    1.90
 -16  -8   3    4.72    1.38
  16  -8  -3    9.25    1.46
  16   8   3    5.86    1.49
 -16  -8   3    4.51    1.62
  16  -8  -3    3.91    1.78
 -16   8  -3    6.38    1.53
 -16  -8   3    7.26    1.96
  16   8   3    5.47    1.46
  16   8   3    6.13    1.27
 -16  -8  -3    6.90    1.43
 -16   8   3    4.22    1.39
  16  -8   3    7.01    2.11
 -16  -8  -3    9.28    1.93
 -16   8   3    5.99    1.95
  16   8  -3    9.70    2.01
  16   8  -3    9.76    1.64
 -16  -8  -3    7.43    1.62
  16   8  -3    5.19    1.26
 -17  -1   3  133.31    5.45
 -17   1  -3  128.26    5.59
  17   1   3  132.04    5.45
  17   1   3  136.59    4.89
  17  -1  -3  131.91    5.99
 -17   1  -3  140.97    5.24
 -17   1  -3  137.82    4.91
 -17   1  -3  133.52    5.58
  17  -1  -3  135.98    5.66
 -17  -1   3  133.24    5.62
  17  -1  -3  139.86    5.22
 -17  -1   3  134.72    5.17
  17   1   3  130.08    5.50
 -17  -1   3  144.79    5.17
  17   1  -3  142.38    5.78
 -17  -1  -3  135.71    4.92
  17  -1   3  143.31    5.66
  17   1  -3  134.31    5.97
 -17  -1  -3  135.39    5.65
 -17   1   3  130.34    5.55
 -17  -1  -3  135.44    5.34
  17  -1   3  144.33    5.76
  17  -1   3  128.04    5.25
 -17   1   3  136.15    4.93
  17   1  -3  136.43    5.26
 -17   1   3  134.41    5.65
  17   1  -3  136.73    4.88
 -17   1   3  140.39    5.04
  17   3   3   97.11    3.83
  17  -3  -3   98.76    4.81
  17   3   3   93.01    4.23
 -17  -3   3   91.17    4.11
 -17  -3   3   91.42    3.95
  17  -3  -3   95.22    3.89
  17  -3  -3   91.47    4.24
 -17   3  -3   95.55    4.36
 -17   3  -3   97.28    4.19
  17   3   3   88.42    3.89
 -17  -3   3   97.96    4.10
 -17  -3   3   92.55    4.28
 -17   3  -3   94.54    3.78
 -17   3  -3   75.32    4.70
  17  -3  -3   92.00    4.41
  17  -3   3   91.70    4.55
 -17   3   3   95.30    3.67
 -17  -3  -3   93.21    4.18
  17   3  -3   87.93    4.39
 -17  -3  -3   91.28    4.33
  17  -3   3   92.62    4.39
  17   3  -3   98.85    4.71
 -17   3   3   98.91    4.31
 -17  -3  -3   94.64    3.73
  17  -3   3   87.25    3.89
  17  -3   3   86.05    4.32
 -17   3   3   91.74    4.36
 -17  -5   3   25.39    2.14
  17  -5  -3   25.42    2.61
  17  -5  -3   23.75    1.86
 -17  -5   3   23.40    2.08
 -17  -5   3   28.63    2.40
  17   5   3   24.03    1.95
  17   5   3   21.29    2.07
 -17   5  -3   23.78    2.32
 -17   5  -3   24.25    1.88
 -17  -5   3   23.08    2.44
 -17   5  -3   17.19    2.45
  17  -5  -3   26.00    2.58
  17   5   3   24.08    2.00
  17  -5  -3   27.10    2.39
 -17   5   3   23.35    2.00
 -17  -5  -3   26.92    1.99
 -17   5   3   25.72    1.66
  17  -5   3   29.07    2.62
 -17   5   3   20.62    2.56
 -17   5   3   26.81    2.44
 -17  -5  -3   24.16    2.31
  17  -5   3   23.22    2.42
  17   5  -3   22.45    1.98
  17   5  -3   23.15    2.23
 -17  -5  -3   26.58    2.39
  17   5  -3   28.73    2.46
 -17  -5  -3   24.58    1.65
  17  -7  -3   32.81    2.34
 -17  -7   3   33.40    2.85
 -17   7  -3   33.74    2.80
 -17  -7   3   31.91    3.20
  17  -7  -3   36.21    3.41
 -17  -7   3   34.77    2.57
  17   7   3   33.52    2.40
 -17   7  -3   30.35    3.29
  17   7   3   34.23    2.73
  17  -7  -3   32.10    2.83
  17   7   3   33.55    2.53
  17   7  -3   32.23    2.56
  17   7  -3   34.32    2.64
 -17  -7  -3   33.57    2.95
 -17  -7  -3   32.57    2.52
  17   7  -3   28.78    2.87
 -17   7   3   35.44    2.89
 -17   7   3   33.79    3.30
 -17  -7  -3   35.55    2.26
  17  -7   3   39.46    3.48
 -17  -7  -3   33.29    2.42
 -18   0  -3    0.16    1.12
 -18   0  -3    0.95    0.95
  18   0  -3   -0.21    0.97
 -18   0   3    0.96    0.78
 -18   0  -3    0.43    0.97
 -18   0   3    0.17    0.95
 -18   0   3   -0.32    1.05
 -18   0  -3    0.79    0.75
  18   0   3    1.13    0.82
  18   0   3   -0.11    0.95
  18   0  -3    0.84    0.77
  18   0  -3   -1.38    1.05
 -18   0   3   -1.06    0.74
 -18  -2   3   18.64    1.83
 -18   2  -3   22.02    2.01
 -18   2  -3   16.34    1.89
 -18   2  -3   19.98    1.73
  18   2   3   23.74    2.06
 -18  -2   3   21.92    1.81
  18  -2  -3   20.82    2.37
  18   2   3   23.38    1.95
 -18  -2   3   18.49    1.92
  18   2   3   21.62    1.49
  18  -2  -3   21.30    2.15
  18  -2  -3   19.76    1.62
 -18  -2   3   21.54    1.78
 -18  -2  -3   23.79    1.60
  18  -2   3   19.61    1.83
 -18  -2  -3   16.35    1.72
  18   2  -3   17.81    2.19
  18   2  -3   16.73    2.08
 -18   2   3   20.94    1.54
  18  -2   3   23.22    2.16
 -18   2   3   23.88    2.18
  18  -2   3   21.36    2.06
 -18   2   3   17.41    1.90
 -18  -2  -3   16.93    1.96
  18   2  -3   19.32    1.77
  18   4   3   42.20    2.59
  18  -4  -3   42.28    2.90
  18   4   3   40.65    2.72
 -18   4  -3   33.57    3.26
 -18  -4   3   36.47    2.65
 -18   4  -3   44.91    2.60
  18  -4  -3   42.33    2.38
 -18  -4   3   38.19    2.63
  18  -4  -3   40.31    3.23
 -18  -4   3   39.20    2.73
  18   4   3   42.07    2.39
  18  -4  -3   43.19    2.96
 -18  -4   3   40.74    2.51
 -18   4  -3   39.45    2.85
 -18  -4  -3   43.87    2.31
  18   4  -3   38.16    2.87
  18  -4   3   40.78    2.87
  18   4  -3   41.96    3.01
 -18   4   3   41.66    2.63
  18  -4   3   40.17    2.85
 -18  -4  -3   44.99    2.90
 -18   4   3   38.75    3.33
 -18  -4  -3   40.58    2.77
  18   4  -3   39.69    2.49
 -18   4   3   39.63    2.04
 -18   4   3   41.31    2.97
  18  -4   3   45.24    3.10
 -18  -6   3   47.73    3.17
 -18   6  -3   47.33    3.24
 -18  -6   3   47.30    2.93
  18  -6  -3   42.28    3.50
  18  -6  -3   47.82    3.22
  18   6   3   50.31    2.89
  18  -6  -3   47.94    2.69
  18   6   3   46.54    2.83
 -18   6  -3   40.91    3.73
  18   6   3   47.48    3.03
 -18  -6   3   44.08    2.90
 -18  -6   3   51.04    3.46
  18   6  -3   43.74    2.81
  18  -6   3   47.18    3.56
 -18  -6  -3   43.76    2.43
 -18   6   3   42.72    3.67
  18   6  -3   41.33    2.94
 -18  -6  -3   44.37    3.05
  18   6  -3   44.60    3.25
 -18   6   3   48.70    2.72
 -18   6   3   45.67    3.23
 -18  -6  -3   52.06    3.34
 -18  -6  -3   52.88    2.75
  18  -8  -3   17.15    2.40
 -18  -8   3   20.21    2.48
 -18  -8   3   15.76    2.05
 -18  -8   3   16.65    2.51
  18   8   3   17.58    1.87
 -18   8  -3   12.32    2.51
  18  -8  -3   20.71    2.91
  18   8   3   17.22    2.03
 -18   8  -3   18.05    2.28
 -18   8   3   18.08    2.33
 -18  -8  -3   16.81    2.01
 -18  -8  -3   17.46    2.32
 -18  -8  -3   13.61    1.61
  18   8  -3   14.74    2.49
 -18   8   3   18.78    2.87
  18  -8   3   18.93    2.79
  18   8  -3   14.66    2.04
 -19   1  -3    2.48    1.38
 -19  -1   3    2.27    0.94
  19   1   3    2.31    1.20
  19  -1  -3    2.28    0.90
 -19  -1   3    1.33    0.93
 -19  -1   3    1.08    1.08
  19  -1  -3    2.83    1.24
  19  -1  -3    0.76    1.23
 -19  -1   3    0.08    1.13
 -19   1  -3    1.51    1.00
  19   1   3    0.54    0.95
 -19   1  -3    2.26    1.17
 -19   1   3    1.77    1.28
  19   1  -3    2.16    1.39
 -19  -1  -3    1.30    1.08
 -19  -1  -3    1.51    1.17
  19   1  -3    1.51    0.88
 -19  -1  -3    1.96    0.82
  19  -1   3    1.52    1.01
  19  -1   3    2.94    1.25
 -19   1   3    0.77    0.72
 -19   1   3    1.43    0.99
 -19   1   3    0.98    0.79
  19   1  -3    1.06    1.21
 -19   3  -3    6.08    1.44
 -19   3  -3    6.64    1.27
 -19  -3   3    5.85    1.19
 -19  -3   3    2.80    1.22
  19   3   3    3.38    0.94
 -19  -3   3    6.10    1.27
  19  -3  -3    6.15    1.48
 -19   3  -3    6.12    1.08
  19   3   3    3.68    1.36
  19  -3  -3    7.57    1.20
  19  -3  -3    4.46    1.59
 -19  -3   3    5.53    1.37
  19   3  -3    6.54    1.60
 -19  -3  -3    7.02    1.15
  19  -3   3    7.71    1.57
  19  -3   3    7.08    1.66
  19  -3   3    5.60    1.52
  19   3  -3    7.08    1.56
 -19   3   3    8.14    1.45
 -19   3   3    5.38    1.54
 -19  -3  -3    6.62    1.58
 -19  -3  -3    7.00    1.49
 -19   3   3    5.68    0.88
 -19   5  -3   17.69    1.77
 -19  -5   3   19.71    2.19
 -19   5  -3   18.29    2.68
 -19  -5   3   21.42    2.04
  19  -5  -3   18.37    2.27
 -19   5  -3   19.12    2.23
  19   5   3   17.97    1.88
  19  -5  -3   24.11    2.77
 -19  -5   3   19.82    2.08
  19   5   3   20.52    1.89
  19   5   3   18.63    2.15
  19  -5  -3   21.97    1.90
 -19  -5   3   15.56    2.03
 -19   5   3   19.64    2.30
 -19  -5  -3   19.25    1.77
  19   5  -3   19.54    2.12
 -19   5   3   15.73    1.74
  19  -5   3   24.97    2.63
  19  -5   3   19.34    2.33
 -19   5   3   14.26    2.41
  19   5  -3   22.29    2.50
 -19  -5  -3   25.40    2.39
  19   5  -3   18.14    1.96
 -19  -5  -3   18.74    2.09
 -19  -7   3    0.44    1.46
 -19   7  -3   -0.13    1.73
 -19  -7   3    1.23    1.47
  19  -7  -3    0.64    1.49
  19  -7  -3    1.99    1.33
  19   7   3    1.78    1.15
 -19   7  -3    1.90    1.37
 -19  -7   3    1.04    1.27
  19   7   3    1.06    1.19
  19   7   3    3.06    1.50
  19   7  -3    3.11    1.29
 -19   7   3    1.29    1.27
  19   7  -3    1.34    1.72
 -19  -7  -3    2.19    1.44
  19  -7   3    0.23    1.28
 -19   7   3    1.79    1.77
 -19  -7  -3    2.34    1.27
  19   7  -3   -0.66    1.17
  20   0  -3    0.66    1.23
 -20   0   3    0.99    0.85
 -20   0   3    0.72    1.05
  20   0   3    0.62    0.96
 -20   0   3    1.36    1.26
 -20   0  -3    0.22    1.29
 -20   0   3    0.14    0.84
  20   0  -3   -1.46    1.19
  20   0  -3    0.45    0.90
 -20   0  -3   -0.01    1.01
  20   0   3    1.21    1.13
 -20   0  -3    0.15    1.03
  20  -2  -3   37.80    2.87
  20  -2  -3   36.76    3.18
 -20  -2   3   31.15    2.59
  20  -2  -3   36.68    2.30
 -20   2  -3   40.03    2.38
 -20   2  -3   38.28    2.92
 -20   2  -3   39.32    2.80
 -20  -2   3   36.48    2.73
 -20  -2   3   39.04    2.44
 -20  -2   3   36.35    2.30
  20   2   3   42.50    2.83
  20  -2   3   41.32    2.79
  20   2  -3   41.01    2.41
 -20   2   3   38.47    1.98
 -20   2   3   40.36    2.81
  20  -2   3   38.26    2.86
 -20  -2  -3   35.92    2.79
 -20  -2  -3   45.53    2.82
  20   2  -3   35.64    3.00
 -20   2   3   38.25    2.91
  20   2  -3   40.07    3.19
  20   4   3  107.36    4.83
 -20   4  -3   95.67    4.86
 -20   4  -3  100.99    4.59
 -20  -4   3  108.40    4.45
  20   4   3  103.12    4.38
 -20  -4   3   94.92    4.56
  20  -4  -3   95.27    4.92
  20   4   3   98.83    4.56
  20  -4  -3  101.89    4.31
 -20  -4   3  105.49    4.82
 -20  -4   3   96.51    4.54
  20   4  -3   99.71    4.56
  20   4  -3   97.32    5.02
  20   4  -3   91.33    5.00
 -20  -4  -3  104.81    4.92
 -20  -4  -3  104.94    4.76
  20  -4   3  101.41    4.93
 -20   4   3   97.42    4.57
 -20   4   3   94.79    4.94
  20   6   3  111.16    4.82
 -20  -6   3  106.23    4.66
  20  -6  -3  104.40    5.20
  20   6   3  103.76    4.69
 -20  -6   3  105.62    4.89
 -20  -6   3   96.82    5.10
  20   6   3  108.95    5.00
 -20   6  -3  109.87    5.20
 -20   6  -3   94.75    5.82
 -20  -6   3   96.26    4.90
  20  -6   3  110.57    5.71
 -20  -6  -3  103.24    5.02
 -20   6   3   99.84    5.21
 -20   6   3   95.26    5.38
  20   6  -3   99.92    4.87
  20   6  -3   98.98    5.33
 -20   6   3   99.21    5.76
  20  -6   3  106.93    5.35
 -20  -6  -3   94.45    4.87
 -21   1  -3    0.81    1.43
  21  -1  -3    0.52    0.92
  21   1   3    2.80    1.34
 -21   1  -3    0.59    1.06
 -21  -1   3    2.11    1.25
  21  -1  -3    0.76    1.25
 -21  -1   3    2.33    0.95
 -21  -1   3    0.82    1.35
  21   1   3    1.39    1.17
 -21  -1   3    2.43    1.05
  21  -1  -3   -0.70    1.29
 -21   1  -3    3.22    1.28
  21   1  -3    1.96    1.07
  21  -1   3    2.39    1.18
  21   1  -3    1.86    1.47
 -21   1   3    0.30    1.32
 -21  -1  -3    2.45    1.29
  21  -1   3    2.06    1.22
 -21   1   3    2.59    1.22
 -21  -1  -3    2.14    1.19
 -21   1   3    1.64    0.78
  21   1  -3   -0.05    1.30
 -21  -3   3   11.17    1.51
 -21   3  -3   15.39    1.88
  21   3   3   12.02    1.90
 -21   3  -3   14.13    2.08
  21  -3  -3   19.70    1.74
 -21  -3   3   15.23    1.83
 -21  -3   3   14.90    1.97
  21  -3  -3   13.51    2.07
  21  -3   3   14.68    2.04
  21   3  -3   13.26    1.65
  21  -3   3   19.44    2.44
 -21   3   3   17.72    1.97
 -21  -3  -3   17.67    1.97
  21   3  -3   13.61    2.08
 -21  -3  -3   15.71    2.08
  21   3  -3   13.60    2.14
 -21   3   3   11.34    1.92
  21  -5  -3   -0.14    1.33
  21   5   3    1.16    1.08
 -21   5  -3    3.72    1.59
 -21   5  -3    3.69    2.06
 -21  -5   3    3.24    1.18
  21   5   3    3.32    1.22
 -21  -5   3    2.84    1.45
 -21  -5   3    4.75    1.47
 -21   5  -3    4.07    1.16
  21   5   3    3.34    1.45
 -21  -5   3    1.62    1.61
 -21   5   3    3.17    1.58
  21   5  -3    1.83    1.26
 -21   5   3    1.09    0.97
 -21  -5  -3    4.52    1.52
  21   5  -3    2.60    1.59
  21  -5   3    4.18    1.54
  21   5  -3    2.79    1.43
 -21  -5  -3    3.04    1.46
 -21   7  -3    3.62    2.11
 -21   7   3    5.43    2.13
 -22   0  -3   -1.33    1.10
  22   0  -3    0.64    0.96
  22   0   3   -0.67    1.03
 -22   0   3    0.03    1.13
 -22   0  -3   -2.01    1.06
 -22   0   3    0.97    1.39
  22   0   3   -1.16    1.13
 -22   0   3   -0.08    0.78
  22   0  -3    0.27    1.40
 -22   0   3    0.06    0.92
 -22  -2   3    3.85    1.08
 -22   2  -3    3.46    1.17
 -22  -2   3    4.93    1.54
 -22  -2   3    7.72    1.36
 -22  -2   3    7.13    1.56
  22   2   3    5.42    1.62
  22  -2  -3    4.20    1.57
 -22   2  -3    4.60    1.73
 -22   2  -3    5.72    1.43
  22  -2  -3    6.39    1.26
  22   2  -3    3.46    1.79
  22  -2   3    3.95    1.43
 -22   2   3    5.39    1.37
 -22  -2  -3    6.76    1.55
 -22  -2  -3    5.50    1.55
  22   2  -3    4.45    1.20
  22  -2   3    5.75    1.61
 -22   2   3    6.92    1.78
 -22   4  -3   15.38    2.19
 -22  -4   3   14.18    2.01
 -22  -4   3   16.19    2.04
 -22   4  -3   16.45    1.97
  22  -4  -3   11.76    2.01
  22   4   3   13.20    2.03
 -22  -4   3   12.24    1.58
  22   4   3   15.28    1.92
 -22   4   3   15.19    1.85
 -22   4   3   15.56    2.25
  22   4  -3   13.10    1.83
  22   4  -3   14.10    2.37
 -22  -4  -3   13.56    2.05
 -22  -4  -3   15.23    1.99
  22  -4   3   13.45    2.11
 -22  -6   3    3.00    1.40
 -22  -6   3    0.56    1.52
 -22   6  -3   -0.34    1.84
  22   6   3    2.97    1.48
 -22   6  -3    0.83    1.50
  22   6   3    0.61    1.15
  22  -6  -3    0.36    1.38
 -22  -6   3    1.19    1.23
  22   6  -3    1.17    1.29
 -22   6   3    0.75    1.96
  22   6  -3    2.46    1.40
  22  -6   3   -0.20    1.29
 -22  -6  -3    1.57    1.54
 -22  -6  -3    2.34    1.44
  22   6  -3    0.64    1.59
 -22   6   3    4.89    1.78
 -23   1  -3   24.20    2.20
 -23   1  -3   22.92    2.66
 -23  -1   3   20.23    2.37
  23  -1  -3   24.20    2.79
 -23   1  -3   27.11    2.65
 -23  -1   3   22.43    2.40
 -23  -1   3   27.72    2.24
  23   1   3   17.96    2.27
  23  -1  -3   26.11    2.09
  23  -1   3   22.01    2.57
 -23  -1  -3   27.14    2.63
 -23   1   3   21.56    2.45
  23   1  -3   27.41    2.22
 -23  -1  -3   26.39    2.41
 -23   1   3   26.88    2.49
  23  -1   3   25.63    2.64
  23   1  -3   27.83    2.91
 -23   3  -3   67.85    3.76
 -23  -3   3   62.99    3.10
  23   3   3   61.77    3.85
 -23  -3   3   61.29    3.43
 -23  -3   3   66.58    3.95
 -23   3  -3   57.75    3.94
  23  -3  -3   62.02    4.02
 -23   3   3   58.91    3.95
  23   3  -3   60.80    3.43
 -23   3   3   65.94    3.72
  23   3  -3   64.42    4.06
  23  -3   3   61.76    3.94
 -23  -3  -3   64.52    3.94
 -23  -3  -3   56.73    3.59
 -23  -5   3   41.29    3.09
 -23  -5   3   42.63    2.63
 -23   5  -3   40.79    3.40
  23   5   3   40.08    2.91
 -23   5  -3   36.62    3.69
 -23  -5   3   43.87    3.17
  23  -5  -3   38.62    3.36
  23   5  -3   38.51    3.41
  23   5  -3   36.17    3.07
  23   5  -3   42.13    2.97
  23  -5   3   41.51    3.31
 -23   5   3   38.49    3.44
 -23  -5  -3   36.65    3.11
 -23  -5  -3   42.95    3.29
 -23   5   3   42.14    2.87
  24   0  -3    0.47    1.04
  24   0   3   -0.18    1.30
 -24   0   3    0.31    1.12
  24   0  -3    0.72    1.55
 -24   0  -3    1.48    1.31
 -24   0   3    1.07    1.56
 -24   0  -3    1.41    1.18
 -24  -2   3    2.79    1.67
 -24  -2   3    4.16    1.39
 -24   2  -3    5.38    1.57
 -24   2  -3    3.08    1.63
 -24  -2   3    6.29    1.66
  24   2   3    4.60    1.69
  24  -2  -3    2.52    1.59
 -24   2   3    7.01    1.95
 -24  -2  -3    4.30    1.49
  24  -2   3    4.10    1.64
  24   2  -3    5.55    1.93
 -24  -2  -3    5.12    1.62
 -24   2   3    6.78    1.64
 -24   4  -3   39.57    3.49
 -24  -4   3   40.98    2.52
 -24  -4   3   38.25    3.12
 -24  -4   3   40.52    2.99
  24   4   3   33.91    2.85
  24  -4  -3   32.24    3.22
 -24   4  -3   40.92    2.93
  24   4   3   36.16    3.05
  24   4  -3   36.70    3.40
 -24   4   3   31.77    2.75
  24  -4   3   39.84    3.36
 -24   4   3   35.29    3.36
 -24  -4  -3   34.68    3.00
 -24  -4  -3   36.96    3.22
  24   4  -3   35.97    2.81
 -25   1  -3    2.50    1.79
 -25  -1   3    2.39    1.61
  25  -1  -3    1.50    1.62
 -25   1  -3    2.73    1.47
  25   1   3    2.44    1.71
 -25   1  -3    2.00    1.71
 -25  -1   3    4.13    1.54
 -25   1   3    1.72    1.35
 -25  -1  -3    1.19    1.42
 -25  -1  -3    4.12    1.43
 -25   1   3    3.11    1.71
  25   1  -3    2.90    1.78
  25   1  -3    2.22    1.23
  25  -1   3    0.68    1.44
 -25  -3   3    0.42    1.32
  25  -3  -3    1.15    1.63
 -25   3  -3   -0.08    1.58
 -25  -3   3    1.01    1.49
 -25   3  -3   -0.27    1.14
  25   3   3   -1.11    1.37
  25  -3   3   -0.61    1.51
 -25   3   3   -0.05    1.68
 -25  -3  -3    1.96    1.48
  25   3  -3    0.55    1.59
 -25  -3  -3    0.38    1.46
  25   3  -3   -0.50    1.12
 -25   3   3    2.61    1.31
  26   0   3   -0.16    1.46
 -26   0   3   -0.66    1.30
 -26   0  -3    0.43    1.36
 -26   0  -3    0.63    1.21
  26   0  -3   -1.59    1.54
 -26   0   3    1.02    1.75
 -26   2  -3   27.85    3.11
 -26   2  -3   33.46    2.99
 -26  -2   3   33.26    3.14
  26  -2  -3   24.33    3.00
 -26  -2   3   28.66    2.63
 -26  -2  -3   29.98    2.74
  26   2  -3   23.15    3.04
 -26  -2  -3   33.30    3.18
 -26   2   3   32.97    2.91
 -26   2   3   30.27    3.17
  26  -2   3   28.05    3.00
   0   0  -4  488.90   15.70
   0   0   4  495.48   15.61
   0   0   4  482.45   15.74
   0   0  -4  483.39   15.60
   0   0   4  509.61   15.88
   0   0   4  497.87   15.75
   0   0  -4  490.07   15.75
   0   0   4  498.29   15.91
   0   0  -4  468.89   15.67
   0   0  -4  487.79   15.76
   0   0  -4  482.39   15.84
   0   0  -4  486.55   15.89
   0  -2   4   56.82    2.05
   0  -2   4   53.39    2.16
   0  -2  -4   49.36    2.04
   0  -2   4   50.22    1.79
   0   2  -4   46.43    1.90
   0   2  -4   50.94    1.90
   0   2   4   52.39    1.99
   0   2   4   49.79    2.08
   0   2   4   50.96    2.10
   0  -2   4   51.01    2.37
   0  -2  -4   46.97    2.55
   0   2  -4   47.76    2.16
   0   2   4   52.60    1.96
   0  -2  -4   50.97    1.98
   0   2  -4   47.09    2.10
   0   2  -4   49.92    2.09
   0   2  -4   46.63    1.77
   0  -2  -4   49.12    1.98
   0   2  -4   49.76    2.12
   0   2   4   52.05    2.14
   0  -2  -4   48.71    2.03
   0  -2  -4   51.59    2.12
   0  -2   4   53.37    1.71
   0   4  -4   76.51    2.81
   0   4   4   77.23    3.18
   0   4  -4   81.09    2.55
   0   4  -4   76.84    2.95
   0  -4  -4   72.10    3.62
   0  -4   4   71.15    3.59
   0  -4  -4   73.60    3.00
   0   4  -4   73.79    3.23
   0  -4   4   77.82    2.98
   0  -4   4   76.71    2.98
   0  -4  -4   76.74    2.63
   0  -4  -4   72.66    3.01
   0   4   4   77.32    2.95
   0   4   4   77.23    3.12
   0   4   4   74.02    2.99
   0  -4   4   74.06    3.36
   0  -4  -4   74.54    2.80
   0   4  -4   74.12    3.17
   0  -4  -4   74.85    2.90
   0   4  -4   74.94    3.01
   0   6  -4   99.10    4.53
   0  -6  -4  108.32    4.29
   0   6  -4  106.79    4.34
   0  -6  -4  101.80    4.09
   0  -6   4  103.68    5.17
   0  -6   4   94.15    4.56
   0  -6   4  104.62    4.10
   0  -6  -4   98.12    4.13
   0   6   4  101.04    4.24
   0   6   4  109.32    3.90
   0  -6  -4  103.98    3.83
   0   6   4  109.16    4.06
   0   6  -4  100.63    3.87
   0   6   4  105.45    4.51
   0   6  -4  105.98    3.93
   0  -6   4  101.73    3.92
   0   6  -4  110.86    3.67
   0  -6  -4  107.74    5.19
   0   8   4  104.73    4.27
   0   8  -4  108.33    4.23
   0   8   4  113.17    5.14
   0   8  -4  106.81    4.73
   0  -8  -4  111.56    4.72
   0  -8  -4  105.76    5.75
   0  -8  -4  100.42    4.51
   0   8  -4  108.79    5.16
   0  -8   4  113.77    5.86
   0  -8   4  105.56    4.49
   0   8   4  101.97    4.61
   0  -8  -4  103.26    4.72
   0  -8   4  108.29    5.15
   0 -10   4    0.94    1.50
   0 -10  -4    1.72    1.02
   0  10  -4    0.39    1.19
   0 -10  -4    1.03    1.58
   0  10  -4    1.54    0.88
   0 -10   4    0.21    1.69
   0 -10  -4   -1.83    1.61
   0 -10   4    0.12    1.07
   0  10  -4    0.68    0.96
   0  10   4    0.88    1.22
   0  10   4    0.84    1.08
   0  10   4    0.94    1.27
   1  -1  -4   47.01    1.66
   1  -1  -4   45.01    1.95
  -1   1  -4   43.48    1.99
  -1   1  -4   44.42    1.71
  -1   1  -4   45.83    1.75
   1  -1  -4   47.82    2.04
   1   1   4   48.06    1.90
  -1  -1   4   48.86    1.79
   1   1   4   47.04    1.92
   1   1   4   47.39    2.05
   1  -1  -4   46.10    2.00
  -1  -1   4   47.40    2.05
  -1  -1   4   48.12    1.90
  -1   1  -4   48.55    1.84
  -1   1  -4   45.50    1.98
  -1  -1   4   48.61    1.94
   1   1   4   50.35    1.84
   1  -1  -4   45.40    1.87
   1  -1  -4   47.29    1.88
  -1  -1   4   47.51    2.18
  -1   1  -4   47.01    1.92
  -1   1  -4   44.43    1.97
  -1  -1   4   48.49    2.18
   1  -1   4   49.77    1.78
  -1  -1  -4   43.83    1.82
  -1  -1  -4   48.86    2.02
   1   1  -4   45.96    1.98
   1   1  -4   47.59    1.83
  -1   1   4   48.80    1.63
   1   1  -4   44.40    1.82
  -1  -1  -4   48.87    1.75
   1  -1   4   49.47    2.07
  -1  -1  -4   42.16    1.88
   1   1  -4   47.53    1.89
   1   1  -4   47.35    1.89
   1   1  -4   45.37    1.99
  -1  -1  -4   44.42    1.96
   1  -1   4   44.68    1.82
   1  -1   4   48.96    1.80
   1   1  -4   47.38    1.76
  -1   1   4   51.09    2.00
  -1   1   4   47.89    1.93
   1  -1   4   47.97    1.82
   1  -1   4   48.98    1.77
   1   1  -4   43.67    1.75
  -1   1   4   47.81    1.97
  -1  -1  -4   45.28    1.81
  -1  -1  -4   43.24    1.89
   1   1  -4   45.78    2.01
  -1   1   4   44.44    2.02
   1   3   4    7.07    0.78
   1  -3  -4    8.31    1.25
  -1  -3   4    9.78    1.17
   1  -3  -4    8.73    0.72
  -1  -3   4    7.71    0.83
  -1   3  -4    9.30    1.00
   1   3   4    8.54    0.96
   1   3   4    9.21    0.90
  -1  -3   4    8.31    0.83
   1   3   4    8.90    0.84
   1  -3  -4    9.59    0.91
   1  -3  -4    9.32    0.65
  -1   3  -4    8.76    0.68
   1  -3  -4    8.01    0.84
  -1   3  -4    8.45    0.85
  -1   3  -4    8.44    0.93
   1  -3  -4    7.74    0.84
  -1   3  -4    7.89    0.91
  -1   3  -4    9.71    0.69
  -1   3  -4    9.38    0.53
  -1   3   4    8.92    0.88
   1  -3   4    8.40    0.40
  -1   3   4    9.30    0.97
   1  -3   4   10.39    0.92
  -1  -3  -4    8.44    1.21
   1   3  -4   10.61    0.93
   1   3  -4    9.15    0.75
  -1  -3  -4    8.56    0.93
   1   3  -4    8.60    1.00
   1   3  -4    7.10    0.78
   1   3  -4    8.43    0.92
  -1  -3  -4   10.06    0.70
   1  -3   4   10.31    0.84
  -1  -3  -4    8.76    0.64
   1   3  -4    8.89    0.98
  -1   3   4    8.70    0.88
   1   3  -4    8.63    0.40
  -1   3   4    9.06    0.95
   1  -3   4    6.63    0.92
  -1  -3  -4    7.88    0.72
  -1  -3  -4    9.31    0.83
  -1  -3  -4    8.68    0.45
   1  -3   4    8.53    0.52
  -1  -5   4   32.32    1.45
   1  -5  -4   31.72    1.51
  -1  -5   4   33.17    1.87
   1   5   4   35.49    1.85
   1  -5  -4   39.33    2.03
  -1   5  -4   37.36    1.47
   1  -5  -4   35.40    2.67
  -1  -5   4   36.30    2.60
   1  -5  -4   32.71    1.87
  -1  -5   4   34.17    2.27
  -1   5  -4   34.06    2.17
   1   5   4   37.51    2.14
   1  -5  -4   35.18    1.84
   1   5   4   34.46    1.91
   1   5   4   36.27    1.76
  -1   5  -4   34.63    1.67
  -1   5  -4   35.32    1.62
  -1  -5   4   36.26    1.80
  -1   5  -4   33.73    1.99
  -1   5  -4   36.11    1.91
  -1  -5  -4   34.60    1.90
   1  -5   4   36.94    1.73
   1   5  -4   34.00    2.14
  -1  -5  -4   35.87    1.69
  -1  -5  -4   35.04    2.67
   1  -5   4   33.13    2.23
  -1   5   4   32.02    2.07
  -1   5   4   34.82    1.82
  -1  -5  -4   35.33    1.70
   1   5  -4   37.90    1.34
  -1   5   4   37.11    1.69
   1  -5   4   35.25    1.81
   1   5  -4   34.74    2.04
   1   5  -4   31.43    1.69
   1  -5   4   32.85    2.57
   1  -5   4   34.58    1.40
  -1  -5  -4   36.19    1.38
   1   5  -4   34.24    1.72
  -1   5   4   35.58    1.99
  -1  -5  -4   35.96    2.03
   1   5  -4   35.87    1.91
  -1  -7   4   13.28    1.90
   1   7   4   10.18    1.51
   1  -7  -4    8.28    1.80
   1  -7  -4    8.14    1.19
   1  -7  -4   10.76    0.93
   1   7   4    9.99    1.44
   1  -7  -4    9.31    1.25
  -1   7  -4    8.54    1.42
  -1   7  -4    9.33    1.02
  -1   7  -4   10.14    0.88
   1   7   4   10.04    0.96
  -1   7  -4   10.27    1.38
  -1  -7   4    8.65    1.88
   1   7   4   10.42    1.13
   1  -7  -4    9.63    1.47
  -1  -7   4    7.18    1.18
  -1   7   4    8.72    0.88
  -1  -7  -4    8.62    1.43
   1  -7   4   13.01    2.24
   1  -7   4    7.38    1.39
   1   7  -4   10.39    1.14
  -1   7   4   11.85    1.47
  -1   7   4   13.04    1.70
  -1  -7  -4    9.48    1.34
  -1  -7  -4   10.04    1.18
  -1  -7  -4    7.39    1.69
  -1   7   4    9.43    1.13
   1  -7   4    9.54    1.28
  -1  -7  -4   10.76    1.05
   1   7  -4   11.79    1.71
   1   7  -4   10.98    1.39
  -1   9  -4    7.43    1.70
  -1   9  -4    5.11    1.27
   1  -9  -4    4.85    1.94
   1  -9  -4    6.85    1.76
  -1  -9   4    7.03    1.82
   1   9   4    8.10    1.66
   1   9   4    5.66    1.35
   1   9   4    6.81    1.08
  -1   9  -4    7.74    1.10
  -1  -9   4    5.71    1.22
  -1  -9   4    6.17    1.88
   1  -9  -4    7.79    1.40
   1  -9   4    5.77    1.59
  -1   9   4    9.14    1.76
  -1   9   4    8.41    1.15
   1   9  -4    7.67    1.72
  -1  -9  -4    2.52    1.73
   1  -9   4    4.54    1.20
  -1   9   4    8.29    1.52
  -1   9   4    6.09    1.48
   1  -9   4    4.66    1.93
   1   9  -4    4.85    1.01
  -1  -9  -4    4.41    1.61
   1   9  -4    5.47    1.30
  -1  -9  -4    6.23    1.36
  -1 -11   4   -0.83    1.12
   1 -11  -4   -0.44    1.14
  -1  11  -4    0.04    0.93
   1  11   4    0.69    1.00
   1  11   4    1.75    1.45
   1  11   4    0.04    1.23
   1 -11  -4   -0.92    1.94
  -1 -11   4   -0.19    1.74
  -1 -11   4   -1.44    1.30
  -1  11  -4    0.08    1.29
   1 -11  -4   -2.46    1.69
   1 -11   4    0.55    1.16
   1  11  -4   -0.38    0.90
  -1 -11  -4   -1.93    1.66
  -1  11   4    0.49    1.09
   1 -11   4   -0.71    1.74
  -1 -11  -4   -0.91    1.04
   1  11  -4   -0.32    1.23
  -1 -11  -4   -2.40    1.66
  -1  11   4    0.65    1.27
   1 -11   4    0.06    1.34
  -1  11   4    0.10    1.49
  -2   0  -4   89.72    3.22
   2   0   4   91.24    3.20
  -2   0   4   94.31    3.19
   2   0   4   93.28    3.30
  -2   0   4   95.15    3.32
  -2   0   4   93.19    3.42
  -2   0   4   90.59    3.26
  -2   0  -4   92.88    3.40
   2   0   4   93.65    3.06
   2   0  -4   85.50    3.22
   2   0  -4   87.24    3.34
  -2   0  -4   86.63    3.27
   2   0   4   93.89    3.26
   2   0  -4   90.27    3.39
  -2   0  -4   85.94    3.31
   2   0   4   95.52    3.43
  -2   0  -4   89.11    3.33
   2   0   4   97.14    3.18
   2   0   4   95.32    3.15
  -2   0   4  102.89    3.55
   2   0  -4   87.45    3.18
  -2   0  -4   88.34    3.07
   2   0  -4   91.04    3.19
  -2   0  -4   90.76    3.07
   2   0  -4   82.75    3.42
  -2  -2   4  283.96    9.77
   2   2   4  284.90    9.52
  -2   2  -4  288.37    9.20
  -2  -2   4  297.84    9.27
  -2   2  -4  300.60    9.59
   2  -2  -4  301.54    9.54
   2  -2  -4  300.74    9.33
   2  -2  -4  295.65   10.02
   2  -2  -4  295.47    9.56
  -2   2  -4  284.81    9.55
  -2  -2   4  292.04    9.84
  -2   2  -4  285.28    9.48
   2  -2  -4  280.92    9.48
  -2  -2   4  282.10    9.60
   2  -2  -4  285.17    9.33
  -2   2  -4  285.34    9.59
   2   2   4  282.20    9.48
  -2   2  -4  285.31    9.52
  -2   2  -4  292.91    9.19
   2  -2  -4  290.20    9.43
  -2  -2   4  294.35    9.51
   2   2   4  262.96    9.55
   2  -2   4  285.61    9.29
   2  -2   4  292.17    9.25
  -2  -2  -4  276.82    9.41
  -2   2   4  275.54    9.52
   2  -2   4  298.93    9.56
  -2   2   4  297.96    9.56
   2  -2   4  280.08    9.79
  -2   2   4  276.89    9.52
   2   2  -4  284.16    9.25
  -2  -2  -4  289.81    9.51
  -2   2   4  288.05    9.40
   2   2  -4  284.50    9.41
  -2   2   4  261.72    9.47
   2  -2   4  291.77    9.34
  -2  -2  -4  296.78    9.50
   2   2  -4  297.95    9.51
   2   2  -4  276.86    9.60
  -2   2   4  274.21    9.32
   2   2  -4  286.20    9.59
   2   2  -4  290.62    9.51
  -2  -2  -4  291.02    9.13
   2   2  -4  274.80    9.56
  -2  -2  -4  298.86   10.01
  -2  -2  -4  294.64    9.49
  -2   4  -4   32.14    1.31
   2   4   4   29.86    1.68
  -2  -4   4   26.91    2.05
  -2   4  -4   29.23    1.75
  -2   4  -4   31.10    1.89
  -2  -4   4   28.87    1.93
  -2  -4   4   29.22    2.32
   2  -4  -4   31.70    1.62
  -2   4  -4   28.80    1.30
   2  -4  -4   26.65    2.25
  -2  -4   4   30.36    1.66
   2  -4  -4   30.10    1.30
  -2  -4   4   29.10    1.66
   2  -4  -4   31.81    1.65
   2  -4  -4   29.11    1.58
   2   4   4   29.81    1.59
  -2   4  -4   28.09    1.45
   2   4   4   28.42    1.59
  -2   4  -4   31.24    1.67
  -2   4  -4   30.86    1.31
  -2  -4  -4   31.95    1.33
   2  -4   4   32.60    1.53
  -2   4   4   30.53    1.60
  -2  -4  -4   28.45    1.69
  -2   4   4   31.39    1.49
   2   4  -4   30.20    1.51
   2   4  -4   27.31    1.75
  -2  -4  -4   30.51    2.22
  -2  -4  -4   29.82    1.52
   2   4  -4   30.77    1.84
   2  -4   4   27.00    2.12
   2  -4   4   28.90    1.49
  -2   4   4   31.40    1.78
  -2   4   4   31.72    1.76
  -2  -4  -4   27.27    1.57
   2  -4   4   30.68    1.94
   2  -4   4   29.07    1.48
   2   4  -4   30.38    1.81
   2   4  -4   28.92    1.55
   2   4  -4   27.55    1.53
  -2  -6   4   29.02    2.72
   2  -6  -4   26.88    2.58
  -2   6  -4   30.00    1.50
  -2  -6   4   27.34    2.27
   2   6   4   27.48    1.93
   2  -6  -4   30.22    1.94
  -2  -6   4   29.48    1.89
   2  -6  -4   27.12    1.79
  -2   6  -4   28.38    1.97
  -2   6  -4   25.38    2.14
   2   6   4   29.26    1.72
   2  -6  -4   28.27    1.76
  -2  -6   4   25.64    1.21
  -2   6  -4   29.79    1.41
   2   6   4   29.29    2.11
   2   6   4   29.40    1.63
  -2   6  -4   26.72    1.40
   2  -6  -4   28.14    1.32
   2   6  -4   28.28    1.58
   2   6  -4   29.33    1.20
   2  -6   4   30.98    2.79
   2  -6   4   27.62    1.47
   2   6  -4   28.99    2.14
   2   6  -4   27.88    1.64
   2  -6   4   31.20    2.25
  -2   6   4   24.68    1.67
   2   6  -4   28.19    1.72
  -2  -6  -4   26.32    1.89
   2  -6   4   28.80    1.73
  -2   6   4   27.29    1.91
  -2   6   4   29.14    1.41
[truncated: 578,755 more chars]
