# Supplementary material for: Redetermination of K2Mg3(OH)2(SO4)3(H2O)2 from single-crystal X-ray data revealing the correct hydrogen-atom positions
Source: Acta Crystallogr E Crystallogr Commun. 2021 Jan 1;77(Pt 1):62–5. doi: 10.1107/S2056989020016217 (PMC7784051; doi:10.1107/S2056989020016217)
Supplement: Supplementary file 2 [file e-77-00062-Isup2.hkl]

data_I                                                                          
_shelx_title ' sad in Cmc2(1)'                                                  
_shelx_refln_list_code          4                                               
_shelx_F_calc_maximum      272.39                                               
_exptl_crystal_F_000      1024.00                                               
_reflns_d_resolution_high  0.6514                                               
                                                                                
loop_                                                                           
 _space_group_symop_operation_xyz                                               
 'x, y, z'                                                                      
 '-x, -y, z+1/2'                                                                
 'x, -y, z+1/2'                                                                 
 '-x, y, z'                                                                     
 'x+1/2, y+1/2, z'                                                              
 '-x+1/2, -y+1/2, z+1/2'                                                        
 'x+1/2, -y+1/2, z+1/2'                                                         
 '-x+1/2, y+1/2, z'                                                             
                                                                                
_cell_length_a    17.8228                                                       
_cell_length_b     7.4879                                                       
_cell_length_c     9.7686                                                       
_cell_angle_alpha  90.000                                                       
_cell_angle_beta   90.000                                                       
_cell_angle_gamma  90.000                                                       
                                                                                
_shelx_F_squared_multiplier     1.000                                           
                                                                                
loop_                                                                           
 _refln_index_h                                                                 
 _refln_index_k                                                                 
 _refln_index_l                                                                 
 _refln_F_squared_calc                                                          
 _refln_F_squared_meas                                                          
 _refln_F_squared_sigma                                                         
 _refln_observed_status                                                         
   0   0 -14       3659.19       3884.71       178.15 o                         
   2   0 -14       3803.37       3754.84       126.58 o                         
   4   0 -14       1157.18       1077.94        80.05 o                         
   6   0 -14       1384.15       1360.46        83.05 o                         
   8   0 -14       3673.17       3793.34       191.99 o                         
   1   1 -14        932.19        844.67        52.52 o                         
   3   1 -14        315.35        360.86        41.41 o                         
   5   1 -14        409.82        476.65        40.37 o                         
   7   1 -14        388.29        353.92        46.46 o                         
   9   1 -14        214.71        144.78        43.49 o                         
   0   2 -14        527.02        544.50        59.71 o                         
   2   2 -14        967.87        974.38        52.22 o                         
   4   2 -14        404.46        373.45        42.46 o                         
   6   2 -14       1721.69       1626.54        64.91 o                         
   8   2 -14        875.79        804.51        49.42 o                         
   1   3 -14        618.06        662.06        49.94 o                         
   3   3 -14       1957.56       1999.38        65.31 o                         
   5   3 -14       2316.78       2288.94        77.40 o                         
   0   4 -14        199.94        159.89        70.18 o                         
   2   4 -14        391.83        458.10        46.22 o                         
   1   1 -13       1027.32       1060.51        42.41 o                         
   3   1 -13       1768.95       1824.03        52.85 o                         
   5   1 -13         68.78        100.44        32.78 o                         
   7   1 -13        895.10        925.96        44.91 o                         
   9   1 -13        828.63        759.97        44.32 o                         
  11   1 -13        155.99        189.06        37.27 o                         
  13   1 -13        708.80        699.07        64.15 o                         
   0   2 -13         87.45         74.60        42.58 o                         
   2   2 -13       1485.10       1571.08        52.00 o                         
   4   2 -13        120.48        107.11        32.36 o                         
   6   2 -13       1242.36       1189.67        45.42 o                         
   8   2 -13       1704.69       1663.45        58.54 o                         
  10   2 -13        218.31        258.66        44.35 o                         
  12   2 -13        134.44        166.31        43.34 o                         
   1   3 -13       2116.12       2217.17        65.04 o                         
   3   3 -13       4407.94       4465.11        88.93 o                         
   5   3 -13       1362.31       1416.57        56.17 o                         
   7   3 -13         96.63        115.98        44.01 o                         
   9   3 -13        587.44        589.64        44.01 o                         
  11   3 -13       2173.30       2012.54       161.20 o                         
   0   4 -13       2655.42       3003.20       112.58 o                         
   2   4 -13       1223.38       1167.81        52.67 o                         
   4   4 -13       1511.01       1678.07        59.76 o                         
   6   4 -13       3158.32       3293.54        92.74 o                         
   8   4 -13       1258.88       1187.71        58.14 o                         
   1   5 -13        749.79        786.50        44.06 o                         
   3   5 -13       2124.96       2187.45        82.26 o                         
   5   5 -13        846.85        817.59        49.49 o                         
   0   0 -12       1935.79       1814.85        74.51 o                         
   2   0 -12       1160.46       1179.36        49.20 o                         
   4   0 -12        742.65        800.30        49.88 o                         
   6   0 -12       2953.37       3042.84        82.09 o                         
   8   0 -12        510.54        603.97        54.79 o                         
  10   0 -12       2083.34       2078.78        85.61 o                         
  12   0 -12       4998.04       5088.15       128.07 o                         
  14   0 -12         28.01        -14.01        48.15 o                         
  16   0 -12       2671.37       2721.09       173.39 o                         
   1   1 -12       1922.46       1975.38        43.12 o                         
   3   1 -12       2245.03       2223.17        51.28 o                         
   5   1 -12        589.08        559.18        31.33 o                         
   7   1 -12       1447.10       1443.10        41.58 o                         
   9   1 -12         17.82         -0.75        31.82 o                         
  11   1 -12       2547.93       2652.09        72.37 o                         
  13   1 -12        357.73        304.37        38.17 o                         
  15   1 -12        459.35        455.50        44.68 o                         
   0   2 -12       7671.11       7692.38       139.85 o                         
   2   2 -12       1714.25       1724.71        43.30 o                         
   4   2 -12       1819.81       1892.00        51.48 o                         
   6   2 -12       5528.55       5719.82        92.76 o                         
   8   2 -12        845.63        891.94        42.87 o                         
  10   2 -12        826.58        847.26        43.19 o                         
  12   2 -12       4140.20       4143.67        82.33 o                         
  14   2 -12        251.97        264.30        40.68 o                         
   1   3 -12        399.87        382.48        34.35 o                         
   3   3 -12       3446.02       3495.17        73.45 o                         
   5   3 -12        147.02        192.49        31.82 o                         
   7   3 -12       2730.32       2693.78        64.43 o                         
   9   3 -12       4561.74       4694.62        96.10 o                         
  11   3 -12        380.67        438.29        38.38 o                         
  13   3 -12        297.60        287.16        41.03 o                         
   0   4 -12         97.97        152.93        45.44 o                         
   2   4 -12        107.89        129.81        32.22 o                         
   4   4 -12        157.26        143.98        35.87 o                         
   6   4 -12       1811.05       1893.52        56.70 o                         
   8   4 -12        751.10        842.44        49.00 o                         
  10   4 -12        203.72        260.62        37.21 o                         
  12   4 -12       1386.02       1360.95        54.07 o                         
   1   5 -12        304.48        403.89        46.44 o                         
   3   5 -12       6967.21       7193.13       110.56 o                         
   5   5 -12          3.42         61.34        35.24 o                         
   7   5 -12        600.31        574.81        45.50 o                         
   9   5 -12       6717.31       6737.52       123.11 o                         
  11   5 -12        481.93        440.10        44.79 o                         
   0   6 -12       6428.52       6545.28       149.74 o                         
   2   6 -12        177.49        137.76        35.62 o                         
   4   6 -12         63.38         77.98        36.05 o                         
   6   6 -12       2762.61       2760.76        82.08 o                         
   8   6 -12        243.35        279.34        65.57 o                         
   1   1 -11       2349.64       2374.39        41.23 o                         
   3   1 -11       2584.73       2615.98        44.33 o                         
   5   1 -11        896.92        944.74        33.25 o                         
   7   1 -11        202.64        203.01        25.09 o                         
   9   1 -11         17.40         55.23        24.63 o                         
  11   1 -11       1820.83       1851.50        48.45 o                         
  13   1 -11        800.55        794.03        40.85 o                         
  15   1 -11        201.21        227.28        33.86 o                         
  17   1 -11       1599.55       1456.13        53.98 o                         
   0   2 -11        146.67        129.81        27.48 o                         
   2   2 -11        509.72        550.11        26.28 o                         
   4   2 -11        283.86        288.47        25.11 o                         
   6   2 -11         21.92         36.23        23.08 o                         
   8   2 -11        181.59        212.30        25.34 o                         
  10   2 -11         96.19        125.04        27.05 o                         
  12   2 -11       1800.55       1805.76        50.24 o                         
  14   2 -11         49.82         53.40        31.63 o                         
  16   2 -11        332.76        391.61        38.97 o                         
   1   3 -11        660.61        680.06        33.67 o                         
   3   3 -11        372.26        411.69        29.37 o                         
   5   3 -11         11.12         52.51        27.13 o                         
   7   3 -11       1743.67       1724.21        46.45 o                         
   9   3 -11       1101.91       1178.90        40.54 o                         
  11   3 -11        405.17        374.81        32.71 o                         
  13   3 -11         67.37         75.55        32.77 o                         
  15   3 -11       2484.44       2422.90        71.70 o                         
  17   3 -11       2197.78       2106.70        84.47 o                         
   0   4 -11       4469.92       4731.42       129.91 o                         
   2   4 -11       3992.48       4146.74        80.78 o                         
   4   4 -11        681.10        657.87        33.68 o                         
   6   4 -11      11229.39      11366.23       147.92 o                         
   8   4 -11       4918.77       5121.48        83.44 o                         
  10   4 -11        707.93        748.24        40.29 o                         
  12   4 -11        673.27        707.30        43.22 o                         
  14   4 -11       1676.32       1655.63        66.68 o                         
   1   5 -11       1567.16       1655.04        52.95 o                         
   3   5 -11        700.46        758.91        41.04 o                         
   5   5 -11       1695.95       1669.61        47.10 o                         
   7   5 -11        686.76        621.98        36.92 o                         
   9   5 -11        327.62        327.75        37.86 o                         
  11   5 -11       2775.61       2703.19        70.06 o                         
  13   5 -11        175.55        155.96        38.61 o                         
   0   6 -11        428.15        496.26        56.06 o                         
   2   6 -11        371.87        416.20        38.12 o                         
   4   6 -11        591.01        565.17        47.14 o                         
   6   6 -11        157.86        207.90        32.02 o                         
   8   6 -11        789.26        734.34        44.76 o                         
  10   6 -11        145.16         83.47        39.06 o                         
   1   7 -11       2308.83       2365.69        66.96 o                         
   3   7 -11       3995.61       4104.94        88.05 o                         
   5   7 -11       1684.39       1752.64        65.01 o                         
   7   7 -11        563.39        530.00        52.14 o                         
   0   0 -10       6570.30       6679.35       200.36 o                         
   2   0 -10      14286.06      14484.37       186.37 o                         
   4   0 -10        346.10        380.50        28.63 o                         
   6   0 -10       5719.55       5928.23        92.60 o                         
   8   0 -10       3592.16       3469.90        70.38 o                         
  10   0 -10       1087.57       1126.31        45.94 o                         
  12   0 -10       4111.62       4015.13        89.10 o                         
  14   0 -10       4792.56       4812.13       108.13 o                         
  16   0 -10        623.77        641.15        51.87 o                         
  18   0 -10       4946.68       4893.34       168.31 o                         
  20   0 -10       1622.53       1522.37       104.34 o                         
   1   1 -10       1041.41       1092.64        27.32 o                         
   3   1 -10       3008.60       2968.25        44.50 o                         
   5   1 -10       1404.99       1412.10        33.20 o                         
   7   1 -10       6127.20       6065.11        71.90 o                         
   9   1 -10        365.94        363.42        23.94 o                         
  11   1 -10       2961.28       2992.65        51.91 o                         
  13   1 -10       1424.26       1462.44        41.77 o                         
  15   1 -10        318.07        312.76        33.22 o                         
  17   1 -10        950.11        948.51        45.99 o                         
  19   1 -10       2315.09       2252.09        74.42 o                         
   0   2 -10       5641.39       5742.22        90.34 o                         
   2   2 -10        569.26        585.64        24.08 o                         
   4   2 -10        515.91        505.21        24.43 o                         
   6   2 -10       6772.00       6792.89        78.53 o                         
   8   2 -10        292.23        282.29        24.64 o                         
  10   2 -10       2479.53       2585.13        52.59 o                         
  12   2 -10       1913.07       1888.57        48.10 o                         
  14   2 -10       2074.38       2024.88        51.01 o                         
  16   2 -10       3980.46       4132.00        82.59 o                         
  18   2 -10        539.34        550.32        48.21 o                         
   1   3 -10       2678.89       2732.67        53.05 o                         
   3   3 -10       1443.08       1426.31        35.31 o                         
   5   3 -10       1582.27       1612.32        36.80 o                         
   7   3 -10         19.68          6.33        21.67 o                         
   9   3 -10       2812.32       2750.09        50.97 o                         
  11   3 -10       4429.81       4481.32        73.41 o                         
  13   3 -10         55.36         86.43        32.36 o                         
  15   3 -10       1710.20       1713.73        60.13 o                         
  17   3 -10        194.17        160.76        48.27 o                         
  19   3 -10        364.78        395.00        55.12 o                         
   0   4 -10         29.47         34.52        37.44 o                         
   2   4 -10       1467.71       1514.11        42.79 o                         
   4   4 -10       1189.10       1194.37        37.66 o                         
   6   4 -10       1352.28       1430.64        41.22 o                         
   8   4 -10        171.57        176.86        25.29 o                         
  10   4 -10          3.24         -1.90        25.26 o                         
  12   4 -10        237.84        245.09        32.85 o                         
  14   4 -10        629.33        619.60        45.00 o                         
  16   4 -10        603.66        569.02        48.81 o                         
  18   4 -10         98.18        -73.65       133.01 o                         
   1   5 -10         60.83         70.18        29.26 o                         
   3   5 -10       2048.96       2060.84        48.66 o                         
   5   5 -10       2733.97       2770.45        56.05 o                         
   7   5 -10       1787.44       1839.09        47.67 o                         
   9   5 -10       1790.61       1839.27        52.68 o                         
  11   5 -10       1403.40       1404.29        50.49 o                         
  13   5 -10        203.20        114.68        37.24 o                         
  15   5 -10        816.71        719.58        52.01 o                         
   0   6 -10       1570.20       1673.22        75.55 o                         
   2   6 -10        496.14        509.18        34.81 o                         
   4   6 -10        800.02        869.68        37.70 o                         
   6   6 -10        355.66        345.82        30.31 o                         
   8   6 -10        289.41        270.24        30.52 o                         
  10   6 -10        397.54        299.59        38.94 o                         
  12   6 -10        926.87        859.55        53.54 o                         
  14   6 -10       1100.78       1091.79        87.80 o                         
   1   7 -10        214.39        192.59        35.08 o                         
   3   7 -10       1532.62       1577.38        58.65 o                         
   5   7 -10        290.11        284.17        33.24 o                         
   7   7 -10       1184.60       1139.23        57.08 o                         
   9   7 -10        424.47        355.40        48.39 o                         
  11   7 -10        402.54        425.16        69.29 o                         
   0   8 -10       1720.76       1616.12        77.81 o                         
   2   8 -10       2870.03       2933.58        71.79 o                         
   4   8 -10        960.73        954.45        51.03 o                         
   6   8 -10       1831.67       1851.00        98.38 o                         
   1   1  -9       6295.24       6379.74        71.21 o                         
   3   1  -9        101.98        113.13        11.12 o                         
   5   1  -9       4801.53       4927.07        52.15 o                         
   7   1  -9       2816.50       2775.00        39.63 o                         
   9   1  -9        434.93        452.23        21.48 o                         
  11   1  -9       4893.44       4892.85        64.89 o                         
  13   1  -9       2405.71       2482.44        49.35 o                         
  15   1  -9         78.73         94.41        26.06 o                         
  17   1  -9       7048.63       7182.61       102.79 o                         
  19   1  -9        651.27        558.83        43.39 o                         
  21   1  -9        200.54        190.08        40.79 o                         
   0   2  -9        667.39        638.94        29.55 o                         
   2   2  -9       8778.23       8754.33        86.80 o                         
   4   2  -9       1761.31       1679.79        30.91 o                         
   6   2  -9       1685.65       1716.29        32.50 o                         
   8   2  -9      12286.51      12247.58       120.58 o                         
  10   2  -9       1299.60       1248.67        33.17 o                         
  12   2  -9        116.51        121.22        23.07 o                         
  14   2  -9       3298.03       3370.49        56.99 o                         
  16   2  -9         91.42         96.42        32.43 o                         
  18   2  -9        345.76        286.90        42.38 o                         
  20   2  -9       1282.57       1150.96        67.03 o                         
   1   3  -9       1007.66       1119.03        29.43 o                         
   3   3  -9       2140.36       2181.12        35.51 o                         
   5   3  -9       1129.34       1240.97        30.88 o                         
   7   3  -9       3780.05       3732.72        50.44 o                         
   9   3  -9        488.41        535.38        25.66 o                         
  11   3  -9       3601.63       3655.10        61.00 o                         
  13   3  -9       1320.55       1356.81        44.20 o                         
  15   3  -9        419.92        404.01        35.85 o                         
  17   3  -9        127.15         79.60        41.13 o                         
  19   3  -9       1481.90       1286.99        65.67 o                         
   0   4  -9       1497.93       1510.84        46.84 o                         
   2   4  -9          0.35        -10.00        15.89 o                         
   4   4  -9       3504.32       3580.37        50.98 o                         
   6   4  -9       3407.20       3409.14        49.47 o                         
   8   4  -9       2840.71       2911.71        47.80 o                         
  10   4  -9       2918.19       2968.15        53.54 o                         
  12   4  -9        958.28        971.09        40.22 o                         
  14   4  -9       1041.54       1041.05        46.28 o                         
  16   4  -9       2115.20       2087.92        67.79 o                         
  18   4  -9        238.36        225.64        45.98 o                         
   1   5  -9       2582.89       2487.01        44.90 o                         
   3   5  -9       2839.93       2764.24        47.34 o                         
   5   5  -9        403.65        367.05        24.36 o                         
   7   5  -9       1810.09       1872.53        40.13 o                         
   9   5  -9        576.10        644.97        28.63 o                         
  11   5  -9       1788.84       1756.67        49.94 o                         
  13   5  -9       2640.95       2697.65        70.54 o                         
  15   5  -9        809.05        771.76        51.88 o                         
  17   5  -9        101.91        123.11        52.02 o                         
   0   6  -9       2207.25       2234.57        70.43 o                         
   2   6  -9       6856.80       7051.71        83.45 o                         
   4   6  -9       1075.94       1053.87        36.60 o                         
   6   6  -9       2679.52       2627.71        49.93 o                         
   8   6  -9       9157.76       9428.15       114.72 o                         
  10   6  -9        649.22        595.47        36.15 o                         
  12   6  -9       1182.56       1164.28        53.68 o                         
  14   6  -9       2986.30       3046.64        93.76 o                         
  16   6  -9       1219.52       1142.97        58.91 o                         
   1   7  -9        440.86        496.45        32.68 o                         
   3   7  -9        976.12        902.88        38.26 o                         
   5   7  -9        216.47        237.96        25.91 o                         
   7   7  -9       4632.59       4616.71        76.78 o                         
   9   7  -9        421.86        444.03        36.82 o                         
  11   7  -9        169.39        146.90        35.86 o                         
  13   7  -9        782.65        704.78        48.18 o                         
   0   8  -9       2048.60       2070.99        82.19 o                         
   2   8  -9        439.55        443.71        34.14 o                         
   4   8  -9       2429.71       2429.73        64.07 o                         
   6   8  -9        467.26        378.12        36.11 o                         
   8   8  -9         18.06         17.67        29.85 o                         
  10   8  -9        276.33        240.25        38.12 o                         
   1   9  -9       5779.78       5779.51       100.39 o                         
   3   9  -9       1435.49       1349.73        74.83 o                         
   0   0  -8      29508.66      30059.13       501.46 o                         
   2   0  -8      19966.29      19932.28       214.21 o                         
   4   0  -8       9463.45       9345.90       125.30 o                         
   6   0  -8       6763.26       6662.25        91.66 o                         
   8   0  -8       8645.59       8576.73       111.92 o                         
  10   0  -8         72.59         97.24        21.30 o                         
  12   0  -8      10617.02      11008.26       161.43 o                         
  14   0  -8      11562.71      11685.72       175.18 o                         
  16   0  -8        237.85        236.81        37.36 o                         
  18   0  -8       1036.71        966.61        62.29 o                         
  20   0  -8       3228.80       3221.53       114.08 o                         
  22   0  -8        563.05        387.35        67.05 o                         
   1   1  -8       3258.67       3176.14        53.83 o                         
   3   1  -8       3356.34       3354.78        35.29 o                         
   5   1  -8        135.31        131.57        11.80 o                         
   7   1  -8       6260.98       6229.60        62.31 o                         
   9   1  -8       1483.97       1436.48        30.95 o                         
  11   1  -8       4417.69       4511.25        56.74 o                         
  13   1  -8       3430.30       3415.82        53.61 o                         
  15   1  -8       2159.45       2138.16        46.50 o                         
  17   1  -8       1229.17       1277.07        59.41 o                         
  19   1  -8       1522.15       1411.37        57.22 o                         
  21   1  -8        888.00        859.59        47.72 o                         
   0   2  -8       2216.93       2218.82        42.17 o                         
   2   2  -8       5510.70       5613.25        51.05 o                         
   4   2  -8        793.41        841.35        19.11 o                         
   6   2  -8       2055.46       2078.66        29.61 o                         
   8   2  -8       2687.47       2720.16        41.69 o                         
  10   2  -8        237.04        232.29        20.00 o                         
  12   2  -8        630.10        645.57        28.73 o                         
  14   2  -8       2822.34       2910.57        52.41 o                         
  16   2  -8       3985.00       4031.59        79.42 o                         
  18   2  -8       1682.48       1677.67        61.26 o                         
  20   2  -8       1864.07       1688.24        68.32 o                         
  22   2  -8        777.79        741.00        63.61 o                         
   1   3  -8       1588.17       1625.96        25.85 o                         
   3   3  -8       3691.85       3564.83        47.16 o                         
   5   3  -8       5868.49       5708.65        59.33 o                         
   7   3  -8        397.39        395.69        18.69 o                         
   9   3  -8       4588.37       4463.13        55.17 o                         
  11   3  -8       4076.60       4051.00        60.05 o                         
  13   3  -8        457.54        440.88        28.80 o                         
  15   3  -8       1119.25       1064.00        42.64 o                         
  17   3  -8        825.80        777.35        52.21 o                         
  19   3  -8        387.02        334.78        51.22 o                         
  21   3  -8       1923.65       1684.21        93.15 o                         
   0   4  -8       1337.51       1412.27        37.34 o                         
   2   4  -8        160.16        158.42        17.18 o                         
   4   4  -8        323.05        299.02        19.68 o                         
   6   4  -8       2045.61       1963.78        34.37 o                         
   8   4  -8        275.84        265.66        19.17 o                         
  10   4  -8        710.65        700.89        25.61 o                         
  12   4  -8        939.36        911.85        37.24 o                         
  14   4  -8         12.11         13.08        27.33 o                         
  16   4  -8        439.57        391.07        44.63 o                         
  18   4  -8        197.93        170.79        41.44 o                         
  20   4  -8        175.40        149.74        43.55 o                         
   1   5  -8       1099.86       1006.07        26.68 o                         
   3   5  -8       1134.41       1135.13        32.57 o                         
   5   5  -8        242.85        237.52        20.96 o                         
   7   5  -8        846.48        873.70        27.85 o                         
   9   5  -8       1577.47       1565.46        35.47 o                         
  11   5  -8        908.27        883.04        35.70 o                         
  13   5  -8        210.39        198.05        31.13 o                         
  15   5  -8       1017.45       1007.06        55.11 o                         
  17   5  -8         36.50         57.23        36.11 o                         
  19   5  -8        700.36        671.04        53.40 o                         
   0   6  -8        403.30        378.37        27.71 o                         
   2   6  -8          6.86        -18.01        18.01 o                         
   4   6  -8         61.48         70.23        20.06 o                         
   6   6  -8        303.60        329.18        25.06 o                         
   8   6  -8        562.91        569.72        30.96 o                         
  10   6  -8        220.08        205.92        24.68 o                         
  12   6  -8        127.16         83.27        29.26 o                         
  14   6  -8        242.51        248.96        38.64 o                         
  16   6  -8          8.27        -27.04        35.72 o                         
  18   6  -8         14.26         28.33        43.13 o                         
   1   7  -8        210.95        163.18        23.50 o                         
   3   7  -8       2097.08       2055.25        45.30 o                         
   5   7  -8        669.56        682.76        31.30 o                         
   7   7  -8       1076.43       1142.40        42.03 o                         
   9   7  -8       1456.67       1355.10        47.49 o                         
  11   7  -8        701.22        673.48        38.55 o                         
  13   7  -8        323.07        288.37        37.01 o                         
  15   7  -8       1731.07       1816.06        74.95 o                         
   0   8  -8        954.24        897.19        55.01 o                         
   2   8  -8       4711.45       4805.86        82.32 o                         
   4   8  -8       1057.16       1034.49        44.23 o                         
   6   8  -8        885.93        933.21        58.57 o                         
   8   8  -8       4007.16       4102.22        78.19 o                         
  10   8  -8         87.35         71.88        31.11 o                         
  12   8  -8       1556.41       1372.53        58.47 o                         
   1   9  -8         87.14        105.81        34.32 o                         
   3   9  -8       2291.76       2233.65        82.08 o                         
   5   9  -8        239.10        157.13        31.15 o                         
   7   9  -8        896.40        834.73        43.83 o                         
   1   1  -7       6352.93       6500.03        60.60 o                         
   3   1  -7       9782.71       9913.82        77.69 o                         
   5   1  -7       4344.52       4259.71        39.23 o                         
   7   1  -7        825.23        851.47        19.31 o                         
   9   1  -7       2886.50       2875.17        40.53 o                         
  11   1  -7       5657.47       5759.86        63.86 o                         
  13   1  -7       1599.36       1632.68        38.15 o                         
  15   1  -7       2973.69       3016.35        51.42 o                         
  17   1  -7       2349.65       2229.17        46.56 o                         
  19   1  -7        844.46        835.10        39.47 o                         
  21   1  -7         85.50        110.18        31.48 o                         
  23   1  -7        923.90        779.97        52.68 o                         
   0   2  -7        342.06        309.04        17.37 o                         
   2   2  -7       3647.94       3561.52        34.92 o                         
   4   2  -7       3074.52       3048.90        34.44 o                         
   6   2  -7       5029.28       4932.68        58.08 o                         
   8   2  -7       5500.34       5466.11        56.42 o                         
  10   2  -7       2574.39       2565.75        39.68 o                         
  12   2  -7       4720.19       4725.89        62.46 o                         
  14   2  -7       1111.86       1136.16        33.89 o                         
  16   2  -7       2226.01       2262.01        53.31 o                         
  18   2  -7       3361.00       3506.21        75.86 o                         
  20   2  -7       1997.05       2040.00        60.69 o                         
  22   2  -7       2251.56       2090.36        99.09 o                         
   1   3  -7       1228.32       1206.26        20.65 o                         
   3   3  -7       3443.82       3151.61        39.76 o                         
   5   3  -7        828.51        886.86        21.72 o                         
   7   3  -7       2333.99       2354.37        36.63 o                         
   9   3  -7        116.52         99.18        15.74 o                         
  11   3  -7        184.75        183.99        18.79 o                         
  13   3  -7       2350.90       2446.28        45.52 o                         
  15   3  -7       2063.27       2029.88        54.59 o                         
  17   3  -7       1599.76       1743.10        76.76 o                         
  19   3  -7        596.53        546.81        56.38 o                         
  21   3  -7        145.70        129.51        46.26 o                         
  23   3  -7        833.15        737.88        83.31 o                         
   0   4  -7       4484.59       4465.49        62.76 o                         
   2   4  -7       6612.82       6653.91        62.70 o                         
   4   4  -7         66.22         56.67        14.19 o                         
   6   4  -7      10497.87      10695.08        99.87 o                         
   8   4  -7       6508.98       6416.38        72.90 o                         
  10   4  -7       3865.88       3885.37        51.89 o                         
  12   4  -7        486.27        478.11        27.25 o                         
  14   4  -7       2840.10       2775.63        77.02 o                         
  16   4  -7       1434.87       1443.53        52.62 o                         
  18   4  -7         82.11        103.58        37.82 o                         
  20   4  -7        865.66        867.34        55.69 o                         
  22   4  -7        969.81        946.21        97.97 o                         
   1   5  -7        496.70        553.83        17.83 o                         
   3   5  -7        913.13       1052.36        27.67 o                         
   5   5  -7       4528.92       4524.99        54.37 o                         
   7   5  -7       3068.13       3088.38        44.50 o                         
   9   5  -7        441.45        479.26        21.58 o                         
  11   5  -7       2766.11       2752.63        47.49 o                         
  13   5  -7        745.78        825.36        37.95 o                         
  15   5  -7       1011.05       1002.25        49.41 o                         
  17   5  -7       1759.35       1735.60        74.15 o                         
  19   5  -7        406.00        335.22        41.23 o                         
  21   5  -7       2524.07       2222.81       102.45 o                         
   0   6  -7        811.42        840.43        54.81 o                         
   2   6  -7       2484.02       2505.90        38.93 o                         
   4   6  -7       4162.34       4177.74        56.58 o                         
   6   6  -7       3008.60       3094.51        45.88 o                         
   8   6  -7       4271.44       4264.24        58.73 o                         
  10   6  -7        720.86        704.59        28.84 o                         
  12   6  -7       1570.89       1537.66        44.01 o                         
  14   6  -7       1191.34       1353.48        54.01 o                         
  16   6  -7       1988.81       2052.84        61.27 o                         
  18   6  -7       3979.41       3965.15        87.28 o                         
   1   7  -7       2598.70       2431.76        45.25 o                         
   3   7  -7       5757.53       5729.23        75.45 o                         
   5   7  -7        481.82        437.49        27.25 o                         
   7   7  -7        888.21        958.26        46.48 o                         
   9   7  -7         64.69         79.72        22.98 o                         
  11   7  -7       2895.38       2878.52        60.38 o                         
  13   7  -7       3143.07       3140.29        69.91 o                         
  15   7  -7         34.95         26.02        32.17 o                         
  17   7  -7         30.29         12.99        34.87 o                         
   0   8  -7       1750.66       1762.20        79.82 o                         
   2   8  -7       2157.96       2169.29        54.51 o                         
   4   8  -7        689.94        685.72        35.02 o                         
   6   8  -7       4026.94       3956.59        72.30 o                         
   8   8  -7       1503.50       1566.47        66.71 o                         
  10   8  -7       1290.75       1317.09        50.58 o                         
  12   8  -7        697.65        647.52        39.66 o                         
  14   8  -7       1519.94       1340.12        61.05 o                         
   1   9  -7        259.77        256.60        35.75 o                         
   3   9  -7       1540.28       1502.26        59.27 o                         
   5   9  -7       2480.18       2406.65        75.02 o                         
   7   9  -7       1732.97       1602.30        92.53 o                         
   9   9  -7       1294.75       1208.18        65.28 o                         
  11   9  -7        237.47        221.37        35.57 o                         
   0  10  -7       1472.07       1423.69        99.01 o                         
   2  10  -7        775.97        724.49        46.84 o                         
   4  10  -7       1598.74       1562.99        99.53 o                         
   0   0  -6      18652.61      18900.48       280.81 o                         
   2   0  -6       8764.39       8663.78        86.80 o                         
   4   0  -6       4164.67       4173.93        56.42 o                         
   6   0  -6      10275.43      10017.92       110.01 o                         
   8   0  -6       4386.87       4366.67        66.01 o                         
  10   0  -6       1521.08       1544.86        42.14 o                         
  12   0  -6       8284.11       7956.67       115.97 o                         
  14   0  -6       2355.58       2384.04        57.71 o                         
  16   0  -6      15439.82      15918.71       222.23 o                         
  18   0  -6      12476.75      12609.27       191.44 o                         
  20   0  -6       1132.18       1153.72        57.34 o                         
  22   0  -6        279.28        323.88        73.11 o                         
  24   0  -6       1622.56       1579.40       125.61 o                         
   1   1  -6       3736.31       3645.14        29.72 o                         
   3   1  -6       9608.06       9423.67        67.30 o                         
   5   1  -6       5094.31       5085.04        42.75 o                         
   7   1  -6       4564.95       4535.56        43.88 o                         
   9   1  -6       3787.13       3686.46        46.62 o                         
  11   1  -6       1550.19       1554.27        28.73 o                         
  13   1  -6       4588.90       4573.39        57.05 o                         
  15   1  -6        394.88        411.89        22.66 o                         
  17   1  -6       2158.17       2102.14        45.69 o                         
  19   1  -6       1001.54       1010.04        40.71 o                         
  21   1  -6        909.15        865.69        42.85 o                         
  23   1  -6       1643.41       1636.91        65.16 o                         
   0   2  -6      57346.98      58461.85       507.40 o                         
   2   2  -6       1289.22       1238.81        16.90 o                         
   4   2  -6       2720.52       2736.49        29.22 o                         
   6   2  -6       8400.08       8466.30        69.56 o                         
   8   2  -6       4584.11       4609.87        48.26 o                         
  10   2  -6       7331.91       7304.41        75.62 o                         
  12   2  -6      12031.88      12062.56       109.61 o                         
  14   2  -6         39.03         68.17        18.05 o                         
  16   2  -6       6314.73       6301.77        83.36 o                         
  18   2  -6        237.11        249.55        29.88 o                         
  20   2  -6        499.94        524.62        39.71 o                         
  22   2  -6       1142.86       1083.37        53.44 o                         
  24   2  -6       3043.23       3001.62        92.27 o                         
   1   3  -6       2416.39       2394.67        23.02 o                         
   3   3  -6       3386.27       3321.19        36.80 o                         
   5   3  -6       1830.61       1824.10        27.45 o                         
   7   3  -6       3629.17       3677.43        44.96 o                         
   9   3  -6      10110.58       9987.04        93.00 o                         
  11   3  -6       3502.84       3477.54        43.26 o                         
  13   3  -6        566.95        528.52        23.58 o                         
  15   3  -6       4350.10       4508.43        65.89 o                         
  17   3  -6        222.87        194.80        28.47 o                         
  19   3  -6       2003.99       2037.48        65.78 o                         
  21   3  -6       2244.05       2367.18        73.44 o                         
  23   3  -6       1119.84       1095.42        62.18 o                         
   0   4  -6       1002.76        886.37        28.32 o                         
   2   4  -6       1040.43       1021.85        20.79 o                         
   4   4  -6        657.63        665.64        15.83 o                         
   6   4  -6        206.37        223.01        14.54 o                         
   8   4  -6        610.78        603.80        21.71 o                         
  10   4  -6       1605.14       1546.78        29.88 o                         
  12   4  -6       1403.41       1473.37        31.30 o                         
  14   4  -6        151.77        121.54        24.94 o                         
  16   4  -6       1073.51       1094.28        40.24 o                         
  18   4  -6        233.71        220.83        30.01 o                         
  20   4  -6        181.51        196.98        34.61 o                         
  22   4  -6        655.16        590.94        53.54 o                         
   1   5  -6        196.95        194.95        13.79 o                         
   3   5  -6       7538.60       7566.69        70.73 o                         
   5   5  -6        372.43        382.35        17.42 o                         
   7   5  -6       1805.42       1801.52        31.84 o                         
   9   5  -6       9688.77       9655.93        93.98 o                         
  11   5  -6        131.56        142.73        19.22 o                         
  13   5  -6       1179.36       1241.36        38.26 o                         
  15   5  -6       1560.70       1570.32        64.57 o                         
  17   5  -6        422.81        420.93        36.54 o                         
  19   5  -6       1846.85       1723.43        91.19 o                         
  21   5  -6       1863.50       1805.06        69.44 o                         
   0   6  -6       6372.29       6164.53        90.24 o                         
   2   6  -6        495.23        504.41        19.63 o                         
   4   6  -6        274.32        315.06        20.88 o                         
   6   6  -6       4266.71       4245.84        52.54 o                         
   8   6  -6        410.48        428.13        21.89 o                         
  10   6  -6       1568.72       1616.23        39.26 o                         
  12   6  -6        660.43        631.41        29.58 o                         
  14   6  -6        399.06        354.86        28.99 o                         
  16   6  -6       2382.41       2421.39        71.25 o                         
  18   6  -6       2280.93       2366.59        67.13 o                         
  20   6  -6        240.15        207.34        38.62 o                         
   1   7  -6        441.24        431.68        22.63 o                         
   3   7  -6       4711.74       4807.86        67.38 o                         
   5   7  -6         14.94          0.26        18.28 o                         
   7   7  -6        884.57        886.12        34.99 o                         
   9   7  -6       1817.43       1827.77        46.18 o                         
  11   7  -6        486.90        509.68        29.85 o                         
  13   7  -6       1216.31       1259.69        53.29 o                         
  15   7  -6        168.41        146.44        31.37 o                         
  17   7  -6        423.64        475.01        41.67 o                         
   0   8  -6       3763.43       3724.02        95.18 o                         
   2   8  -6       1009.28       1025.28        55.48 o                         
   4   8  -6        759.88        738.46        33.39 o                         
   6   8  -6       2631.92       2680.81        67.62 o                         
   8   8  -6        829.87        834.11        37.49 o                         
  10   8  -6        943.86        877.65        43.38 o                         
  12   8  -6       3145.76       3182.19        88.97 o                         
  14   8  -6          3.95         11.51        27.47 o                         
  16   8  -6       1396.43       1263.43        57.54 o                         
   1   9  -6        709.75        748.62        38.76 o                         
   3   9  -6       1130.98       1055.09        52.86 o                         
   5   9  -6       1461.23       1477.91        64.89 o                         
   7   9  -6        975.12        930.71        45.62 o                         
   9   9  -6        490.41        474.08        34.86 o                         
  11   9  -6        926.94        872.19        60.45 o                         
  13   9  -6        782.16        637.34       110.14 o                         
   0  10  -6       9636.30       9694.60       210.18 o                         
   2  10  -6        201.17        197.02        35.79 o                         
   4  10  -6        510.35        437.18        36.63 o                         
   6  10  -6       3407.38       3341.25        76.32 o                         
   1   1  -5       3854.37       3717.22        28.83 o                         
   3   1  -5       3145.45       3081.90        28.35 o                         
   5   1  -5        311.19        287.59         9.54 o                         
   7   1  -5       5718.95       5776.54        52.52 o                         
   9   1  -5       1538.01       1548.41        24.67 o                         
  11   1  -5       1306.41       1251.30        24.12 o                         
  13   1  -5       2555.80       2612.68        39.79 o                         
  15   1  -5        710.23        713.03        27.33 o                         
  17   1  -5       5841.87       5789.16        76.86 o                         
  19   1  -5         98.63         43.16        24.92 o                         
  21   1  -5        721.95        740.59        52.65 o                         
  23   1  -5       2033.71       2127.58        70.98 o                         
  25   1  -5        162.97        135.26        40.40 o                         
   0   2  -5       6715.58       7081.16        69.35 o                         
   2   2  -5       2665.41       2576.57        23.92 o                         
   4   2  -5       1683.55       1639.58        21.14 o                         
   6   2  -5       2380.48       2266.75        26.71 o                         
   8   2  -5       9463.81       9461.58        77.86 o                         
  10   2  -5       1448.24       1391.59        23.79 o                         
  12   2  -5        133.10        145.56        12.68 o                         
  14   2  -5        881.57        912.21        26.20 o                         
  16   2  -5        591.05        603.09        27.64 o                         
  18   2  -5        883.71        842.89        36.42 o                         
  20   2  -5        350.18        406.54        34.31 o                         
  22   2  -5        805.66        721.02        44.26 o                         
  24   2  -5        496.54        469.90        46.48 o                         
   1   3  -5       8177.38       8188.17        58.28 o                         
   3   3  -5      12767.06      13230.18        97.95 o                         
   5   3  -5      10591.66      10881.98        83.85 o                         
   7   3  -5        230.78        223.95        12.41 o                         
   9   3  -5        853.90        862.27        19.98 o                         
  11   3  -5       6060.29       6147.67        59.80 o                         
  13   3  -5        224.60        234.03        15.33 o                         
  15   3  -5       1780.31       1713.64        40.16 o                         
  17   3  -5        829.97        814.41        36.42 o                         
  19   3  -5        661.10        624.32        39.79 o                         
  21   3  -5        746.60        731.56        50.31 o                         
  23   3  -5       1724.87       1669.35        68.74 o                         
   0   4  -5      11384.44      11532.44       125.40 o                         
   2   4  -5        672.85        682.31        13.86 o                         
   4   4  -5       2882.22       2846.28        31.39 o                         
   6   4  -5       8873.66       8855.69        81.09 o                         
   8   4  -5        548.60        554.47        18.32 o                         
  10   4  -5       7380.54       7493.06        72.90 o                         
  12   4  -5      13757.61      13877.59       129.16 o                         
  14   4  -5         72.68         69.87        17.79 o                         
  16   4  -5       2550.00       2598.76        58.88 o                         
  18   4  -5       4736.25       4891.55        79.25 o                         
  20   4  -5       3449.30       3576.54        78.88 o                         
  22   4  -5       4490.07       4585.51        99.64 o                         
   1   5  -5       2932.49       2905.07        31.53 o                         
   3   5  -5       4395.51       4199.20        42.51 o                         
   5   5  -5       7478.37       7399.98        72.54 o                         
   7   5  -5       1992.56       1969.95        33.30 o                         
   9   5  -5        381.87        413.44        19.83 o                         
  11   5  -5       3003.20       3036.20        46.63 o                         
  13   5  -5       1780.81       1746.24        40.32 o                         
  15   5  -5       2237.90       2221.94        48.15 o                         
  17   5  -5        811.89        818.85        37.02 o                         
  19   5  -5        390.57        400.62        38.07 o                         
  21   5  -5        932.43        886.26        48.67 o                         
   0   6  -5       5222.20       5181.06        75.71 o                         
   2   6  -5       6176.81       6215.14        58.67 o                         
   4   6  -5       1300.34       1321.86        26.38 o                         
   6   6  -5       8573.92       8667.95        86.08 o                         
   8   6  -5      11295.68      11431.05       108.78 o                         
  10   6  -5       2332.90       2329.34        43.76 o                         
  12   6  -5        340.66        380.50        25.21 o                         
  14   6  -5       3729.42       3797.64        64.88 o                         
  16   6  -5        730.98        738.12        37.46 o                         
  18   6  -5       1777.89       1685.04        54.86 o                         
  20   6  -5        695.57        728.80        49.44 o                         
   1   7  -5       1075.91       1077.21        36.22 o                         
   3   7  -5       2299.03       2267.23        42.96 o                         
   5   7  -5       2995.54       2971.18        51.90 o                         
   7   7  -5       1573.19       1514.15        40.89 o                         
   9   7  -5       1713.97       1708.56        41.84 o                         
  11   7  -5          8.40        -16.61        20.60 o                         
  13   7  -5       2910.92       2972.86        59.26 o                         
  15   7  -5       2573.15       2578.92        62.94 o                         
  17   7  -5       2069.94       2105.62        72.04 o                         
  19   7  -5        147.14        138.73        36.12 o                         
   0   8  -5       1103.89       1057.00        70.24 o                         
   2   8  -5       1048.24       1029.10        34.68 o                         
   4   8  -5       1304.33       1359.67        41.65 o                         
   6   8  -5       1081.77       1004.93        48.27 o                         
   8   8  -5        420.77        398.08        29.35 o                         
  10   8  -5        278.61        249.30        27.33 o                         
  12   8  -5         30.17          9.43        25.39 o                         
  14   8  -5        215.04        202.97        31.23 o                         
  16   8  -5        980.41        964.68        50.14 o                         
   1   9  -5       1017.32        996.78        40.85 o                         
   3   9  -5        599.58        544.19        35.97 o                         
   5   9  -5       2753.12       2768.19        62.49 o                         
   7   9  -5         78.85         95.04        26.38 o                         
   9   9  -5        145.99        124.86        28.39 o                         
  11   9  -5       3812.86       3757.82        81.13 o                         
  13   9  -5        545.58        483.48        38.57 o                         
   0  10  -5       1354.33       1339.56        84.54 o                         
   2  10  -5        389.30        408.90        34.14 o                         
   4  10  -5        257.27        218.86        30.94 o                         
   6  10  -5        187.62        156.95        30.95 o                         
   8  10  -5         84.58         47.07        31.46 o                         
   0   0  -4      39400.96      36377.41       447.18 o                         
   2   0  -4       6995.14       6642.39        67.87 o                         
   4   0  -4       4025.58       4069.54        49.70 o                         
   6   0  -4       6692.39       6458.00        68.17 o                         
   8   0  -4       3984.10       3924.10        63.65 o                         
  10   0  -4      16407.14      16505.96       204.75 o                         
  12   0  -4       3658.39       3622.10        67.70 o                         
  14   0  -4       5703.38       5509.60       132.19 o                         
  16   0  -4       7935.20       7945.33       236.80 o                         
  18   0  -4       3760.00       3810.08        95.05 o                         
  20   0  -4        900.00        809.22        44.37 o                         
  22   0  -4       1344.23       1456.19        97.08 o                         
  24   0  -4        385.20        355.61        58.83 o                         
  26   0  -4       1886.27       1799.73       137.11 o                         
   1   1  -4       3092.77       3450.83        26.16 o                         
   3   1  -4      16867.39      17776.71       117.70 o                         
   5   1  -4      21424.03      21921.86       149.63 o                         
   7   1  -4       6617.55       6567.97        53.14 o                         
   9   1  -4        470.20        472.15        13.18 o                         
  11   1  -4       1462.38       1481.23        25.48 o                         
  13   1  -4       3696.73       3744.22        47.83 o                         
  15   1  -4       2450.95       2489.71        43.33 o                         
  17   1  -4       2130.32       2094.67        41.47 o                         
  19   1  -4       1397.76       1400.71        42.23 o                         
  21   1  -4        844.29        833.31        43.73 o                         
  23   1  -4       2843.36       2902.03        77.30 o                         
  25   1  -4        740.16        664.21        47.75 o                         
   0   2  -4       3599.77       3676.40        42.44 o                         
   2   2  -4      20791.52      21762.80       137.20 o                         
   4   2  -4       2008.48       1934.46        20.36 o                         
   6   2  -4       8631.95       8507.44        64.33 o                         
   8   2  -4       3375.25       3277.74        31.20 o                         
  10   2  -4       7409.12       7368.24        59.94 o                         
  12   2  -4       9206.43       9201.16        80.68 o                         
  14   2  -4       7878.02       7643.43        83.67 o                         
  16   2  -4         19.53         16.89        17.03 o                         
  18   2  -4       8345.11       8474.13       110.18 o                         
  20   2  -4        703.35        684.05        34.30 o                         
  22   2  -4        568.21        530.32        39.05 o                         
  24   2  -4       1282.85       1312.67       106.60 o                         
   1   3  -4        593.52        665.47        10.60 o                         
   3   3  -4       9820.16       9489.05        67.96 o                         
   5   3  -4      19590.82      19594.62       145.99 o                         
   7   3  -4       7290.87       7235.27        59.01 o                         
   9   3  -4       5749.32       5773.99        55.06 o                         
  11   3  -4       1394.23       1391.11        23.55 o                         
  13   3  -4       2737.19       2782.72        38.48 o                         
  15   3  -4         12.91         25.30        14.92 o                         
  17   3  -4       2621.12       2667.15        52.40 o                         
  19   3  -4       1570.22       1637.32        48.62 o                         
  21   3  -4        126.24         97.09        30.18 o                         
  23   3  -4        854.78        838.60        50.78 o                         
  25   3  -4        470.60        405.82        54.65 o                         
   0   4  -4       5538.97       5678.27        63.74 o                         
   2   4  -4       2109.97       2248.78        24.64 o                         
   4   4  -4        888.14        893.94        16.43 o                         
   6   4  -4       1723.03       1738.61        26.28 o                         
   8   4  -4       4732.48       4671.15        47.79 o                         
  10   4  -4        256.22        288.98        14.00 o                         
  12   4  -4       6023.84       6092.45        62.47 o                         
  14   4  -4        438.61        427.28        23.78 o                         
  16   4  -4        365.65        361.27        23.40 o                         
  18   4  -4        863.97        851.76        35.74 o                         
  20   4  -4        220.14        257.88        33.13 o                         
  22   4  -4        413.03        414.64        42.43 o                         
  24   4  -4        286.50        267.98        44.84 o                         
   1   5  -4       2656.15       2649.94        28.00 o                         
   3   5  -4      11127.00      11280.48        87.42 o                         
   5   5  -4       2154.34       2103.10        26.76 o                         
   7   5  -4       1416.15       1333.55        29.56 o                         
   9   5  -4       7295.64       7271.09        78.68 o                         
  11   5  -4       5986.36       6061.89        70.37 o                         
  13   5  -4        230.42        232.49        19.15 o                         
  15   5  -4       4010.28       3990.26        62.88 o                         
  17   5  -4       1208.88       1263.29        39.05 o                         
  19   5  -4        745.40        747.25        38.22 o                         
  21   5  -4       1336.57       1262.83        59.02 o                         
  23   5  -4       4266.59       4072.64       113.89 o                         
   0   6  -4       8005.60       7855.63        98.20 o                         
   2   6  -4       2199.91       2110.89        27.64 o                         
   4   6  -4       7983.13       8025.57        70.26 o                         
   6   6  -4       2438.18       2333.66        35.42 o                         
   8   6  -4       2407.15       2359.45        37.46 o                         
  10   6  -4        507.75        581.74        27.86 o                         
  12   6  -4       1392.77       1337.08        39.34 o                         
  14   6  -4       2437.22       2524.05        50.58 o                         
  16   6  -4        980.55        906.97        37.18 o                         
  18   6  -4       2178.47       2114.36        61.84 o                         
  20   6  -4       2913.17       2990.93        78.35 o                         
  22   6  -4        215.34        197.01        42.01 o                         
   1   7  -4        739.40        743.27        22.46 o                         
   3   7  -4       1950.98       1885.48        35.96 o                         
   5   7  -4       1246.90       1237.94        36.12 o                         
   7   7  -4         39.68         29.96        17.39 o                         
   9   7  -4        243.02        228.07        22.89 o                         
  11   7  -4        222.76        217.50        24.45 o                         
  13   7  -4       1820.18       1887.57        50.32 o                         
  15   7  -4       1194.07       1171.69        44.55 o                         
  17   7  -4        666.82        670.58        38.07 o                         
  19   7  -4        495.11        462.18        37.44 o                         
   0   8  -4       7892.92       8003.10       135.56 o                         
   2   8  -4       1730.56       1707.16        40.89 o                         
   4   8  -4        997.59        964.66        38.64 o                         
   6   8  -4       2783.60       2734.62        53.53 o                         
   8   8  -4       1360.42       1341.60        51.81 o                         
  10   8  -4       2556.67       2585.51        53.50 o                         
  12   8  -4        191.22        164.61        28.13 o                         
  14   8  -4       2451.70       2575.27        63.78 o                         
  16   8  -4       2856.91       2889.50        76.40 o                         
  18   8  -4         28.00         56.55        32.46 o                         
   1   9  -4        472.03        467.22        31.16 o                         
   3   9  -4       2082.18       2064.48        64.74 o                         
   5   9  -4        418.17        417.28        31.05 o                         
   7   9  -4        502.07        536.38        32.93 o                         
   9   9  -4        190.64        196.87        28.36 o                         
  11   9  -4        208.05        200.37        30.10 o                         
  13   9  -4       2166.13       2191.91        62.51 o                         
  15   9  -4        620.00        600.77        40.04 o                         
   0  10  -4         68.50         57.05        34.19 o                         
   2  10  -4       1687.46       1679.64        55.82 o                         
   4  10  -4         94.47         77.26        28.06 o                         
   6  10  -4        898.07        841.21        42.73 o                         
   8  10  -4       1117.25       1138.27        70.10 o                         
  10  10  -4        557.58        510.48        36.86 o                         
   1  11  -4          3.64        -29.06        29.06 o                         
   3  11  -4       1045.24       1052.18        88.38 o                         
   1   1  -3      28877.53      28345.75       157.43 o                         
   3   1  -3       8587.38       8503.54        58.11 o                         
   5   1  -3        247.94        140.15         7.73 o                         
   7   1  -3        313.43        277.11        11.07 o                         
   9   1  -3        300.80        314.09        10.46 o                         
  11   1  -3       5537.45       5480.56        52.15 o                         
  13   1  -3       1196.29       1130.53        25.87 o                         
  15   1  -3        923.73        948.60        27.97 o                         
  17   1  -3      10045.26      10241.51       108.28 o                         
  19   1  -3        121.77        134.70        23.34 o                         
  21   1  -3        134.82         91.19        27.18 o                         
  23   1  -3       1913.01       1954.81        61.66 o                         
  25   1  -3        210.68        180.02        40.40 o                         
   0   2  -3      19134.50      20152.84       189.80 o                         
   2   2  -3        450.85        444.15         8.63 o                         
   4   2  -3        963.63        858.20        13.53 o                         
   6   2  -3       2954.10       3070.98        27.10 o                         
   8   2  -3      10686.51      10813.09        77.26 o                         
  10   2  -3       6216.07       6358.00        52.43 o                         
  12   2  -3        139.51        154.74         8.66 o                         
  14   2  -3        448.15        500.25        16.51 o                         
  16   2  -3       2682.68       2740.48        43.09 o                         
  18   2  -3       1527.64       1477.65        45.68 o                         
  20   2  -3       2915.30       2936.36        62.06 o                         
  22   2  -3        415.92        386.43        35.71 o                         
  24   2  -3        387.69        325.09        49.80 o                         
  26   2  -3       2305.97       2195.75       119.92 o                         
   1   3  -3      12477.94      13293.39        89.07 o                         
   3   3  -3       2533.16       2561.18        23.81 o                         
   5   3  -3      10799.11      10562.08        82.59 o                         
   7   3  -3       6990.08       6936.05        54.92 o                         
   9   3  -3       1451.11       1431.68        22.11 o                         
  11   3  -3       1812.73       1677.35        27.99 o                         
  13   3  -3       3962.82       3887.31        43.56 o                         
  15   3  -3        589.32        625.12        22.07 o                         
  17   3  -3       7180.14       7010.59        88.53 o                         
  19   3  -3        466.96        497.35        30.90 o                         
  21   3  -3       1216.02       1173.57        48.68 o                         
  23   3  -3       4570.88       4666.48       107.94 o                         
  25   3  -3         30.71         28.55        39.26 o                         
   0   4  -3       9253.86       9426.60       103.16 o                         
   2   4  -3      21742.34      21774.92       147.18 o                         
   4   4  -3      10512.14      10426.89        77.13 o                         
   6   4  -3       1611.66       1600.06        22.10 o                         
   8   4  -3      53351.81      53595.49       397.64 o                         
  10   4  -3      13496.01      13595.58       116.15 o                         
  12   4  -3        306.41        310.64        15.08 o                         
  14   4  -3       8332.96       8596.50       109.47 o                         
  16   4  -3       1630.37       1592.03        39.15 o                         
  18   4  -3       3048.91       3129.23        57.63 o                         
  20   4  -3       7003.31       7475.52       119.10 o                         
  22   4  -3       1109.60       1078.34        57.97 o                         
  24   4  -3       2797.08       2773.40        88.83 o                         
   1   5  -3        278.76        281.37        10.55 o                         
   3   5  -3       8539.93       8517.09        67.56 o                         
   5   5  -3       5138.64       5201.84        46.39 o                         
   7   5  -3       4188.37       4164.71        48.64 o                         
   9   5  -3        511.09        515.97        17.73 o                         
  11   5  -3        144.39        131.80        16.38 o                         
  13   5  -3       6761.79       6964.77        82.60 o                         
  15   5  -3       1227.49       1331.01        36.72 o                         
  17   5  -3       1768.38       1859.58        43.39 o                         
  19   5  -3       1547.59       1516.91        47.91 o                         
  21   5  -3        232.44        216.04        36.01 o                         
  23   5  -3       2922.88       2950.96        86.79 o                         
   0   6  -3      11175.19      11135.12       132.03 o                         
   2   6  -3        529.67        555.51        17.92 o                         
   4   6  -3       6756.44       6733.85        66.83 o                         
   6   6  -3        490.03        542.10        22.45 o                         
   8   6  -3       9991.21       9930.19       102.94 o                         
  10   6  -3       5906.08       5852.92        70.40 o                         
  12   6  -3        675.39        645.40        27.63 o                         
  14   6  -3       1619.37       1703.07        43.97 o                         
  16   6  -3       2323.26       2388.39        52.19 o                         
  18   6  -3       3450.51       3470.16        74.38 o                         
  20   6  -3       7664.12       7599.16       146.62 o                         
  22   6  -3        156.04         88.29        39.20 o                         
   1   7  -3       7621.15       7574.96        72.14 o                         
   3   7  -3       3786.76       3805.96        44.41 o                         
   5   7  -3       9377.25       9480.09       110.96 o                         
   7   7  -3        292.35        315.03        21.93 o                         
   9   7  -3       1036.20        980.74        34.14 o                         
  11   7  -3       7512.44       7509.55        95.31 o                         
  13   7  -3       3303.93       3239.43        59.01 o                         
  15   7  -3        358.23        361.45        30.77 o                         
  17   7  -3       2448.13       2491.33        58.16 o                         
  19   7  -3         87.16        107.93        34.83 o                         
  21   7  -3        431.55        272.04       158.57 o                         
   0   8  -3       3111.64       3197.28        62.52 o                         
   2   8  -3          7.79        -14.02        14.02 o                         
   4   8  -3        105.55         83.39        16.90 o                         
   6   8  -3        668.64        698.40        27.70 o                         
   8   8  -3       2285.22       2225.15        49.80 o                         
  10   8  -3       2602.58       2575.96        52.96 o                         
  12   8  -3        694.59        671.65        35.79 o                         
  14   8  -3        269.92        264.48        31.90 o                         
  16   8  -3        583.97        569.87        46.48 o                         
  18   8  -3       1260.17       1209.31        55.38 o                         
   1   9  -3        636.51        669.54        33.04 o                         
   3   9  -3        267.11        232.68        22.29 o                         
   5   9  -3       3136.60       3174.55        61.52 o                         
   7   9  -3        315.53        286.79        27.74 o                         
   9   9  -3        444.47        423.45        29.73 o                         
  11   9  -3       1112.58       1032.43        50.71 o                         
  13   9  -3       1974.77       1916.18        66.05 o                         
  15   9  -3        547.32        543.40        42.93 o                         
   0  10  -3       1746.49       1876.15        74.02 o                         
   2  10  -3       1100.75       1125.53        43.94 o                         
   4  10  -3        310.74        301.41        32.97 o                         
   6  10  -3        242.40        249.69        33.07 o                         
   8  10  -3        135.45        102.44        28.57 o                         
  10  10  -3        462.93        455.58        40.66 o                         
  12  10  -3        340.03        340.25        40.63 o                         
   1  11  -3       1449.12       1444.70        69.40 o                         
   3  11  -3        126.14         98.36        32.55 o                         
   5  11  -3       1366.12       1203.91        57.44 o                         
   0   0  -2       2637.73       2664.16        33.07 o                         
   2   0  -2       5575.50       5524.98        49.26 o                         
   4   0  -2      10257.33      10053.77        85.79 o                         
   6   0  -2       4875.58       4258.06        47.64 o                         
   8   0  -2      21032.38      21823.27       218.84 o                         
  10   0  -2      13075.15      12841.86       145.86 o                         
  12   0  -2       3235.92       3291.08        50.56 o                         
  14   0  -2      11162.30      10874.63       135.82 o                         
  16   0  -2       1027.29       1041.61        55.18 o                         
  18   0  -2      12072.44      12340.45       181.48 o                         
  20   0  -2       6348.28       6187.85       159.69 o                         
  22   0  -2        390.45        306.25        42.52 o                         
  24   0  -2       1211.71       1205.19       157.00 o                         
  26   0  -2       5283.98       5627.56       237.18 o                         
   1   1  -2       2713.97       2666.54        17.46 o                         
   3   1  -2      12203.81      11910.91        69.66 o                         
   5   1  -2      48721.45      47893.16       284.39 o                         
   7   1  -2        277.29        307.12         8.32 o                         
   9   1  -2       3319.90       3466.08        30.94 o                         
  11   1  -2       5412.70       5491.03        49.80 o                         
  13   1  -2       7789.59       7672.31        81.27 o                         
  15   1  -2       2009.19       2045.65        36.90 o                         
  17   1  -2       1020.19       1105.18        32.50 o                         
  19   1  -2        305.35        297.17        24.35 o                         
  21   1  -2       1862.64       1895.38        51.66 o                         
  23   1  -2       1963.87       1933.95        61.81 o                         
  25   1  -2         81.34         49.88        42.62 o                         
  27   1  -2        176.41        116.85        74.84 o                         
   0   2  -2      73785.54      72265.01       594.93 o                         
   2   2  -2      29806.78      30297.11       183.92 o                         
   4   2  -2      11398.67      11532.99        77.26 o                         
   6   2  -2        510.80        536.98        11.55 o                         
   8   2  -2       6417.62       6028.01        49.89 o                         
  10   2  -2       5409.36       5450.59        49.38 o                         
  12   2  -2      10746.88      10541.15       100.73 o                         
  14   2  -2       8060.80       7872.97        90.13 o                         
  16   2  -2       1699.49       1684.31        31.72 o                         
  18   2  -2       3326.08       3341.12        56.71 o                         
  20   2  -2        218.24        180.87        26.00 o                         
  22   2  -2       1090.03       1056.89        50.68 o                         
  24   2  -2        600.69        623.11        55.97 o                         
  26   2  -2         77.97         34.57        46.23 o                         
   1   3  -2       2241.90       2480.05        22.56 o                         
   3   3  -2        537.22        510.02        11.35 o                         
   5   3  -2       2181.18       2118.39        22.92 o                         
   7   3  -2       2166.95       2094.94        26.88 o                         
   9   3  -2       5985.00       6135.65        56.11 o                         
  11   3  -2       2074.45       2152.16        30.27 o                         
  13   3  -2       3177.70       3200.21        39.02 o                         
  15   3  -2       6794.39       6851.72        70.72 o                         
  17   3  -2        132.48        136.32        17.88 o                         
  19   3  -2       1090.22       1071.22        36.20 o                         
  21   3  -2        633.50        635.63        39.60 o                         
  23   3  -2       6238.22       6621.37       155.50 o                         
  25   3  -2       1222.21       1212.63        64.34 o                         
   0   4  -2       1925.20       1876.02        30.48 o                         
   2   4  -2       1198.24       1214.29        16.46 o                         
   4   4  -2       4733.69       4906.50        43.00 o                         
   6   4  -2       1396.45       1324.42        19.73 o                         
   8   4  -2       4596.99       4624.58        43.12 o                         
  10   4  -2       2693.60       2681.10        35.75 o                         
  12   4  -2        686.50        660.64        21.84 o                         
  14   4  -2        421.76        418.89        21.34 o                         
  16   4  -2        203.79        188.32        20.10 o                         
  18   4  -2       1159.89       1235.81        35.95 o                         
  20   4  -2          4.77         23.56        26.45 o                         
  22   4  -2          2.50         -5.11        34.71 o                         
  24   4  -2        383.86        370.15        45.21 o                         
   1   5  -2        918.77        907.20        18.23 o                         
   3   5  -2       7208.74       7062.12        68.73 o                         
   5   5  -2       5121.71       5126.11        48.05 o                         
   7   5  -2        995.69        988.74        18.89 o                         
   9   5  -2       5580.12       5573.23        54.69 o                         
  11   5  -2        686.55        663.36        24.42 o                         
  13   5  -2       2036.63       2088.37        41.62 o                         
  15   5  -2       1535.22       1581.94        38.96 o                         
  17   5  -2       1791.68       1884.93        42.94 o                         
  19   5  -2        891.43        853.43        37.83 o                         
  21   5  -2        868.15        867.64        50.46 o                         
  23   5  -2        699.62        628.78        49.63 o                         
   0   6  -2       1919.00       1764.60        38.62 o                         
   2   6  -2       1918.91       1834.46        25.03 o                         
   4   6  -2       1569.58       1557.27        25.73 o                         
   6   6  -2       1690.75       1648.89        29.21 o                         
   8   6  -2       1467.94       1505.46        26.74 o                         
  10   6  -2       1141.91       1125.81        25.67 o                         
  12   6  -2        540.46        482.68        22.28 o                         
  14   6  -2       1634.36       1690.05        40.93 o                         
  16   6  -2       2042.59       2112.82        48.73 o                         
  18   6  -2        878.27        917.34        38.12 o                         
  20   6  -2        925.30        870.76        51.13 o                         
  22   6  -2        620.26        595.88        50.46 o                         
   1   7  -2        569.94        570.91        18.18 o                         
   3   7  -2       6453.41       6447.96        66.30 o                         
   5   7  -2       1574.03       1544.22        30.31 o                         
   7   7  -2         60.90         63.20        13.47 o                         
   9   7  -2       1153.97       1128.41        38.64 o                         
  11   7  -2       1604.65       1567.36        42.15 o                         
  13   7  -2       2177.79       2182.71        46.73 o                         
  15   7  -2        376.78        407.45        27.65 o                         
  17   7  -2        287.44        281.49        30.57 o                         
  19   7  -2        496.98        466.10        40.55 o                         
  21   7  -2        562.68        514.10        51.34 o                         
   0   8  -2       3585.58       3653.99        67.17 o                         
   2   8  -2        195.51        208.74        18.07 o                         
   4   8  -2        542.14        553.91        23.20 o                         
   6   8  -2       1603.93       1603.03        37.35 o                         
   8   8  -2         67.71         85.02        19.13 o                         
  10   8  -2        957.17        964.45        42.60 o                         
  12   8  -2       1302.88       1322.62        45.81 o                         
  14   8  -2       1567.78       1709.15        54.58 o                         
  16   8  -2       1056.58       1086.18        56.77 o                         
  18   8  -2       2139.65       2153.79        74.29 o                         
   1   9  -2        800.03        853.94        30.94 o                         
   3   9  -2        230.43        241.35        21.37 o                         
   5   9  -2       3651.22       3664.12        58.35 o                         
   7   9  -2        187.20        175.91        22.18 o                         
   9   9  -2        580.67        546.57        31.44 o                         
  11   9  -2        804.87        749.43        40.70 o                         
  13   9  -2        160.10        153.92        30.73 o                         
  15   9  -2       2359.50       2367.38        75.44 o                         
   0  10  -2       6289.73       6275.87       135.80 o                         
   2  10  -2       3792.10       3791.22        70.62 o                         
   4  10  -2         34.29         21.68        21.92 o                         
   6  10  -2       2329.93       2372.61        59.15 o                         
   8  10  -2       4979.60       5023.02        96.11 o                         
  10  10  -2       1085.62       1030.91        60.45 o                         
  12  10  -2       1106.75       1111.49        57.21 o                         
   1  11  -2         59.60         33.24        26.48 o                         
   3  11  -2        194.88        220.15        33.14 o                         
   5  11  -2        748.73        774.72        46.39 o                         
   7  11  -2        421.04        291.29       106.56 o                         
   1   1  -1       7069.94       7131.69        42.59 o                         
   3   1  -1      15805.67      15646.01        90.81 o                         
   5   1  -1      20868.62      20245.96       118.84 o                         
   7   1  -1       5158.25       5398.07        48.79 o                         
   9   1  -1       2262.50       2218.05        30.78 o                         
  11   1  -1       9173.11       9030.65        71.55 o                         
  13   1  -1        223.04        238.51        10.49 o                         
  15   1  -1       5757.86       5785.86        60.71 o                         
  17   1  -1       5498.06       5496.74        66.10 o                         
  19   1  -1        138.89        132.66        22.20 o                         
  21   1  -1        857.69        877.43        38.58 o                         
  23   1  -1       1744.84       1693.53        98.14 o                         
  25   1  -1        253.22        244.12        47.84 o                         
  27   1  -1        503.20        408.14        55.82 o                         
   0   2  -1      25003.29      24324.55       195.49 o                         
   2   2  -1       2537.35       2448.07        17.78 o                         
   4   2  -1       2698.98       2739.44        21.64 o                         
   6   2  -1      31843.55      33261.45       218.66 o                         
   8   2  -1       6254.34       6457.23        64.74 o                         
  10   2  -1       8162.21       8322.64        90.32 o                         
  12   2  -1       6135.99       6494.63        66.74 o                         
  14   2  -1       1696.66       1763.72        28.04 o                         
  16   2  -1        451.22        458.41        20.37 o                         
  18   2  -1       1175.37       1215.71        32.04 o                         
  20   2  -1       3152.20       3217.94        73.57 o                         
  22   2  -1       1944.99       1939.97        71.33 o                         
  24   2  -1        441.47        396.87        44.52 o                         
  26   2  -1       2274.02       2220.23       121.49 o                         
   1   3  -1       1065.59       1171.98        14.05 o                         
   3   3  -1       5366.17       5439.25        44.60 o                         
   5   3  -1      21027.28      21423.16       151.49 o                         
   7   3  -1       1341.60       1433.85        19.14 o                         
   9   3  -1       1417.19       1528.44        21.97 o                         
  11   3  -1       2796.01       2753.76        34.97 o                         
  13   3  -1       7801.98       7838.31        90.91 o                         
  15   3  -1       2122.97       2164.08        35.25 o                         
  17   3  -1       1425.11       1443.92        32.72 o                         
  19   3  -1        298.98        298.99        23.27 o                         
  21   3  -1       1448.39       1483.88        67.10 o                         
  23   3  -1        594.39        578.40        44.94 o                         
  25   3  -1        208.59        242.19        45.52 o                         
   0   4  -1      21286.29      21902.41       238.44 o                         
   2   4  -1       4514.55       4434.15        39.71 o                         
   4   4  -1       5589.72       5373.81        45.12 o                         
   6   4  -1       3894.97       3785.04        42.94 o                         
   8   4  -1      18485.70      18551.33       139.65 o                         
  10   4  -1        726.19        710.65        17.99 o                         
  12   4  -1        284.58        313.80        15.78 o                         
  14   4  -1       1836.87       1964.76        43.90 o                         
  16   4  -1        435.45        466.69        23.83 o                         
  18   4  -1       6958.77       7018.32        86.29 o                         
  20   4  -1       3038.67       3222.57        81.96 o                         
  22   4  -1       2327.95       2464.37        75.36 o                         
  24   4  -1        673.57        627.88        50.74 o                         
   1   5  -1       1132.34       1153.79        18.50 o                         
   3   5  -1       2410.31       2369.37        29.64 o                         
   5   5  -1      17140.18      16861.58       132.52 o                         
   7   5  -1        351.84        384.22        12.19 o                         
   9   5  -1        670.95        616.60        16.45 o                         
  11   5  -1        469.82        435.29        17.83 o                         
  13   5  -1       6472.15       6653.47        72.24 o                         
  15   5  -1       2516.67       2415.41        45.74 o                         
  17   5  -1        348.92        331.06        27.24 o                         
  19   5  -1        425.22        461.99        33.80 o                         
  21   5  -1       1509.15       1453.48        64.31 o                         
  23   5  -1       2288.52       2342.47        80.04 o                         
   0   6  -1      14004.19      14038.53       158.86 o                         
   2   6  -1        983.17        986.60        20.82 o                         
   4   6  -1       1499.86       1507.74        26.13 o                         
   6   6  -1       8370.06       8152.55        74.01 o                         
   8   6  -1       3672.20       3750.46        42.70 o                         
  10   6  -1       9765.53       9773.39        93.67 o                         
  12   6  -1       1095.52       1065.11        28.27 o                         
  14   6  -1       1119.42       1143.97        31.61 o                         
  16   6  -1        421.93        390.39        25.44 o                         
  18   6  -1       3041.52       3038.85        65.22 o                         
  20   6  -1       2695.04       2692.33        70.89 o                         
  22   6  -1       2145.92       2138.13        81.04 o                         
   1   7  -1        899.29        899.18        18.95 o                         
   3   7  -1        996.48       1028.04        31.36 o                         
   5   7  -1       7249.28       7392.08        73.54 o                         
   7   7  -1       1421.71       1432.50        31.16 o                         
   9   7  -1        376.85        368.47        18.28 o                         
  11   7  -1        196.88        183.19        18.82 o                         
  13   7  -1       2128.43       2082.18        43.98 o                         
  15   7  -1       4258.83       4412.36        78.41 o                         
  17   7  -1       2872.48       2898.15        66.22 o                         
  19   7  -1        252.54        238.06        32.45 o                         
  21   7  -1       1116.06       1081.23        60.33 o                         
   0   8  -1       8361.21       8413.93       125.61 o                         
   2   8  -1        418.05        426.41        20.03 o                         
   4   8  -1       4395.54       4352.04        60.04 o                         
   6   8  -1       1154.85       1134.02        32.83 o                         
   8   8  -1       3040.10       3002.63        50.24 o                         
  10   8  -1       2157.02       2147.39        47.73 o                         
  12   8  -1        200.39        234.20        27.15 o                         
  14   8  -1       1059.43       1018.50        55.03 o                         
  16   8  -1        767.07        809.96        49.04 o                         
  18   8  -1       2615.24       2687.96        86.61 o                         
   1   9  -1       2822.59       2857.19        47.60 o                         
   3   9  -1       5176.60       5261.56        67.84 o                         
   5   9  -1       2905.20       2958.35        51.93 o                         
   7   9  -1        297.91        276.70        22.87 o                         
   9   9  -1       1901.85       1935.06        52.77 o                         
  11   9  -1       2439.01       2367.03        63.60 o                         
  13   9  -1       1627.13       1657.07        57.50 o                         
  15   9  -1       1246.06       1129.58        56.18 o                         
   0  10  -1       1056.85        983.04        56.22 o                         
   2  10  -1        517.05        498.26        30.91 o                         
   4  10  -1       1369.57       1379.44        42.09 o                         
   6  10  -1       2086.53       2104.50        54.76 o                         
   8  10  -1       1986.74       1986.34        58.33 o                         
  10  10  -1         41.52         19.85        28.31 o                         
  12  10  -1       2359.77       2344.28        81.55 o                         
   1  11  -1        211.86        217.13        32.51 o                         
   3  11  -1        275.21        264.60        34.31 o                         
   5  11  -1       1726.77       1685.93        64.43 o                         
   7  11  -1        242.34        195.81        35.06 o                         
   2   0   0        579.55        535.67         6.42 o                         
   4   0   0        861.34        907.40        11.60 o                         
   6   0   0      63465.95      61791.49       507.88 o                         
   8   0   0         66.07        116.95         9.37 o                         
  10   0   0      39919.54      39052.92       350.04 o                         
  12   0   0      51509.64      51965.89       464.45 o                         
  14   0   0         31.59         25.74        13.95 o                         
  16   0   0      30634.69      30540.03       410.23 o                         
  18   0   0       1978.49       1868.82        59.53 o                         
  20   0   0        401.95        404.33        39.55 o                         
  22   0   0       3450.42       3268.11       133.10 o                         
  24   0   0       7509.12       7220.53       349.49 o                         
  26   0   0       2257.28       1946.01       252.85 o                         
   1   1   0       1072.24       1073.10         8.80 o                         
   3   1   0       2061.89       2163.70        14.54 o                         
   5   1   0      17983.50      16784.77        93.21 o                         
   7   1   0        165.22        171.61         6.75 o                         
   9   1   0      15399.86      16123.00       108.53 o                         
  11   1   0        291.58        301.56         9.29 o                         
  13   1   0      11710.40      11528.47        96.28 o                         
  15   1   0      12947.88      13298.06       117.75 o                         
  17   1   0        584.23        604.20        21.47 o                         
  19   1   0        301.15        285.67        20.44 o                         
  21   1   0       3604.10       3660.72        74.60 o                         
  23   1   0       4158.65       3987.03        91.24 o                         
  25   1   0        871.57        744.50        54.26 o                         
  27   1   0       1014.90        952.32        88.09 o                         
   0   2   0       4408.09       4186.51        40.15 o                         
   2   2   0       1157.54       1107.07        11.27 o                         
   4   2   0        233.93        246.08         6.89 o                         
   6   2   0         99.48        341.70         8.92 o                         
   8   2   0      19772.82      19923.36       137.94 o                         
  10   2   0       6807.64       7044.07        57.64 o                         
  12   2   0        657.61        646.79        17.59 o                         
  14   2   0        629.20        589.02        15.24 o                         
  16   2   0       6275.68       6002.29        69.65 o                         
  18   2   0      11042.72      11288.57       158.68 o                         
  20   2   0       1995.96       1984.08        50.32 o                         
  22   2   0         76.45         62.53        30.30 o                         
  24   2   0       1392.54       1323.16        67.81 o                         
  26   2   0       1653.54       1599.43        85.38 o                         
   1   3   0       3247.73       2931.32        26.02 o                         
   3   3   0      20348.44      19259.15       132.62 o                         
   5   3   0      18275.43      18424.24       135.55 o                         
   7   3   0       5728.02       5781.92        47.47 o                         
   9   3   0      26442.47      27557.86       198.74 o                         
  11   3   0        163.92        196.58         9.24 o                         
  13   3   0       6597.25       6780.36        64.52 o                         
  15   3   0        345.65        426.25        18.37 o                         
  17   3   0        435.05        483.35        21.06 o                         
  19   3   0       2337.76       2306.25        54.98 o                         
  21   3   0        453.24        501.34        35.51 o                         
  23   3   0        994.10        933.18        53.94 o                         
  25   3   0       3433.65       3562.74       121.96 o                         
   0   4   0      12747.29      12234.35       141.53 o                         
   2   4   0         92.33        121.34         7.77 o                         
   4   4   0         32.46         46.77         6.74 o                         
   6   4   0       3538.78       3843.95        34.52 o                         
   8   4   0        147.12        142.33         9.32 o                         
  10   4   0       1002.08        936.36        17.24 o                         
  12   4   0        532.59        461.06        16.49 o                         
  14   4   0          2.06         23.93        14.88 o                         
  16   4   0        877.40        813.27        27.85 o                         
  18   4   0       2624.94       2760.09        55.18 o                         
  20   4   0         38.90         51.78        25.28 o                         
  22   4   0         44.15         36.86        33.23 o                         
  24   4   0        210.83        133.89        43.73 o                         
   1   5   0         52.94         79.41         8.68 o                         
   3   5   0        295.84        269.82        11.66 o                         
   5   5   0       1027.79       1012.53        18.40 o                         
   7   5   0       5780.88       5850.15        52.57 o                         
   9   5   0       5484.87       5366.48        53.02 o                         
  11   5   0        820.62        828.20        20.82 o                         
  13   5   0          0.58        -11.45        13.65 o                         
  15   5   0       1075.19       1127.94        37.22 o                         
  17   5   0         11.52         31.44        20.20 o                         
  19   5   0       2240.61       2202.69        69.39 o                         
  21   5   0        795.31        793.63        42.40 o                         
  23   5   0        461.40        434.73        45.34 o                         
   0   6   0         22.61          8.96        12.15 o                         
   2   6   0       2680.93       2674.49        36.82 o                         
   4   6   0         83.42         87.58        11.31 o                         
   6   6   0        149.26        146.88        12.55 o                         
   8   6   0        117.90        105.17        11.67 o                         
  10   6   0       1663.99       1671.16        30.11 o                         
  12   6   0        351.12        416.96        18.37 o                         
  14   6   0        165.86        159.51        17.95 o                         
  16   6   0        137.24        180.71        21.40 o                         
  18   6   0        569.37        554.99        31.90 o                         
  20   6   0         14.00         22.73        28.38 o                         
  22   6   0        700.40        697.07        48.65 o                         
   1   7   0          4.15         -1.29         8.46 o                         
   3   7   0       4304.46       4281.61        48.54 o                         
   5   7   0        663.08        707.26        20.88 o                         
   7   7   0         43.84         51.91        13.50 o                         
   9   7   0       7159.85       7128.16        75.39 o                         
  11   7   0         12.57         12.80        14.53 o                         
  13   7   0         34.75         19.54        17.65 o                         
  15   7   0       3572.74       3589.14        67.96 o                         
  17   7   0        524.17        501.68        33.56 o                         
  19   7   0         71.50        108.23        29.93 o                         
  21   7   0       3702.72       3937.63       101.74 o                         
   0   8   0      26822.79      27167.14       314.74 o                         
   2   8   0        380.03        379.98        17.68 o                         
   4   8   0       2816.14       2844.74        44.82 o                         
   6   8   0      14261.86      14293.70       137.44 o                         
   8   8   0        493.97        534.68        23.42 o                         
  10   8   0       6011.40       5945.80        78.19 o                         
  12   8   0       8186.89       8332.10       113.47 o                         
  14   8   0        274.61        293.03        35.89 o                         
  16   8   0       5078.82       5316.95       101.79 o                         
  18   8   0       1938.48       1965.40        79.55 o                         
   1   9   0        788.92        776.17        34.56 o                         
   3   9   0       1079.77       1157.60        33.45 o                         
   5   9   0       2778.46       2700.96        50.30 o                         
   7   9   0        156.88        164.18        22.49 o                         
   9   9   0          2.56         46.17        25.14 o                         
  11   9   0       1509.55       1522.31        52.40 o                         
  13   9   0       1242.13       1222.86        58.55 o                         
  15   9   0        912.48        866.79        49.75 o                         
  17   9   0        419.82        236.09        83.99 o                         
   0  10   0        222.11        239.04        35.65 o                         
   2  10   0        196.20        193.43        23.62 o                         
   4  10   0        341.37        363.79        28.06 o                         
   6  10   0       2016.32       2071.49        52.04 o                         
   8  10   0          4.70        -19.94        26.00 o                         
  10  10   0       1374.22       1431.29        57.08 o                         
  12  10   0       5219.64       5337.01       112.57 o                         
   1  11   0         10.48         13.97        28.76 o                         
   3  11   0       8095.91       8596.02       134.60 o                         
   5  11   0       1706.46       1702.09        64.00 o                         
   7  11   0        443.05        430.43        44.56 o                         
   1   1   1       7150.69       7227.71        43.94 o                         
   3   1   1      16003.92      15904.28        85.54 o                         
   5   1   1      21108.35      20263.46       110.14 o                         
   7   1   1       5191.45       5481.13        37.99 o                         
   9   1   1       2147.45       2147.49        20.70 o                         
  11   1   1       9274.67       9244.89        69.52 o                         
  13   1   1        231.60        230.34        10.47 o                         
  15   1   1       5722.59       5787.27        74.17 o                         
  17   1   1       5489.55       5618.88        63.75 o                         
  19   1   1        154.02        123.35        20.82 o                         
  21   1   1        862.89        868.40        40.01 o                         
  23   1   1       1745.44       1770.36        61.08 o                         
  25   1   1        228.72        175.85        42.31 o                         
  27   1   1        517.55        438.78        64.42 o                         
   0   2   1      24874.68      24104.53       202.67 o                         
   2   2   1       2428.94       2333.38        16.53 o                         
   4   2   1       2688.53       2689.93        21.44 o                         
   6   2   1      31569.96      32842.44       223.37 o                         
   8   2   1       6015.93       6318.44        55.56 o                         
  10   2   1       8204.68       8318.62        68.88 o                         
  12   2   1       6208.21       6538.11        58.29 o                         
  14   2   1       1642.61       1684.79        24.39 o                         
  16   2   1        486.45        480.24        16.20 o                         
  18   2   1       1234.88       1228.59        34.12 o                         
  20   2   1       3152.08       3231.12        62.69 o                         
  22   2   1       1936.41       1934.97        66.27 o                         
  24   2   1        458.57        383.21        49.24 o                         
  26   2   1       2295.02       2452.70        97.63 o                         
   1   3   1       1117.22       1226.77        16.34 o                         
   3   3   1       5733.73       5840.96        43.70 o                         
   5   3   1      21007.76      21463.70       144.37 o                         
   7   3   1       1275.28       1377.87        17.83 o                         
   9   3   1       1364.05       1478.26        22.17 o                         
  11   3   1       2740.28       2744.84        31.97 o                         
  13   3   1       7886.39       7941.29        72.00 o                         
  15   3   1       2101.24       2092.22        29.52 o                         
  17   3   1       1486.07       1425.69        37.79 o                         
  19   3   1        289.97        261.00        27.50 o                         
  21   3   1       1369.24       1272.74        45.88 o                         
  23   3   1        652.39        673.13        58.31 o                         
  25   3   1        218.47        155.49        45.54 o                         
   0   4   1      20579.57      20891.04       252.75 o                         
   2   4   1       4651.02       4557.29        43.24 o                         
   4   4   1       5577.33       5434.19        48.82 o                         
   6   4   1       4100.57       4008.12        37.76 o                         
   8   4   1      18886.55      18852.37       143.14 o                         
  10   4   1        732.21        720.99        18.84 o                         
  12   4   1        303.63        345.41        14.86 o                         
  14   4   1       1922.11       1978.47        32.80 o                         
  16   4   1        378.71        386.27        22.64 o                         
  18   4   1       7130.02       7350.29        96.21 o                         
  20   4   1       2941.00       3125.24        69.44 o                         
  22   4   1       2343.00       2474.01        69.11 o                         
  24   4   1        712.59        748.36        58.75 o                         
   1   5   1       1098.37       1095.93        17.80 o                         
   3   5   1       2215.71       2179.35        26.93 o                         
   5   5   1      17461.73      17320.09       139.78 o                         
   7   5   1        338.19        369.35        13.64 o                         
   9   5   1        708.92        672.41        18.92 o                         
  11   5   1        491.29        432.09        17.29 o                         
  13   5   1       6257.57       6448.71        65.95 o                         
  15   5   1       2488.64       2342.14        46.15 o                         
  17   5   1        364.92        368.36        28.41 o                         
  19   5   1        378.88        420.27        32.85 o                         
  21   5   1       1574.92       1660.87        56.99 o                         
  23   5   1       2303.87       2389.56        80.04 o                         
   0   6   1      14137.62      14200.99       179.11 o                         
   2   6   1        938.09        948.12        20.85 o                         
   4   6   1       1544.35       1529.23        25.60 o                         
   6   6   1       8209.87       7989.49        72.85 o                         
   8   6   1       3603.90       3708.03        45.29 o                         
  10   6   1       9691.89       9641.46        92.59 o                         
  12   6   1       1164.83       1140.00        32.70 o                         
  14   6   1       1097.96       1107.51        32.39 o                         
  16   6   1        409.60        403.04        26.21 o                         
  18   6   1       3154.74       3258.94        69.30 o                         
  20   6   1       2752.90       2796.51        69.32 o                         
  22   6   1       2168.98       2176.25        66.85 o                         
   1   7   1        968.49       1029.00        27.32 o                         
   3   7   1       1048.75       1008.95        24.45 o                         
   5   7   1       7276.49       7403.57        78.13 o                         
   7   7   1       1371.89       1342.44        35.15 o                         
   9   7   1        427.54        423.96        20.10 o                         
  11   7   1        249.04        287.07        22.22 o                         
  13   7   1       2187.52       2061.02        52.08 o                         
  15   7   1       4342.85       4351.26        80.12 o                         
  17   7   1       2850.35       2949.77        73.77 o                         
  19   7   1        269.47        258.35        33.56 o                         
  21   7   1       1075.61       1118.22        55.20 o                         
   0   8   1       8454.79       8374.88       116.82 o                         
   2   8   1        455.49        460.06        19.68 o                         
   4   8   1       4344.66       4252.24        53.56 o                         
   6   8   1       1214.21       1196.93        37.66 o                         
   8   8   1       3091.75       3096.86        53.20 o                         
  10   8   1       2199.63       2255.50        47.64 o                         
  12   8   1        193.85        167.30        29.09 o                         
  14   8   1       1070.67        983.56        61.65 o                         
  16   8   1        738.68        678.11        45.87 o                         
  18   8   1       2549.36       2506.99        80.37 o                         
   1   9   1       2789.04       2823.83        47.94 o                         
   3   9   1       5077.36       5147.27        76.65 o                         
   5   9   1       2892.23       2884.05        55.08 o                         
   7   9   1        336.39        310.76        26.89 o                         
   9   9   1       1901.75       1973.81        52.00 o                         
  11   9   1       2375.68       2321.25        74.17 o                         
  13   9   1       1650.26       1708.41        65.56 o                         
  15   9   1       1292.43       1298.42        57.05 o                         
   0  10   1       1088.74       1087.24        59.69 o                         
   2  10   1        532.65        582.14        32.23 o                         
   4  10   1       1347.88       1382.99        53.17 o                         
   6  10   1       2107.51       2109.66        55.68 o                         
   8  10   1       1998.26       2042.98        57.89 o                         
  10  10   1         39.66        -30.33        30.33 o                         
  12  10   1       2325.07       2476.71        75.66 o                         
   1  11   1        215.62        194.78        31.50 o                         
   3  11   1        248.05        181.17        30.91 o                         
   5  11   1       1737.01       1768.79        57.48 o                         
   7  11   1        250.06        222.71        34.47 o                         
   0   0   2       2383.68       2440.11        32.85 o                         
   2   0   2       5600.97       5578.42        44.14 o                         
   4   0   2      10060.21       9653.93        75.83 o                         
   6   0   2       4691.56       4085.34        42.30 o                         
   8   0   2      20997.85      22009.86       255.32 o                         
  10   0   2      13533.30      13610.02       151.63 o                         
  12   0   2       3399.63       3469.23        51.58 o                         
  14   0   2      11116.46      11081.69       142.92 o                         
  16   0   2        874.57        828.96        31.34 o                         
  18   0   2      12162.32      12738.46       179.55 o                         
  20   0   2       6112.92       6255.01       120.76 o                         
  22   0   2        394.36        335.54        46.34 o                         
  24   0   2       1182.75        970.75        83.92 o                         
  26   0   2       5226.28       4844.41       344.28 o                         
   1   1   2       2566.42       2509.33        16.78 o                         
   3   1   2      12384.80      12115.08        66.55 o                         
   5   1   2      48631.55      47888.06       319.26 o                         
   7   1   2        230.23        255.76         8.50 o                         
   9   1   2       3335.73       3456.72        30.25 o                         
  11   1   2       5125.38       5286.82        50.55 o                         
  13   1   2       7802.06       7866.08        79.17 o                         
  15   1   2       1985.31       2013.15        34.89 o                         
  17   1   2       1012.22       1070.86        28.32 o                         
  19   1   2        272.36        298.07        23.08 o                         
  21   1   2       1787.28       1813.92        48.42 o                         
  23   1   2       2074.10       1936.35        68.32 o                         
  25   1   2         67.66         69.21        39.86 o                         
  27   1   2        172.26        159.04        73.93 o                         
   0   2   2      74198.33      72888.92       666.77 o                         
   2   2   2      29592.14      30100.62       194.90 o                         
   4   2   2      11346.15      11629.32        80.16 o                         
   6   2   2        426.88        441.64        10.61 o                         
   8   2   2       6622.13       6277.96        56.52 o                         
  10   2   2       5535.45       5467.20        47.49 o                         
  12   2   2      10648.64      10454.47        86.97 o                         
  14   2   2       8014.66       7749.44        72.43 o                         
  16   2   2       1783.57       1729.81        31.31 o                         
  18   2   2       3371.13       3361.23        50.22 o                         
  20   2   2        221.09        195.18        25.75 o                         
  22   2   2       1104.75       1062.86        54.19 o                         
  24   2   2        545.83        515.13        52.24 o                         
  26   2   2         67.05         32.23        43.20 o                         
   1   3   2       2272.37       2552.31        28.40 o                         
   3   3   2        470.18        413.97        11.21 o                         
   5   3   2       2238.81       2135.39        22.79 o                         
   7   3   2       2001.14       1940.65        24.07 o                         
   9   3   2       5884.07       6066.35        58.52 o                         
  11   3   2       2087.29       2137.82        29.92 o                         
  13   3   2       3261.56       3307.40        39.21 o                         
  15   3   2       6698.37       6792.28        66.72 o                         
  17   3   2         93.96         86.28        18.21 o                         
  19   3   2       1032.19       1096.68        40.65 o                         
  21   3   2        656.66        662.50        38.58 o                         
  23   3   2       6281.41       6679.09       137.17 o                         
  25   3   2       1204.51       1194.62        75.90 o                         
   0   4   2       1973.48       1899.70        28.95 o                         
   2   4   2       1138.31       1186.60        17.83 o                         
   4   4   2       4728.78       4850.98        43.40 o                         
   6   4   2       1381.02       1317.44        20.16 o                         
   8   4   2       4526.22       4644.60        43.05 o                         
  10   4   2       2735.21       2745.63        35.36 o                         
  12   4   2        716.10        636.02        19.22 o                         
  14   4   2        416.01        407.15        17.48 o                         
  16   4   2        190.40        176.04        18.95 o                         
  18   4   2       1154.82       1152.35        39.66 o                         
  20   4   2          4.75         -0.13        27.65 o                         
  22   4   2          2.01         36.15        32.73 o                         
  24   4   2        370.26        298.48        47.59 o                         
   1   5   2        902.79        908.21        18.42 o                         
   3   5   2       7184.11       7089.01        65.80 o                         
   5   5   2       5142.26       5130.96        51.03 o                         
   7   5   2        990.20        921.94        20.32 o                         
   9   5   2       5555.13       5444.67        58.36 o                         
  11   5   2        695.71        702.50        19.10 o                         
  13   5   2       2020.14       2017.57        34.98 o                         
  15   5   2       1484.77       1394.59        39.62 o                         
  17   5   2       1886.27       1951.01        48.44 o                         
  19   5   2        897.82        856.86        36.65 o                         
  21   5   2        861.96        870.65        42.02 o                         
  23   5   2        715.74        632.82        44.38 o                         
   0   6   2       1967.68       1881.60        39.79 o                         
   2   6   2       1886.89       1821.73        27.74 o                         
   4   6   2       1594.83       1550.09        27.00 o                         
   6   6   2       1701.30       1648.95        29.33 o                         
   8   6   2       1426.39       1441.99        27.12 o                         
  10   6   2       1144.26       1168.61        26.96 o                         
  12   6   2        565.41        572.93        22.28 o                         
  14   6   2       1654.84       1735.65        41.25 o                         
  16   6   2       2069.86       2165.75        48.77 o                         
  18   6   2        846.97        815.90        37.75 o                         
  20   6   2        955.33        976.51        43.83 o                         
  22   6   2        629.51        694.80        44.23 o                         
   1   7   2        609.09        630.78        23.15 o                         
   3   7   2       6533.16       6548.03        74.05 o                         
   5   7   2       1496.03       1459.85        33.91 o                         
   7   7   2         61.15         62.53        15.36 o                         
   9   7   2       1178.94       1088.84        32.28 o                         
  11   7   2       1569.33       1537.64        36.44 o                         
  13   7   2       2161.52       2266.29        50.83 o                         
  15   7   2        360.95        346.08        30.13 o                         
  17   7   2        285.97        283.74        32.54 o                         
  19   7   2        490.49        494.20        40.72 o                         
  21   7   2        535.53        568.51        45.28 o                         
   0   8   2       3465.30       3489.96        76.00 o                         
   2   8   2        207.34        209.11        18.32 o                         
   4   8   2        568.88        566.48        25.61 o                         
   6   8   2       1552.23       1527.11        38.10 o                         
   8   8   2         75.90         75.32        19.32 o                         
  10   8   2        954.48        897.91        33.52 o                         
  12   8   2       1318.31       1437.39        49.01 o                         
  14   8   2       1562.00       1571.38        57.03 o                         
  16   8   2       1015.28       1055.82        50.10 o                         
  18   8   2       2203.24       2229.87        70.48 o                         
   1   9   2        761.51        775.76        29.38 o                         
   3   9   2        274.28        264.27        25.60 o                         
   5   9   2       3724.59       3760.40        65.92 o                         
   7   9   2        195.00        168.15        26.02 o                         
   9   9   2        567.96        617.99        36.61 o                         
  11   9   2        800.77        832.30        63.84 o                         
  13   9   2        173.70        103.81        38.84 o                         
  15   9   2       2290.19       2142.33        82.67 o                         
   0  10   2       6489.08       6749.35       140.58 o                         
   2  10   2       3697.23       3762.13        68.83 o                         
   4  10   2         31.91         53.57        24.77 o                         
   6  10   2       2299.23       2320.10        58.52 o                         
   8  10   2       4903.72       4843.80        90.26 o                         
  10  10   2       1116.17       1061.72        68.81 o                         
  12  10   2       1076.74       1067.68        73.80 o                         
   1  11   2         63.19         62.81        26.03 o                         
   3  11   2        200.12        205.98        30.40 o                         
   5  11   2        743.65        741.07        41.02 o                         
   7  11   2        393.62        386.90        54.08 o                         
   1   1   3      28812.92      28659.66       170.51 o                         
   3   1   3       8638.73       8639.83        54.66 o                         
   5   1   3        192.24         80.65         7.53 o                         
   7   1   3        334.31        276.31         9.30 o                         
   9   1   3        307.01        332.87        13.35 o                         
  11   1   3       5331.22       5171.70        51.08 o                         
  13   1   3       1177.63       1137.97        22.92 o                         
  15   1   3        888.21        909.37        24.69 o                         
  17   1   3      10055.71      10225.06       107.29 o                         
  19   1   3        116.69        102.11        21.24 o                         
  21   1   3        145.08        143.78        25.38 o                         
  23   1   3       1887.80       1762.70        81.49 o                         
  25   1   3        205.55        177.60        47.32 o                         
   0   2   3      18864.21      19920.03       197.30 o                         
   2   2   3        422.91        400.80         9.65 o                         
   4   2   3        999.35        933.26        14.49 o                         
   6   2   3       2870.21       3012.22        26.42 o                         
   8   2   3      10928.75      11056.74        82.49 o                         
  10   2   3       6247.42       6160.55        52.62 o                         
  12   2   3        125.45        123.04         8.50 o                         
  14   2   3        432.47        527.66        17.88 o                         
  16   2   3       2657.24       2728.42        42.17 o                         
  18   2   3       1618.32       1598.27        38.56 o                         
  20   2   3       2850.44       2877.51        61.04 o                         
  22   2   3        420.17        436.36        36.09 o                         
  24   2   3        414.62        391.61        46.64 o                         
  26   2   3       2233.87       2304.81        99.13 o                         
   1   3   3      12641.41      13483.67       122.04 o                         
   3   3   3       2655.78       2716.89        30.31 o                         
   5   3   3      11094.54      10879.46        87.58 o                         
   7   3   3       6824.95       6799.19        59.06 o                         
   9   3   3       1436.52       1436.19        22.68 o                         
  11   3   3       1934.08       1735.27        27.30 o                         
  13   3   3       3830.13       3707.65        46.59 o                         
  15   3   3        612.08        623.30        22.90 o                         
  17   3   3       7175.97       6966.24        82.58 o                         
  19   3   3        428.19        427.13        27.27 o                         
  21   3   3       1174.37       1094.59        65.01 o                         
  23   3   3       4594.26       4722.51       104.08 o                         
  25   3   3         38.89         31.37        43.88 o                         
   0   4   3       9620.38       9792.69       124.45 o                         
   2   4   3      21223.21      21252.78       181.07 o                         
   4   4   3      10544.95      10465.36        81.52 o                         
   6   4   3       1539.76       1484.93        21.77 o                         
   8   4   3      52660.11      53056.79       396.92 o                         
  10   4   3      13890.26      13709.28       112.34 o                         
  12   4   3        276.53        302.34        15.74 o                         
  14   4   3       8236.61       8285.24        89.88 o                         
  16   4   3       1775.21       1761.27        37.83 o                         
  18   4   3       3043.59       3045.97        53.46 o                         
  20   4   3       7188.47       7595.52       110.41 o                         
  22   4   3       1111.91       1081.17        51.65 o                         
  24   4   3       2707.74       2809.61        79.74 o                         
   1   5   3        302.61        286.51        12.49 o                         
   3   5   3       8624.96       8614.19        80.11 o                         
   5   5   3       5347.90       5395.02        51.17 o                         
   7   5   3       3987.36       3989.49        45.26 o                         
   9   5   3        512.01        506.39        16.81 o                         
  11   5   3        139.22        166.18        13.16 o                         
  13   5   3       6836.47       6899.33        82.52 o                         
  15   5   3       1236.85       1226.36        33.44 o                         
  17   5   3       1721.97       1851.87        45.01 o                         
  19   5   3       1488.28       1434.70        47.37 o                         
  21   5   3        203.81        207.90        30.85 o                         
  23   5   3       2974.93       3126.29        85.97 o                         
   0   6   3      11305.19      11273.95       174.74 o                         
   2   6   3        585.25        599.82        19.96 o                         
   4   6   3       6711.27       6724.67        73.11 o                         
   6   6   3        451.31        483.80        20.98 o                         
   8   6   3      10463.13      10494.94       103.47 o                         
  10   6   3       5930.50       5932.70        65.50 o                         
  12   6   3        614.25        605.25        24.98 o                         
  14   6   3       1665.32       1688.57        42.86 o                         
  16   6   3       2261.23       2331.32        52.02 o                         
  18   6   3       3491.71       3558.52        69.89 o                         
  20   6   3       7549.04       7799.66       110.37 o                         
  22   6   3        152.09        121.14        39.67 o                         
   1   7   3       7403.29       7377.20        81.02 o                         
   3   7   3       3726.62       3696.29        54.03 o                         
   5   7   3       9441.14       9720.56       105.31 o                         
   7   7   3        298.98        247.71        21.97 o                         
   9   7   3       1040.03       1003.19        31.63 o                         
  11   7   3       7298.15       7347.74        94.78 o                         
  13   7   3       3383.15       3450.95        67.26 o                         
  15   7   3        374.76        389.06        33.21 o                         
  17   7   3       2479.25       2582.68        70.68 o                         
  19   7   3         87.72         97.48        33.58 o                         
  21   7   3        438.14        408.06       160.07 o                         
   0   8   3       3207.44       3310.79        83.01 o                         
   2   8   3          6.86        -12.70        17.52 o                         
   4   8   3        107.42         90.71        18.08 o                         
   6   8   3        631.24        586.44        27.27 o                         
   8   8   3       2278.37       2292.82        47.32 o                         
  10   8   3       2581.56       2571.51        59.29 o                         
  12   8   3        681.82        704.78        40.54 o                         
  14   8   3        244.69        275.38        33.91 o                         
  16   8   3        522.04        424.95        39.01 o                         
  18   8   3       1327.55       1336.59        60.91 o                         
   1   9   3        665.86        709.57        31.77 o                         
   3   9   3        248.37        250.62        23.51 o                         
   5   9   3       3163.94       3295.59        57.66 o                         
   7   9   3        283.66        310.03        25.09 o                         
   9   9   3        451.39        439.13        31.16 o                         
  11   9   3       1159.57       1229.69        48.90 o                         
  13   9   3       1995.72       1854.22        68.69 o                         
  15   9   3        573.56        607.81        54.45 o                         
   0  10   3       1753.88       1766.61        74.59 o                         
   2  10   3       1091.49       1049.71        48.01 o                         
   4  10   3        333.48        303.92        31.26 o                         
   6  10   3        244.57        229.04        30.34 o                         
   8  10   3        133.69         99.39        30.31 o                         
  10  10   3        480.33        460.28        41.47 o                         
  12  10   3        326.33        270.59        42.67 o                         
   1  11   3       1438.01       1381.13        50.08 o                         
   3  11   3        109.28         92.53        28.81 o                         
   5  11   3       1378.89       1397.41        66.67 o                         
   0   0   4      39458.43      37336.90       530.23 o                         
   2   0   4       7362.92       7113.47        70.92 o                         
   4   0   4       4188.02       4190.98        49.17 o                         
   6   0   4       6215.16       5968.36        69.18 o                         
   8   0   4       3856.22       3853.34        49.31 o                         
  10   0   4      16597.88      16754.52       201.51 o                         
  12   0   4       3646.00       3671.39        62.39 o                         
  14   0   4       5857.51       5740.77        93.49 o                         
  16   0   4       7843.02       7885.42       134.48 o                         
  18   0   4       3934.90       4074.74        88.45 o                         
  20   0   4        936.67        807.58        46.50 o                         
  22   0   4       1372.35       1300.50       151.75 o                         
  24   0   4        352.22        313.24        76.20 o                         
  26   0   4       1840.20       1530.31       275.68 o                         
   1   1   4       3220.38       3627.04        31.28 o                         
   3   1   4      16695.58      17599.83       119.24 o                         
   5   1   4      22058.75      22481.66       149.01 o                         
   7   1   4       6321.95       6314.25        57.08 o                         
   9   1   4        478.04        459.11        12.81 o                         
  11   1   4       1453.55       1385.08        23.71 o                         
  13   1   4       3636.57       3629.11        43.72 o                         
  15   1   4       2606.37       2690.33        39.99 o                         
  17   1   4       2067.46       2055.67        42.42 o                         
  19   1   4       1329.94       1274.89        41.50 o                         
  21   1   4        837.63        789.37        38.05 o                         
  23   1   4       2872.04       2883.74       100.25 o                         
  25   1   4        763.15        749.85       106.48 o                         
   0   2   4       3809.47       3934.33        47.78 o                         
   2   2   4      20369.01      21403.25       163.77 o                         
   4   2   4       2031.94       2023.25        21.57 o                         
   6   2   4       8526.08       8435.10        71.02 o                         
   8   2   4       3458.53       3392.17        34.70 o                         
  10   2   4       7664.39       7605.42        65.87 o                         
  12   2   4       9180.10       9129.36        82.58 o                         
  14   2   4       7855.13       7763.16        80.98 o                         
  16   2   4         11.34         33.35        15.13 o                         
  18   2   4       8365.49       8445.63       149.53 o                         
  20   2   4        708.38        727.60        37.13 o                         
  22   2   4        547.92        504.60        39.21 o                         
  24   2   4       1270.87       1188.57        70.80 o                         
   1   3   4        581.46        653.44        14.54 o                         
   3   3   4       9829.04       9584.42        80.43 o                         
   5   3   4      19877.71      20048.76       162.25 o                         
   7   3   4       7153.30       7001.75        66.30 o                         
   9   3   4       5745.99       5802.93        53.76 o                         
  11   3   4       1404.44       1391.11        25.49 o                         
  13   3   4       2817.68       2890.47        39.79 o                         
  15   3   4         14.87         30.98        14.42 o                         
  17   3   4       2637.15       2681.47        45.61 o                         
  19   3   4       1534.61       1524.60        41.89 o                         
  21   3   4        140.20        140.48        32.03 o                         
  23   3   4        825.66        774.74        47.63 o                         
  25   3   4        473.54        442.72        47.91 o                         
   0   4   4       5588.74       5707.83        83.00 o                         
   2   4   4       2172.02       2252.23        31.03 o                         
   4   4   4        894.10        876.79        16.30 o                         
   6   4   4       1684.70       1704.32        27.09 o                         
   8   4   4       4773.64       4771.97        52.47 o                         
  10   4   4        245.71        241.90        12.33 o                         
  12   4   4       5955.95       5938.77        69.34 o                         
  14   4   4        455.53        380.58        21.47 o                         
  16   4   4        330.37        321.95        22.37 o                         
  18   4   4        906.08        924.19        33.85 o                         
  20   4   4        229.31        271.67        35.23 o                         
  22   4   4        409.68        405.74        40.60 o                         
  24   4   4        274.83        253.73        42.06 o                         
   1   5   4       2625.45       2628.97        33.08 o                         
   3   5   4      11163.59      11144.22        97.51 o                         
   5   5   4       2143.56       2153.37        30.56 o                         
   7   5   4       1427.51       1363.14        26.94 o                         
   9   5   4       7282.60       7254.48        75.41 o                         
  11   5   4       5976.01       6094.66        68.64 o                         
  13   5   4        232.89        184.82        20.26 o                         
  15   5   4       4066.81       4133.53        61.78 o                         
  17   5   4       1195.35       1221.67        39.24 o                         
  19   5   4        749.15        692.82        35.48 o                         
  21   5   4       1335.61       1330.19        64.65 o                         
  23   5   4       4295.76       4436.73       103.52 o                         
   0   6   4       8026.30       7825.85       113.13 o                         
   2   6   4       2182.85       2108.32        33.63 o                         
   4   6   4       7939.29       8006.19        78.92 o                         
   6   6   4       2457.61       2346.29        36.80 o                         
   8   6   4       2419.65       2403.07        42.32 o                         
  10   6   4        529.51        588.18        24.56 o                         
  12   6   4       1371.00       1340.93        38.06 o                         
  14   6   4       2423.08       2492.03        49.09 o                         
  16   6   4       1001.34        982.74        37.61 o                         
  18   6   4       2198.65       2259.29        58.70 o                         
  20   6   4       2926.10       3044.95        70.05 o                         
  22   6   4        205.93        219.01        44.79 o                         
   1   7   4        756.84        750.75        31.16 o                         
   3   7   4       1922.43       1874.89        40.16 o                         
   5   7   4       1303.62       1302.06        32.79 o                         
   7   7   4         34.10         27.51        16.92 o                         
   9   7   4        261.74        249.75        24.08 o                         
  11   7   4        244.50        258.25        25.47 o                         
  13   7   4       1741.26       1836.42        51.76 o                         
  15   7   4       1268.26       1266.20        48.39 o                         
  17   7   4        632.19        598.91        58.41 o                         
  19   7   4        486.99        478.79        44.02 o                         
   0   8   4       7907.76       8066.77       148.48 o                         
   2   8   4       1804.11       1794.46        44.42 o                         
   4   8   4        991.29        992.54        33.59 o                         
   6   8   4       2808.90       2745.70        51.69 o                         
   8   8   4       1386.35       1347.06        41.50 o                         
  10   8   4       2598.57       2572.88        57.63 o                         
  12   8   4        186.71        209.36        31.96 o                         
  14   8   4       2483.80       2544.05        76.27 o                         
  16   8   4       2866.91       2771.40        81.52 o                         
  18   8   4         37.53         66.76        37.45 o                         
   1   9   4        489.44        516.81        29.82 o                         
   3   9   4       2055.53       2106.22        50.57 o                         
   5   9   4        449.41        460.50        29.25 o                         
   7   9   4        446.16        430.86        30.41 o                         
   9   9   4        192.29        185.84        26.59 o                         
  11   9   4        192.66        148.73        30.72 o                         
  13   9   4       2183.23       2179.03        69.74 o                         
  15   9   4        645.75        641.99        49.31 o                         
   0  10   4         89.44         49.33        38.46 o                         
   2  10   4       1648.90       1641.59        51.12 o                         
   4  10   4        105.59         95.35        28.15 o                         
   6  10   4        874.46        879.56        45.22 o                         
   8  10   4       1166.53       1082.51        49.92 o                         
  10  10   4        579.26        576.54        45.14 o                         
   1  11   4          8.54          8.98        27.63 o                         
   3  11   4        980.92        976.35        64.37 o                         
   1   1   5       3811.28       3731.40        35.04 o                         
   3   1   5       3163.42       3178.55        31.14 o                         
   5   1   5        313.09        288.16         9.93 o                         
   7   1   5       5559.54       5599.28        47.24 o                         
   9   1   5       1609.07       1609.94        21.02 o                         
  11   1   5       1319.83       1246.25        18.70 o                         
  13   1   5       2625.50       2600.70        36.50 o                         
  15   1   5        711.46        700.54        25.66 o                         
  17   1   5       5768.64       5747.20        75.03 o                         
  19   1   5        111.12        126.83        26.26 o                         
  21   1   5        718.86        726.60        40.43 o                         
  23   1   5       1978.18       1972.53        75.13 o                         
  25   1   5        194.47        162.19        48.30 o                         
   0   2   5       7176.85       7663.42        81.40 o                         
   2   2   5       2568.46       2498.49        27.84 o                         
   4   2   5       1695.66       1673.32        24.18 o                         
   6   2   5       2336.93       2177.59        25.90 o                         
   8   2   5       9438.53       9272.69        80.71 o                         
  10   2   5       1504.17       1462.11        24.29 o                         
  12   2   5        111.69        125.14        13.36 o                         
  14   2   5        875.02        856.07        23.95 o                         
  16   2   5        623.29        600.24        25.86 o                         
  18   2   5        855.50        793.25        31.97 o                         
  20   2   5        355.69        373.84        29.04 o                         
  22   2   5        827.53        747.16        39.46 o                         
  24   2   5        472.65        451.97        42.74 o                         
   1   3   5       8082.84       8199.52        69.19 o                         
   3   3   5      12410.50      13014.81       111.93 o                         
   5   3   5      10628.63      10775.10        94.76 o                         
   7   3   5        264.14        266.78        11.55 o                         
   9   3   5        865.74        842.98        17.95 o                         
  11   3   5       5924.36       5990.89        64.36 o                         
  13   3   5        193.31        189.70        17.39 o                         
  15   3   5       1859.67       1829.55        37.59 o                         
  17   3   5        835.68        845.63        29.71 o                         
  19   3   5        604.69        590.56        32.71 o                         
  21   3   5        773.02        762.84        55.57 o                         
  23   3   5       1801.16       1873.78        71.56 o                         
   0   4   5      11681.02      11871.28       175.14 o                         
   2   4   5        640.86        617.99        19.81 o                         
   4   4   5       2919.48       2925.24        36.77 o                         
   6   4   5       9100.29       8942.02        79.38 o                         
   8   4   5        626.46        633.86        19.57 o                         
  10   4   5       7580.21       7693.45        78.72 o                         
  12   4   5      13525.49      13528.79       129.00 o                         
  14   4   5         74.17         95.85        18.22 o                         
  16   4   5       2485.72       2481.83        48.95 o                         
  18   4   5       4717.17       4838.24        77.40 o                         
  20   4   5       3502.40       3711.75        83.34 o                         
  22   4   5       4463.32       4669.41       114.59 o                         
   1   5   5       2865.55       2878.37        44.71 o                         
   3   5   5       4317.27       4135.24        48.62 o                         
   5   5   5       7673.15       7534.21        74.55 o                         
   7   5   5       1846.74       1848.36        31.20 o                         
   9   5   5        369.57        371.64        18.66 o                         
  11   5   5       2882.97       2916.74        45.55 o                         
  13   5   5       1858.40       1864.68        43.24 o                         
  15   5   5       2317.08       2323.61        48.21 o                         
  17   5   5        785.33        802.55        37.95 o                         
  19   5   5        348.02        315.16        32.48 o                         
  21   5   5        943.89        942.25        55.47 o                         
   0   6   5       5579.04       5654.51        81.74 o                         
   2   6   5       5886.59       6014.84        65.15 o                         
   4   6   5       1290.55       1320.67        27.80 o                         
   6   6   5       8344.45       8360.53        87.02 o                         
   8   6   5      11239.13      11340.44       126.03 o                         
  10   6   5       2416.95       2433.45        46.08 o                         
  12   6   5        308.19        296.29        22.73 o                         
  14   6   5       3602.58       3668.69        64.13 o                         
  16   6   5        721.79        658.30        44.33 o                         
  18   6   5       1867.66       1907.74        54.92 o                         
  20   6   5        738.21        688.76        44.51 o                         
   1   7   5       1039.57       1078.90        30.22 o                         
   3   7   5       2414.20       2354.52        45.84 o                         
   5   7   5       3156.53       3167.50        53.35 o                         
   7   7   5       1479.55       1472.41        39.03 o                         
   9   7   5       1715.48       1719.40        46.53 o                         
  11   7   5          4.67         11.92        22.56 o                         
  13   7   5       3005.45       2943.03        67.99 o                         
  15   7   5       2504.38       2576.13        70.71 o                         
  17   7   5       2005.48       1991.62        67.42 o                         
  19   7   5        134.95        179.78        39.98 o                         
   0   8   5       1092.10       1066.07        80.60 o                         
   2   8   5       1032.17        957.60        35.68 o                         
   4   8   5       1300.26       1303.59        62.90 o                         
   6   8   5       1041.71       1108.74        38.47 o                         
   8   8   5        444.95        449.73        29.33 o                         
  10   8   5        328.81        301.44        30.16 o                         
  12   8   5         19.36         19.13        28.52 o                         
  14   8   5        213.91        163.14        38.31 o                         
  16   8   5        915.01        832.45        52.95 o                         
   1   9   5        988.96        945.26        40.84 o                         
   3   9   5        639.90        651.84        32.88 o                         
   5   9   5       2698.55       2771.94        61.73 o                         
   7   9   5         79.78        101.41        26.05 o                         
   9   9   5        164.35        144.27        27.62 o                         
  11   9   5       3704.82       3724.48        82.42 o                         
  13   9   5        594.98        599.90        45.81 o                         
   0  10   5       1364.35       1369.49        90.01 o                         
   2  10   5        378.99        331.79        33.57 o                         
   4  10   5        270.92        249.46        35.94 o                         
   6  10   5        173.30        140.68        33.64 o                         
   8  10   5         87.93         73.01        33.58 o                         
   0   0   6      18145.82      18319.36       279.78 o                         
   2   0   6       8675.00       8613.49        93.83 o                         
   4   0   6       4145.66       4076.07        52.24 o                         
   6   0   6      10206.42      10093.14       123.03 o                         
   8   0   6       4669.25       4704.93        62.08 o                         
  10   0   6       1522.33       1507.80        34.17 o                         
  12   0   6       8239.71       8072.32       101.15 o                         
  14   0   6       2341.31       2298.47        50.20 o                         
  16   0   6      15102.29      15234.42       203.44 o                         
  18   0   6      12755.62      12974.72       234.09 o                         
  20   0   6       1181.00       1213.45        72.66 o                         
  22   0   6        285.14        261.07        62.19 o                         
  24   0   6       1689.14       1483.54        80.05 o                         
   1   1   6       3614.71       3569.29        39.64 o                         
   3   1   6       9600.04       9401.00        78.37 o                         
   5   1   6       5403.84       5303.42        45.60 o                         
   7   1   6       4536.74       4528.81        45.19 o                         
   9   1   6       3787.20       3707.71        41.29 o                         
  11   1   6       1448.75       1417.84        25.60 o                         
  13   1   6       4815.15       4784.04        50.39 o                         
  15   1   6        386.96        367.11        21.64 o                         
  17   1   6       2139.26       2119.35        44.38 o                         
  19   1   6       1016.82       1033.85        39.29 o                         
  21   1   6        859.64        913.51        41.63 o                         
  23   1   6       1665.03       1776.43        78.50 o                         
   0   2   6      58502.01      59855.93       573.69 o                         
   2   2   6       1157.07       1115.59        17.21 o                         
   4   2   6       2715.80       2728.13        32.24 o                         
   6   2   6       8192.24       8301.47        78.89 o                         
   8   2   6       4420.86       4396.61        47.98 o                         
  10   2   6       7417.56       7429.54        73.80 o                         
  12   2   6      11894.18      11811.00       111.17 o                         
  14   2   6         28.03         20.64        14.59 o                         
  16   2   6       6446.35       6485.99        79.45 o                         
  18   2   6        190.51        176.58        23.47 o                         
  20   2   6        510.82        529.26        34.77 o                         
  22   2   6       1115.70       1133.47        54.79 o                         
  24   2   6       2983.53       3026.58        96.68 o                         
   1   3   6       2350.75       2371.69        28.98 o                         
   3   3   6       3313.56       3232.77        39.25 o                         
   5   3   6       1881.39       1871.41        29.87 o                         
   7   3   6       3513.18       3519.72        42.67 o                         
   9   3   6      10070.26      10037.32        95.88 o                         
  11   3   6       3407.73       3483.07        43.26 o                         
  13   3   6        627.87        629.48        23.65 o                         
  15   3   6       4412.50       4564.59        66.23 o                         
  17   3   6        204.39        197.93        22.89 o                         
  19   3   6       1963.10       2091.36        59.31 o                         
  21   3   6       2247.26       2289.95        71.32 o                         
  23   3   6       1181.57       1231.56        61.60 o                         
   0   4   6       1007.26        924.86        35.12 o                         
   2   4   6       1004.26        998.68        25.63 o                         
   4   4   6        646.86        635.98        19.30 o                         
   6   4   6        194.84        210.66        13.93 o                         
   8   4   6        641.62        630.37        19.06 o                         
  10   4   6       1673.17       1594.90        30.97 o                         
  12   4   6       1392.23       1384.90        31.43 o                         
  14   4   6        152.66        136.26        21.50 o                         
  16   4   6       1040.46       1066.39        38.76 o                         
  18   4   6        243.92        221.90        30.07 o                         
  20   4   6        169.95        151.33        35.31 o                         
  22   4   6        649.79        594.88        49.63 o                         
   1   5   6        196.52        178.45        16.34 o                         
   3   5   6       7465.69       7662.97        79.85 o                         
   5   5   6        391.50        398.70        18.51 o                         
   7   5   6       1790.28       1776.94        33.33 o                         
   9   5   6       9660.04       9612.00        98.56 o                         
  11   5   6        121.25        110.36        17.69 o                         
  13   5   6       1149.62       1135.31        37.27 o                         
  15   5   6       1533.68       1518.36        44.27 o                         
  17   5   6        413.68        432.67        34.36 o                         
  19   5   6       1786.70       1718.93        57.65 o                         
  21   5   6       1841.46       1798.85        71.16 o                         
   0   6   6       6328.11       6248.32        99.82 o                         
   2   6   6        482.17        486.52        20.24 o                         
   4   6   6        288.11        292.24        17.53 o                         
   6   6   6       4325.37       4170.61        53.17 o                         
   8   6   6        391.87        425.16        26.42 o                         
  10   6   6       1564.94       1589.15        41.16 o                         
  12   6   6        672.15        655.79        31.58 o                         
  14   6   6        394.76        399.35        30.76 o                         
  16   6   6       2345.40       2422.46        61.96 o                         
  18   6   6       2254.57       2208.20        64.86 o                         
  20   6   6        246.41        247.68        41.32 o                         
   1   7   6        446.02        450.20        22.29 o                         
   3   7   6       4689.93       4842.28        68.99 o                         
   5   7   6         12.53        -11.63        18.78 o                         
   7   7   6        917.68        919.55        35.66 o                         
   9   7   6       1815.20       1766.96        46.42 o                         
  11   7   6        529.93        549.66        32.19 o                         
  13   7   6       1240.12       1269.11        50.18 o                         
  15   7   6        156.68        178.58        36.11 o                         
  17   7   6        421.37        408.01        41.63 o                         
   0   8   6       3589.44       3568.32        96.17 o                         
   2   8   6       1054.54       1089.58        52.79 o                         
   4   8   6        766.47        752.23        34.25 o                         
   6   8   6       2589.57       2520.62        60.07 o                         
   8   8   6        827.76        792.68        36.52 o                         
  10   8   6        899.83        857.62        39.26 o                         
  12   8   6       3189.41       3091.97        75.29 o                         
  14   8   6          5.62         12.96        35.04 o                         
  16   8   6       1335.11       1301.29        61.82 o                         
   1   9   6        673.31        642.28        34.77 o                         
   3   9   6       1103.09       1183.31        47.40 o                         
   5   9   6       1477.66       1533.60        50.16 o                         
   7   9   6        963.03        968.30        43.14 o                         
   9   9   6        480.24        476.26        36.36 o                         
  11   9   6        893.68        777.62        40.97 o                         
  13   9   6        816.54        581.93        66.17 o                         
   0  10   6       9847.05      10117.77       192.13 o                         
   2  10   6        177.49        173.11        30.07 o                         
   4  10   6        523.23        442.24        35.20 o                         
   6  10   6       3442.11       3480.37        78.01 o                         
   1   1   7       6286.70       6379.31        63.14 o                         
   3   1   7       9681.63       9787.85        81.05 o                         
   5   1   7       4436.37       4329.13        46.47 o                         
   7   1   7        865.13        839.65        17.96 o                         
   9   1   7       2904.11       2833.26        36.38 o                         
  11   1   7       5679.61       5649.58        57.02 o                         
  13   1   7       1624.34       1594.05        33.95 o                         
  15   1   7       2975.96       2975.73        46.78 o                         
  17   1   7       2351.39       2286.97        49.14 o                         
  19   1   7        857.45        818.32        37.47 o                         
  21   1   7         79.18         64.74        34.25 o                         
  23   1   7        960.48        918.44        55.23 o                         
   0   2   7        344.58        295.84        17.28 o                         
   2   2   7       3770.51       3694.60        40.90 o                         
   4   2   7       3057.87       2975.73        38.12 o                         
   6   2   7       5022.27       4969.89        54.04 o                         
   8   2   7       5697.57       5531.11        59.80 o                         
  10   2   7       2462.75       2483.27        37.15 o                         
  12   2   7       4681.17       4561.39        54.72 o                         
  14   2   7       1130.19       1079.61        31.21 o                         
  16   2   7       2170.87       2168.79        49.17 o                         
  18   2   7       3467.85       3474.40        84.30 o                         
  20   2   7       1968.29       2093.18        62.56 o                         
  22   2   7       2268.76       2219.20        68.58 o                         
   1   3   7       1208.69       1235.88        20.88 o                         
   3   3   7       3387.25       3162.84        40.04 o                         
   5   3   7        944.80        963.02        23.50 o                         
   7   3   7       2325.19       2277.15        36.92 o                         
   9   3   7        130.61         86.46        15.81 o                         
  11   3   7        178.12        147.99        18.38 o                         
  13   3   7       2421.38       2448.12        42.84 o                         
  15   3   7       2154.33       2151.35        46.07 o                         
  17   3   7       1538.60       1501.00        42.00 o                         
  19   3   7        608.72        570.34        35.88 o                         
  21   3   7        135.56        117.22        33.50 o                         
  23   3   7        823.97        811.42        52.80 o                         
   0   4   7       4904.95       4954.04       116.09 o                         
   2   4   7       6517.84       6484.97        70.44 o                         
   4   4   7         56.44         57.09        13.12 o                         
   6   4   7      10529.49      10688.09       105.75 o                         
   8   4   7       6378.24       6344.77        72.47 o                         
  10   4   7       4008.27       3958.67        54.38 o                         
  12   4   7        504.24        491.89        22.03 o                         
  14   4   7       2814.71       2849.13        49.46 o                         
  16   4   7       1347.20       1277.72        44.96 o                         
  18   4   7         71.22         55.42        27.90 o                         
  20   4   7        905.59        880.19        49.77 o                         
  22   4   7        967.34        847.87        56.34 o                         
   1   5   7        444.54        479.43        22.37 o                         
   3   5   7        862.16        932.57        28.13 o                         
   5   5   7       4640.58       4719.71        58.94 o                         
   7   5   7       3030.07       3053.78        48.67 o                         
   9   5   7        454.79        467.89        23.15 o                         
  11   5   7       2705.04       2764.43        50.65 o                         
  13   5   7        850.00        830.53        33.70 o                         
  15   5   7       1059.67       1084.07        43.72 o                         
  17   5   7       1753.56       1742.77        60.33 o                         
  19   5   7        395.33        352.49        38.69 o                         
  21   5   7       2517.30       2690.80        90.53 o                         
   0   6   7        866.48        863.57        38.56 o                         
   2   6   7       2570.84       2646.85        44.27 o                         
   4   6   7       4144.14       4219.31        53.45 o                         
   6   6   7       2976.80       3048.04        47.49 o                         
   8   6   7       4444.52       4466.12        66.67 o                         
  10   6   7        621.23        681.79        31.33 o                         
  12   6   7       1528.01       1525.80        44.53 o                         
  14   6   7       1196.89       1032.68        45.08 o                         
  16   6   7       1921.73       2031.12        65.51 o                         
  18   6   7       4154.31       4308.20        98.56 o                         
   1   7   7       2581.97       2552.94        50.49 o                         
   3   7   7       5720.95       5692.94        75.46 o                         
   5   7   7        551.16        540.81        30.69 o                         
   7   7   7        822.94        888.36        36.65 o                         
   9   7   7         75.49         83.62        23.76 o                         
  11   7   7       2808.95       2891.76        68.99 o                         
  13   7   7       3161.14       3251.44        79.09 o                         
  15   7   7         40.95         52.30        37.94 o                         
  17   7   7         33.07         51.61        41.78 o                         
   0   8   7       1724.22       1792.53        73.44 o                         
   2   8   7       2103.30       2093.81        53.11 o                         
   4   8   7        685.12        660.29        36.35 o                         
   6   8   7       4018.18       4101.08        75.65 o                         
   8   8   7       1537.45       1639.06        51.56 o                         
  10   8   7       1337.38       1352.90        59.38 o                         
  12   8   7        690.77        700.64        45.94 o                         
  14   8   7       1512.58       1502.00        65.85 o                         
   1   9   7        261.53        221.16        29.63 o                         
   3   9   7       1549.17       1538.69        84.87 o                         
   5   9   7       2560.22       2555.79        67.40 o                         
   7   9   7       1722.47       1669.59        94.05 o                         
   9   9   7       1264.35       1267.15        74.33 o                         
  11   9   7        249.19        212.15        34.73 o                         
   0  10   7       1514.34       1303.52       112.37 o                         
   2  10   7        771.62        693.16        44.30 o                         
   4  10   7       1593.07       1497.51        61.07 o                         
   0   0   8      30443.72      30393.08       507.19 o                         
   2   0   8      20098.14      20174.86       301.72 o                         
   4   0   8       9402.02       9328.04       119.15 o                         
   6   0   8       6697.34       6610.34        90.02 o                         
   8   0   8       8618.89       8351.35       110.17 o                         
  10   0   8         80.73         76.41        19.68 o                         
  12   0   8      10583.00      10377.46       140.78 o                         
  14   0   8      11614.82      11540.13       205.62 o                         
  16   0   8        294.19        274.28        38.71 o                         
  18   0   8        971.78        963.90        68.82 o                         
  20   0   8       3097.95       3047.15       133.96 o                         
  22   0   8        589.13        558.01       115.76 o                         
   1   1   8       3195.82       3060.52        41.21 o                         
   3   1   8       3183.05       3197.44        40.77 o                         
   5   1   8         85.42         71.59        13.34 o                         
   7   1   8       6225.06       6235.30        63.72 o                         
   9   1   8       1453.46       1401.62        29.54 o                         
  11   1   8       4258.94       4286.76        55.10 o                         
  13   1   8       3592.77       3599.26        52.93 o                         
  15   1   8       2235.86       2191.29        48.04 o                         
  17   1   8       1203.87       1181.60        50.12 o                         
  19   1   8       1517.91       1472.19        56.97 o                         
  21   1   8        886.15        837.69        53.89 o                         
  23   1   8       2149.02       2079.60       305.11 o                         
   0   2   8       2098.60       2092.23        48.08 o                         
   2   2   8       5479.42       5456.66        57.51 o                         
   4   2   8        775.80        779.53        19.94 o                         
   6   2   8       1968.47       2006.23        33.83 o                         
   8   2   8       2836.67       2791.79        48.55 o                         
  10   2   8        322.39        295.17        20.75 o                         
  12   2   8        577.99        641.14        27.22 o                         
  14   2   8       2834.75       2861.50        51.19 o                         
  16   2   8       3807.48       3837.68        72.86 o                         
  18   2   8       1726.37       1758.78        51.68 o                         
  20   2   8       1902.03       1912.62        62.14 o                         
  22   2   8        751.47        720.57        63.94 o                         
   1   3   8       1463.42       1507.01        26.13 o                         
   3   3   8       3762.67       3699.54        46.12 o                         
   5   3   8       6032.19       5959.83        69.76 o                         
   7   3   8        408.40        402.51        22.46 o                         
   9   3   8       4562.42       4444.98        61.28 o                         
  11   3   8       4009.77       4023.26        59.09 o                         
  13   3   8        498.74        515.13        25.67 o                         
  15   3   8       1026.56       1085.74        38.15 o                         
  17   3   8        870.86        835.69        37.68 o                         
  19   3   8        391.16        346.34        33.38 o                         
  21   3   8       1904.91       1888.44        66.49 o                         
   0   4   8       1440.40       1635.55        49.08 o                         
   2   4   8        144.09        156.69        17.43 o                         
   4   4   8        328.16        283.36        20.07 o                         
   6   4   8       1988.27       1909.71        44.66 o                         
   8   4   8        242.13        189.67        21.79 o                         
  10   4   8        727.34        742.03        30.70 o                         
  12   4   8        947.82        893.38        30.90 o                         
  14   4   8         12.01         -3.28        22.08 o                         
  16   4   8        460.53        434.10        36.23 o                         
  18   4   8        217.57        235.13        34.33 o                         
  20   4   8        182.47        190.49        38.14 o                         
   1   5   8       1154.87       1072.36        30.59 o                         
   3   5   8       1113.45       1175.89        40.47 o                         
   5   5   8        220.20        237.04        22.09 o                         
   7   5   8        797.52        819.40        31.16 o                         
   9   5   8       1574.16       1507.35        39.94 o                         
  11   5   8        960.84        982.41        35.82 o                         
  13   5   8        198.74        187.13        27.85 o                         
  15   5   8        991.93        977.12        48.75 o                         
  17   5   8         30.40         36.44        31.80 o                         
  19   5   8        676.90        655.30        52.34 o                         
   0   6   8        429.22        412.31        33.39 o                         
   2   6   8          5.40          2.96        17.45 o                         
   4   6   8         73.29         73.38        19.00 o                         
   6   6   8        326.64        297.55        25.60 o                         
   8   6   8        591.83        573.56        31.91 o                         
  10   6   8        193.28        197.95        28.23 o                         
  12   6   8        136.99        155.42        29.55 o                         
  14   6   8        237.90        214.49        33.64 o                         
  16   6   8         11.97        -33.51        33.51 o                         
  18   6   8         13.29         49.19        40.76 o                         
   1   7   8        203.92        205.28        26.03 o                         
   3   7   8       2015.45       2027.38        52.63 o                         
   5   7   8        623.85        668.71        34.05 o                         
   7   7   8       1086.61       1036.60        42.18 o                         
   9   7   8       1463.30       1440.18        63.28 o                         
  11   7   8        672.70        695.32        42.96 o                         
  13   7   8        319.78        323.13        40.28 o                         
  15   7   8       1746.29       1643.74        81.58 o                         
   0   8   8       1040.65       1016.90        66.53 o                         
   2   8   8       4721.83       4810.68        93.64 o                         
   4   8   8       1040.77       1096.33        64.50 o                         
   6   8   8        918.29        825.46        45.78 o                         
   8   8   8       4083.51       4160.65        88.27 o                         
  10   8   8         72.26         47.48        32.29 o                         
  12   8   8       1545.19       1476.18        59.93 o                         
   1   9   8         79.98         43.98        32.83 o                         
   3   9   8       2334.81       2324.97        75.43 o                         
   5   9   8        239.91        197.23        36.33 o                         
   7   9   8        899.59        916.95        56.32 o                         
   1   1   9       6276.08       6285.44        70.52 o                         
   3   1   9         98.65         91.41        16.38 o                         
   5   1   9       4771.88       4869.19        58.97 o                         
   7   1   9       2792.39       2797.79        43.88 o                         
   9   1   9        432.78        415.95        22.95 o                         
  11   1   9       4845.29       4932.30        69.56 o                         
  13   1   9       2381.15       2360.85        53.07 o                         
  15   1   9         86.60        104.14        28.94 o                         
  17   1   9       6998.01       7046.92       130.67 o                         
  19   1   9        641.53        582.15        50.31 o                         
  21   1   9        204.51        186.49        47.57 o                         
   0   2   9        654.06        593.26        33.21 o                         
   2   2   9       8679.33       8512.97        93.27 o                         
   4   2   9       1772.82       1670.69        36.54 o                         
   6   2   9       1664.43       1654.02        37.69 o                         
   8   2   9      12207.82      12200.13       131.11 o                         
  10   2   9       1337.25       1293.95        36.76 o                         
  12   2   9        123.99        140.01        21.92 o                         
  14   2   9       3251.15       3220.08        67.58 o                         
  16   2   9         76.09         94.38        28.98 o                         
  18   2   9        344.41        258.71        39.28 o                         
  20   2   9       1285.40       1148.35        52.96 o                         
   1   3   9        980.45       1094.94        29.92 o                         
   3   3   9       2291.72       2244.99        40.67 o                         
   5   3   9       1116.15       1259.07        38.85 o                         
   7   3   9       3763.24       3521.30        57.29 o                         
   9   3   9        498.19        481.55        26.06 o                         
  11   3   9       3537.73       3629.20        59.93 o                         
  13   3   9       1407.98       1366.85        40.20 o                         
  15   3   9        398.32        331.03        29.22 o                         
  17   3   9        136.52        157.59        33.45 o                         
  19   3   9       1512.35       1477.23        62.10 o                         
   0   4   9       1563.95       1540.35        58.74 o                         
   2   4   9          0.30         -3.12        19.59 o                         
   4   4   9       3537.65       3543.67        61.04 o                         
   6   4   9       3367.30       3400.46        60.44 o                         
   8   4   9       2879.54       2900.93        57.12 o                         
  10   4   9       2891.12       2878.70        55.97 o                         
  12   4   9        913.10        809.94        37.79 o                         
  14   4   9       1066.00       1015.87        50.19 o                         
  16   4   9       2132.85       2036.77        78.33 o                         
  18   4   9        294.06        222.72        38.50 o                         
   1   5   9       2493.42       2415.36        51.34 o                         
   3   5   9       2824.97       2688.21        58.59 o                         
   5   5   9        519.05        470.01        29.37 o                         
   7   5   9       1824.07       1833.86        45.76 o                         
   9   5   9        571.92        577.27        31.02 o                         
  11   5   9       1750.15       1669.42        55.12 o                         
  13   5   9       2639.48       2696.62        74.37 o                         
  15   5   9        782.18        715.99        46.82 o                         
  17   5   9        105.07         60.50        37.24 o                         
   0   6   9       2244.82       2194.91        70.31 o                         
   2   6   9       6739.98       6935.59        93.83 o                         
   4   6   9       1083.65       1111.35        37.76 o                         
   6   6   9       2731.93       2742.17        65.70 o                         
   8   6   9       9240.78       9630.76       132.01 o                         
  10   6   9        734.37        700.31        43.02 o                         
  12   6   9       1162.71       1147.24        49.59 o                         
  14   6   9       2943.21       2952.84        80.92 o                         
  16   6   9       1175.06       1098.97        65.34 o                         
   1   7   9        439.84        426.67        39.58 o                         
   3   7   9        954.57        900.91        40.69 o                         
   5   7   9        234.01        249.08        30.73 o                         
   7   7   9       4559.00       4678.04        93.08 o                         
   9   7   9        422.55        317.71        38.20 o                         
  11   7   9        165.33        153.91        35.95 o                         
  13   7   9        821.06        834.12        50.94 o                         
   0   8   9       2128.14       2166.62       109.21 o                         
   2   8   9        460.58        428.01        41.02 o                         
   4   8   9       2430.90       2470.94        78.02 o                         
   6   8   9        455.59        428.66        40.93 o                         
   8   8   9         19.87        -24.19        33.28 o                         
  10   8   9        278.06        206.12        40.40 o                         
   1   9   9       5717.46       5913.78       128.59 o                         
   3   9   9       1438.70       1419.06       105.11 o                         
   0   0  10       6202.93       6489.98       168.97 o                         
   2   0  10      14352.84      14816.44       221.32 o                         
   4   0  10        321.98        330.49        28.92 o                         
   6   0  10       5606.98       5710.68        95.03 o                         
   8   0  10       3781.09       3794.29        79.90 o                         
  10   0  10       1089.13        991.13        46.68 o                         
  12   0  10       4151.11       4015.39       111.82 o                         
  14   0  10       4819.08       4998.00       159.54 o                         
  16   0  10        543.43        482.51        68.87 o                         
  18   0  10       5079.64       5103.46       179.62 o                         
  20   0  10       1549.29       1548.28       104.10 o                         
   1   1  10       1031.41        972.03        30.00 o                         
   3   1  10       3001.36       3019.52        48.61 o                         
   5   1  10       1545.42       1530.32        36.54 o                         
   7   1  10       6054.08       6166.97        76.61 o                         
   9   1  10        367.26        346.57        25.31 o                         
  11   1  10       2963.41       2995.69        58.88 o                         
  13   1  10       1371.30       1463.40        51.91 o                         
  15   1  10        315.41        314.34        52.52 o                         
  17   1  10        947.55        884.95        57.67 o                         
  19   1  10       2282.29       2322.71        87.12 o                         
   0   2  10       5781.40       5922.31       103.21 o                         
   2   2  10        643.38        657.25        26.18 o                         
   4   2  10        503.44        467.78        23.27 o                         
   6   2  10       6735.80       6926.90        85.66 o                         
   8   2  10        343.18        369.44        24.46 o                         
  10   2  10       2538.36       2509.42        54.41 o                         
  12   2  10       1925.13       1869.81        54.51 o                         
  14   2  10       2134.53       2047.30        65.80 o                         
  16   2  10       4007.12       4000.57        90.92 o                         
  18   2  10        497.09        494.24        44.38 o                         
   1   3  10       2743.59       2816.99        48.44 o                         
   3   3  10       1401.06       1311.18        34.88 o                         
   5   3  10       1489.48       1401.03        37.61 o                         
   7   3  10         16.26         17.27        22.67 o                         
   9   3  10       2791.40       2748.54        56.28 o                         
  11   3  10       4406.39       4464.84        82.44 o                         
  13   3  10         59.09         69.16        27.54 o                         
  15   3  10       1776.68       1714.09       104.54 o                         
  17   3  10        180.33        154.21        38.55 o                         
  19   3  10        360.05        315.53        44.78 o                         
   0   4  10         19.69          6.20        31.26 o                         
   2   4  10       1462.50       1493.38        42.56 o                         
   4   4  10       1177.99       1031.13        38.11 o                         
   6   4  10       1337.02       1300.41        42.28 o                         
   8   4  10        169.76        174.03        26.89 o                         
  10   4  10          5.43          2.55        24.85 o                         
  12   4  10        252.04        254.97        34.24 o                         
  14   4  10        638.01        628.54        43.37 o                         
  16   4  10        595.82        587.34        48.89 o                         
  18   4  10        104.14         -4.11        52.12 o                         
   1   5  10         62.64         76.65        23.90 o                         
   3   5  10       2091.89       2134.52        55.31 o                         
   5   5  10       2763.88       2826.30        60.06 o                         
   7   5  10       1792.54       1804.47        54.12 o                         
   9   5  10       1778.68       1827.28        60.53 o                         
  11   5  10       1409.35       1530.87        56.58 o                         
  13   5  10        226.32        205.23        35.43 o                         
  15   5  10        825.52        741.32        48.89 o                         
   0   6  10       1581.10       1498.67        96.34 o                         
   2   6  10        509.44        521.35        34.06 o                         
   4   6  10        801.43        754.41        41.23 o                         
   6   6  10        364.23        315.90        37.27 o                         
   8   6  10        307.90        338.42        37.61 o                         
  10   6  10        419.29        458.04        41.35 o                         
  12   6  10        909.47        907.56        52.74 o                         
  14   6  10       1110.89        999.42        53.82 o                         
   1   7  10        220.78        183.57        39.28 o                         
   3   7  10       1589.15       1539.17        90.88 o                         
   5   7  10        305.20        297.52        39.09 o                         
   7   7  10       1166.69       1106.64        54.43 o                         
   9   7  10        413.59        388.03        42.49 o                         
  11   7  10        411.59        354.74        44.82 o                         
   0   8  10       1648.94       1843.70       106.56 o                         
   2   8  10       2887.54       2880.99        86.05 o                         
   4   8  10        987.18        791.41        48.65 o                         
   6   8  10       1808.92       1570.45        88.08 o                         
   1   1  11       2339.26       2391.75        47.15 o                         
   3   1  11       2626.99       2658.85        50.02 o                         
   5   1  11        865.05        815.20        30.81 o                         
   7   1  11        185.42        183.75        24.31 o                         
   9   1  11         29.03         25.23        24.40 o                         
  11   1  11       1779.71       1715.65        68.47 o                         
  13   1  11        788.31        689.55        52.67 o                         
  15   1  11        189.94        165.62        43.48 o                         
  17   1  11       1585.22       1577.91        94.68 o                         
   0   2  11        140.25        157.58        30.75 o                         
   2   2  11        535.77        563.91        27.45 o                         
   4   2  11        297.80        283.19        23.96 o                         
   6   2  11         24.26         19.70        20.79 o                         
   8   2  11        166.40        203.96        27.57 o                         
  10   2  11        106.13        119.41        30.50 o                         
  12   2  11       1815.11       1853.93        59.22 o                         
  14   2  11         55.13         14.52        35.93 o                         
  16   2  11        336.45        228.88        50.22 o                         
   1   3  11        639.40        658.84        33.00 o                         
   3   3  11        378.93        436.64        32.00 o                         
   5   3  11          4.60         11.43        23.91 o                         
   7   3  11       1732.76       1703.51        53.49 o                         
   9   3  11       1083.88       1079.58        48.68 o                         
  11   3  11        391.57        348.56        41.59 o                         
  13   3  11         50.90         30.42        34.32 o                         
  15   3  11       2423.85       2214.10        80.13 o                         
  17   3  11       2238.28       1919.37        94.36 o                         
   0   4  11       4440.46       4470.06       106.10 o                         
   2   4  11       3919.57       3940.48        73.96 o                         
   4   4  11        686.30        705.36        37.55 o                         
   6   4  11      11210.67      11616.39       153.19 o                         
   8   4  11       5040.49       4984.10        90.48 o                         
  10   4  11        738.84        727.63        45.51 o                         
  12   4  11        680.20        697.78        49.56 o                         
  14   4  11       1654.92       1731.26        64.64 o                         
   1   5  11       1582.60       1550.55        53.15 o                         
   3   5  11        787.81        785.47        41.61 o                         
   5   5  11       1611.06       1644.78        56.67 o                         
   7   5  11        681.36        727.72        43.88 o                         
   9   5  11        329.00        306.36        38.80 o                         
  11   5  11       2729.46       2803.40        79.85 o                         
  13   5  11        220.52        164.99        37.18 o                         
   0   6  11        421.47        384.25        73.43 o                         
   2   6  11        403.51        396.55        44.26 o                         
   4   6  11        594.83        615.02        47.57 o                         
   6   6  11        150.73        154.41        38.61 o                         
   8   6  11        719.37        625.54        44.84 o                         
  10   6  11        141.72        122.83        39.76 o                         
   1   7  11       2281.75       2391.51        83.27 o                         
   3   7  11       3963.26       3925.82        93.83 o                         
   5   7  11       1730.71       1740.36        79.24 o                         
   7   7  11        581.74        574.72        46.48 o                         
   0   0  12       2122.88       2079.79        94.68 o                         
   2   0  12       1062.93       1058.05        59.03 o                         
   4   0  12        754.97        673.16        59.24 o                         
   6   0  12       2860.48       2907.19       104.30 o                         
   8   0  12        527.13        501.78        56.43 o                         
  10   0  12       2142.39       2159.80       144.92 o                         
  12   0  12       5102.25       5246.85       203.81 o                         
  14   0  12         21.98        -16.52        58.73 o                         
  16   0  12       2741.01       2431.41       152.97 o                         
   1   1  12       1925.56       1944.85        53.18 o                         
   3   1  12       2390.79       2426.25        58.13 o                         
   5   1  12        547.96        534.85        37.25 o                         
   7   1  12       1444.74       1414.42        53.65 o                         
   9   1  12         25.40         37.50        32.04 o                         
  11   1  12       2555.35       2671.80        87.33 o                         
  13   1  12        357.23        362.40        49.10 o                         
  15   1  12        404.11        384.08        54.51 o                         
   0   2  12       7424.51       7593.05       177.75 o                         
   2   2  12       1768.10       1763.18        64.77 o                         
   4   2  12       1823.36       1837.86        62.61 o                         
   6   2  12       5471.35       5612.70       107.66 o                         
   8   2  12        761.26        812.78        49.46 o                         
  10   2  12        770.98        753.61        58.11 o                         
  12   2  12       4229.57       4364.67       114.00 o                         
  14   2  12        268.89        263.71        52.77 o                         
   1   3  12        383.64        413.45        43.34 o                         
   3   3  12       3490.72       3716.76        86.01 o                         
   5   3  12        115.57         87.17        36.38 o                         
   7   3  12       2767.91       2737.02        82.96 o                         
   9   3  12       4515.23       4592.09       107.63 o                         
  11   3  12        367.75        344.92        44.33 o                         
  13   3  12        316.62        360.30        48.94 o                         
   0   4  12        114.70         64.66        60.61 o                         
   2   4  12        111.96        110.41        39.64 o                         
   4   4  12        166.22        165.67        38.60 o                         
   6   4  12       1832.62       1858.22        66.93 o                         
   8   4  12        786.17        727.01        53.51 o                         
  10   4  12        197.65        191.79        41.48 o                         
  12   4  12       1356.99       1300.67        61.90 o                         
   1   5  12        298.99        308.28        48.35 o                         
   3   5  12       6876.39       7306.13       130.81 o                         
   5   5  12          2.42         52.94        37.55 o                         
   7   5  12        590.68        529.47        44.88 o                         
   9   5  12       6650.22       6721.14       128.30 o                         
  11   5  12        492.87        487.96        49.43 o                         
   0   6  12       6339.55       6363.76       205.59 o                         
   2   6  12        184.20        142.31        43.16 o                         
   4   6  12         70.28         69.15        39.65 o                         
   6   6  12       2744.95       2627.23        81.97 o                         
   8   6  12        255.54        246.39        51.46 o                         
   1   1  13       1026.48       1022.50        46.11 o                         
   3   1  13       1744.49       1756.16        58.20 o                         
   5   1  13         75.93         61.10        32.52 o                         
   7   1  13        913.29        869.50        45.80 o                         
   9   1  13        883.57        883.68        50.78 o                         
  11   1  13        160.06         92.17        55.74 o                         
  13   1  13        661.37        573.68        65.71 o                         
   0   2  13        129.46         81.00        61.71 o                         
   2   2  13       1517.66       1530.25        59.70 o                         
   4   2  13        109.87        115.72        44.70 o                         
   6   2  13       1302.16       1277.87        62.85 o                         
   8   2  13       1727.21       1609.30        74.92 o                         
  10   2  13        241.37        311.27        52.24 o                         
  12   2  13        147.60         82.87        48.47 o                         
   1   3  13       2094.71       2089.05        83.27 o                         
   3   3  13       4423.77       4502.24        99.24 o                         
   5   3  13       1331.74       1421.23        66.62 o                         
   7   3  13        111.47        104.35        43.80 o                         
   9   3  13        583.78        467.66        56.65 o                         
  11   3  13       2156.32       2078.71        80.49 o                         
   0   4  13       2552.65       2538.12       165.16 o                         
   2   4  13       1295.02       1318.09        64.66 o                         
   4   4  13       1505.73       1539.87        86.09 o                         
   6   4  13       3115.47       3103.75        94.89 o                         
   8   4  13       1309.81       1379.49        68.82 o                         
   1   5  13        763.86        712.97        61.42 o                         
   3   5  13       2157.12       2144.69        81.68 o                         
   5   5  13        786.79        715.75        52.84 o                         
   0   0  14       3608.79       3659.88       163.04 o                         
   2   0  14       3853.25       3964.36       118.73 o                         
   4   0  14       1183.66       1141.32        70.17 o                         
   6   0  14       1354.19       1303.31        79.91 o                         
   8   0  14       3648.98       3585.10       141.78 o                         
   1   1  14        922.21        849.24        57.56 o                         
   3   1  14        324.42        340.13        48.18 o                         
   5   1  14        394.48        392.67        53.93 o                         
   7   1  14        420.95        305.54        52.18 o                         
   9   1  14        212.65        205.99        54.17 o                         
   0   2  14        523.16        468.69        77.71 o                         
   2   2  14       1000.21        921.53        70.25 o                         
   4   2  14        410.43        361.37        49.70 o                         
   6   2  14       1743.47       1708.98        79.29 o                         
   8   2  14        890.89        856.26        64.43 o                         
   1   3  14        661.25        624.48        59.84 o                         
   3   3  14       1929.20       1781.18        89.63 o                         
   5   3  14       2229.85       2150.54        88.35 o                         
   0   4  14        209.17        175.02        73.29 o                         
   2   4  14        400.76        325.79        60.31 o                         
                                                                                
